# Supplementary material for: Tomato Cultivars With Variable Tolerances to Water Deficit Differentially Modulate the Composition and Interaction Patterns of Their Rhizosphere Microbial Communities
Source: Front Plant Sci. 2021 Jul 13;12:688533. doi: 10.3389/fpls.2021.688533 (PMC8313812; doi:10.3389/fpls.2021.688533)
Supplement: Supplementary file 7 [file Table_1.XLSX]

## Sheet: first selection assay
Table S1. First, second and third tolerant and susceptible cultivar's selection assays.
Wilting score. The highest the value, the highest the visual turgor of leaves or plants (values from 1 to 3).
Wilting score is the sum of visual turgor of leaves and plants per cultivar.
In bold, cultivars used in the second cultivar selection assay
aInstituto de Investigaciones Agropecuarias INIA-Chile Database
INIAa ID	Visual leaves turgor	Visual plant turgor	Wilting score
SLY6	1	1	2
SLY44	1	1	2
SLY49	2	1	3
SLY28	2	1	3
SLY20	1	2	3
SLY47	1	2	3
SLY13	1	2	3
SLY27	1	2	3
SLY33	1	2	3
SLY40	1	2	3
SLY35	2	2	4
SLY16	2	2	4
SLY12	2	2	4
SLY41	2	2	4
SLY54	2	2	4
SLY9	2	2	4
SLY66	2	2	4
SLY8	2	2	4
SLY5	2	2	4
SLY74	2	2	4
SLY71	2	2	4
SLY7	2	2	4
SLY17	2	2	4
SLY58	2	2	4
SLY62	2	2	4
SLY70	2	2	4
SLY4	2	2	4
SLY14	2	2	4
SLY15	2	2	4
SLY18	2	2	4
SLY22	2	2	4
SLY23	2	2	4
SLY26	2	2	4
SLY30	2	2	4
SLY31	2	2	4
SLY34	2	2	4
SLY36	2	2	4
SLY37	2	2	4
SLY38	2	2	4
SLY39	2	2	4
SLY43	2	2	4
SLY45	2	2	4
SLY46	2	2	4
SLY48	2	2	4
SLY50	2	2	4
SLY51	1	3	4
SLY52	2	2	4
SLY53	2	2	4
SLY56	2	2	4
SLY57	2	2	4
SLY59	2	2	4
SLY60	2	2	4
SLY61	2	2	4
SLY64	2	2	4
SLY65	2	2	4
SLY67	2	2	4
SLY68	2	2	4
SLY69	2	2	4
SLY72	2	2	4
SLY73	2	2	4
SLY75	2	2	4
SLY25	2	2	4
SLY24	2	3	5
SLY19	3	2	5
SLY42	3	2	5
SLY55	3	2	5
SLY11	3	2	5
SLY32	3	2	5
SLY10	2	3	5
SLY29	2	3	5
SLY63	3	3	6
SLY21	3	3	6

## Sheet: second selection assay
Table S1. First, second and third tolerant and susceptible cultivar's selection assays.
Relative water content values of the second cultivar selection assay.
Cultivar ID	Cultivar name	INIAa ID	USDAb ID	Origin	RWC FI-1	RWC FI-2	RWC FI-3	RWC WI-1	RWC WI-2	RWC WI-3	Average RWC FI	Average RWC WI	p-value (FI vs. WI)	Significance	delta (WI-FI)	delta percentage [%]
460	460	SLY63	PI128608	Chile	83.8207	85.7876	85.3368	82.5872	83.1374	84.3444	84.9817	83.3563	0.0549379	NS	-1.62537	-1.91261
BUM	BURPEE´S MATCHLESS	SLY10	PI600926	USA	83.627	82.2953	85.0358	82.4826	82.6302	80.9346	83.6527	82.0158	0.0815538	NS	-1.6369	-1.95678
449	449	SLY55	PI128597	Chile	86.0714	84.1647	85.3716	83.8943	84.2549	82.1581	85.2026	83.4358	0.0536605	NS	-1.76681	-2.07365
FIE	FIRST EARLY	SLY24	PI115201	Russia	83.7792	81.662	81.279	78.5633	78.9253	77.5974	82.2401	78.362	0.00564936	S	-3.87808	-4.71556
EAR	EARLIANA	SLY20	PI212421	USA	83.6953	83.9929	82.1094	78.3379	79.9372	78.6691	83.2659	78.9814	0.00244937	S	-4.28445	-5.14551
EAP	EARLY PAK	SLY21	PI303727	USA	85.9671	83.199	83.8912	79.3082	80.4791	77.2199	84.3524	79.0024	0.00668951	S	-5.35002	-6.34246
BRO	BREAK O´DAY	SLY11	PI270174	USA	87.4755	88.4666	87.0274	82.9998	81.6732	81.363	87.6565	82.012	0.000506716	S	-5.6445	-6.43934
400	400	SLY47	PI128447	Chile	84.4043	83.052	81.708	77.9182	78.3097	76.6465	83.0548	77.6248	0.00211306	S	-5.42995	-6.5378
507	507	SLY42	PI128624	Chile	82.785	81.6102	83.1054	76.8416	74.8102	77.7012	82.5002	76.451	0.00168529	S	-6.0492	-7.33235
DWG	DWARF GEM	SLY19	PI330332	Great Britain	87.6672	86.9624	84.9466	79.9355	78.7214	81.4532	86.5254	80.0367	0.00231827	S	-6.48871	-7.4992
422	422	SLY49	PI128586	Chile	84.5512	82.2085	83.8126	77.0155	79.0299	75.0518	83.5241	77.0324	0.00419196	S	-6.4917	-7.77225
GOQ	GOLDEN QUEEN	SLY27	PI647518	USA	83.2201	84.4241	86.452	76.5302	78.5583	78.9224	84.6987	78.0036	0.00253952	S	-6.69512	-7.90463
402	402	SLY29	PI128449	Chile	84.1279	85.0075	81.9569	77.9824	77.4523	75.6298	83.6975	77.0215	0.00221117	S	-6.67595	-7.97629
438	438	SLY33	PI128590	Chile	84.1192	86.9251	85.0432	79.6399	78.3494	76.1216	85.3625	78.037	0.00256585	S	-7.32553	-8.58167
471	471	SLY40	PI128617	Chile	86.4214	83.2965	86.6384	79.9901	77.4845	76.3814	85.4521	77.952	0.00390957	S	-7.5001	-8.77696
437	437	SLY32	PI128589	Chile	86.6102	89.0241	87.3226	78.475	79.3358	80.5443	87.6523	79.4517	0.00046455	S	-8.2006	-9.35583
CAM	CAMPBELL	SLY13	PI432947	Canada	86.4129	88.6246	88.8726	80.2966	78.9952	78.5591	87.97	79.2836	0.000381209	S	-8.68639	-9.87426
GLO	GLORIANA	SLY28	PI644751	USA	83.4473	84.9345	85.4785	75.2496	74.912	73.854	84.6201	74.6719	8.78101e-05	S	-9.94823	-11.7563
467	LA 467	SLY44	PI258470	Chile	85.4792	84.4071	86.4673	71.7202	73.0658	74.2875	85.4512	73.0245	9.88259e-05	S	-12.4267	-14.5425
ADV	ADVANTAGE	SLY6	PI600926	USA	86.8285	86.0096	87.9894	73.6582	73.5404	71.9097	86.9425	73.0361	3.29664e-05	S	-13.9064	-15.9949
RWC: Leaf relative water content
FI: full irrigation treatment
WI: withholding irrigation treatment
S: Significant
NS: Non Significant
aInstituto de Investigaciones Agropecuarias INIA-Chile Database
bUS Department of Agriculture Database
Statistical analysis student’s T test (p < 0.05)

## Sheet: third selection assay
Table S1. First, second and third tolerant and susceptible cultivar's selection assays.
Relative water content (RWC)
Cultivar ID	Cultivar name	RWC Ti 1	RWC Ti 2	RWC Ti 3	RWC Ti 4	RWC Ti 5	RWC Ti 6	RWC Tf FI1	RWC Tf FI2	RWC Tf FI3	RWC Tf DI1	RWC Tf DI2	RWC Tf DI3	p value (Ti FI vs. Tf FI)	p value (Tf FI vs. Tf DI)
GLO	GLORIANA	54.7476	50.7981	51.6295	57.7815	50.5241	49.6129	49.0136	39.1982	44.9488	52.6398	59.5289	38.5592	0.0239555	0.228016
467	LA 467	58.0361	48.7008	57.2448	62.652	60.2889	64.4504	58.5864	58.9404	58.3828	46.6169	57.3167	51.8556	0.166259	0.0480013
460	460	65.951	64.3974	69.3049	62.6318	66.8602	72.2872	86.5246	55.0725	65.3651	59.1174	47.5876	57.7385	0.407984	0.113652
449	449	59.3047	52.0364	55.8063	52.5526	70.8333	48.1481	61.7722	57.5688	45.2426	61.3681	41.6917	62.2567	0.439225	0.489027
BUM	BURPEE´S MATCHLESS	58.6675	56.3033	61.5503	53.7257	55.8739	55.8198	50.7056	48.0769	45.2538	41.3223	42.9758	55.7756	0.0291413	0.399033
ADV	ADVANTAGE	61.8015	62.0175	57.4829	59.8536	60.7824	64.4131	53.6045	61.469	68.5147	44.0621	54.5016	37.3023	0.452017	0.0367825
Photosynthesis (Pn)
Cultivar ID	Cultivar name	Pn Ti 1	Pn Ti 2	Pn Ti 3	Pn Ti 4	Pn Ti 5	Pn Ti 6	Pn Tf FI1	Pn Tf FI2	Pn Tf FI3	Pn Tf DI1	Pn Tf DI2	Pn Tf DI3	p value (Ti FI vs. Tf FI)	p value (Tf FI vs. Tf DI)
GLO	GLORIANA	10.4107	13.5495	10.392	10.193	13.4575	13.509	11.4399	13.2882	13.381	8.5901	6.8541	6.90077	0.158102	0.00175364
467	LA 467	16.5436	14.2726	16.5864	16.3431	14.0941	14.2726	16.5343	13.3317	13.3661	9.25355	10.3522	10.281	0.141149	0.00824695
460	460	12.2319	14.4936	12.2432	12.1986	14.6539	14.4341	13.6484	13.4571	13.4832	12.9249	12.5901	12.524	0.2824	0.00175384
449	449	15.7795	15.6384	15.8116	15.7505	15.5354	15.5855	15.0957	15.6	15.76	14.3366	16.0575	16.048	0.174783	0.497201
BUM	BURPEE´S MATCHLESS	15.5101	14.3557	15.4968	15.5545	14.4724	14.4281	13.4508	15.4445	15.4404	10.38	11.2028	11.2427	0.372779	0.00299923
ADV	ADVANTAGE	17.6724	15.3271	17.7964	17.9126	15.1697	15.4192	17.2699	15.6909	15.6608	10.7	12.3014	12.3833	0.215126	0.00222451
Stem water potential (Ѱstem)
Cultivar ID	Cultivar name	Ѱstem Ti 1	Ѱstem Ti 2	Ѱstem Ti 3	Ѱstem Ti 4	Ѱstem Ti 5	Ѱstem Ti 6	Ѱstem Tf FI1	Ѱstem Tf FI2	Ѱstem Tf FI3	Ѱstem Tf DI1	Ѱstem Tf DI2	Ѱstem Tf DI3	p value (Ti FI vs. Tf FI)	p value (Tf FI vs. Tf DI)
GLO	GLORIANA	-12.2	-7.82	-9.63	-10.1	-10.01	-9.1	-10.5	-8.56	-11.59	-8.3	-16	-10.44	0.393004	0.304472
467	LA 467	-9.44	-10.4	-11.2	-9.06	-8.65	-7.68	-7.24	-9.73	-12.51	-8.82	-11.66	-10.31	0.329851	0.40653
460	460	-10.2	-9.3	-8.42	-9.62	-9.6	-8.9	-10.5	-7.09	-13.18	-11.18	-12.9	-13.76	0.343487	0.143319
449	449	-9.22	-9.21	-9.98	-10.04	-9.3	-10.04	-8.25	-12.27	-9.36	-10.13	-11.5	-11.3	0.370204	0.234534
BUM	BURPEE´S MATCHLESS	-10.12	-9.55	-10.3	-9.9	-8.56	-9.8	-9.39	-8.9	-10.6	-12.07	-18.01	-11.75	0.195076	0.0544285
ADV	ADVANTAGE	-9	-11.02	-9.94	-9.5	-8.82	-9.18	-8.54	-7.76	-9.14	-15.72	-11.87	-10.97	0.114884	0.0221625
RWC: Leaf relative water content [%]
Pn: Photosynthesis [µmol*m-2*s-1]
Ѱstem: Stem water potential [Bar]
Ti: initial time; Tf: final time
FI: full irrigation treatment
DI: deficit irrigation treatment
Plants Ti 1-3 were the same plants Tf FI 1-3; plants Ti 4-6 were the same plants Tf DI 1-3.
Statistical analysis student’s T test (p < 0.05)
