# Supplementary material for: Tomato Cultivars With Variable Tolerances to Water Deficit Differentially Modulate the Composition and Interaction Patterns of Their Rhizosphere Microbial Communities
Source: Front Plant Sci. 2021 Jul 13;12:688533. doi: 10.3389/fpls.2021.688533 (PMC8313812; doi:10.3389/fpls.2021.688533)
Supplement: Supplementary file 8 [file Table_2.XLSX]

## Sheet:  Water deficit effect (Phylum)
Table S2. Phyla relative abundance of the bacterial communities from the different water irrigated soils. BS: bulk soil; TRz: tolerant plant rhizosphere; SRz: susceptible plant rhizosphere; FI: full irrigation; DI: deficit irrigation. ND: Not defined.
Phylum	BSFI1	BSFI2	BSFI3	BSDI1	BSDI2	BSDI3	Fold Change (BSDI/BSFI)	p-value <0.05	Status BSDI vs.BSFI	Status BS network vs. BS total community (p<0.01)	SRzFI1	SRzFI2	SRzFI3	SRzDI1	SRzDI2	SRzDI3	Fold Change (SRzDI/SRzFI)	p-value <0.05	Status SRzDI vs. SRzFI	Status SRz network vs. SRz total community (p<0.01)	TRzFI1	TRzFI2	TRzFI3	TRzDI1	TRzDI2	TRzDI3	Fold Change (TRzDI/TRzFI)	p-value <0.05	Status TRzDI vs. TRzFI	Status TRz network vs. TRz total community (p<0.01)
Acidobacteria	32.2062	35.6259	51.1268	11.7947	38.4529	39.1819	0.751768	0.142103	unchanged	under-represented in network vs.total community	0.561707	1.02063	6.03605	4.05246	2.77471	4.16826	1.44328	0.274869	unchanged	over-represented in network vs.total community	2.97442	0.427073	4.71055	1.7326	1.5926	2.31195	0.69491	0.257136	unchanged	over-represented in network vs.total community
Actinobacteria	4.28986	2.75815	4.44723	0.396376	2.99563	3.56728	0.605406	0.172542	unchanged	over-represented in network vs.total community	0.123629	0.116103	1.05207	0.432302	0.492505	5.21868	4.75575	0.166132	unchanged	over-represented in network vs.total community	0.582019	0.0486539	0.20442	0.232695	0.206279	0.248098	0.82275	0.389221	unchanged	over-represented in network vs.total community
Armatimonadetes	0.307674	0.319394	0.228621	0.109919	0.200085	0.31826	0.73422	0.235	unchanged	unchanged	0	0	0	0	0	0	ND	ND	unchanged	unchanged	0	0	0	0	0	0	ND	ND	unchanged	unchanged
Bacteroidetes	7.31386	12.4347	5.13581	32.8659	12.3912	10.7932	2.25243	0.156228	unchanged	under-represented in network vs.total community	2.09095	2.51917	8.94416	5.50818	2.41946	31.9996	2.94573	0.173358	unchanged	unchanged	7.6612	0.516272	7.77686	2.48395	33.0714	0.741569	2.27505	0.325779	unchanged	unchanged
BRC1	0.0615349	0.129923	0.0353819	1.07588	0.0253628	0.0332097	5.00111	0.243062	unchanged	unchanged	0	0.00540015	0	0.00588166	0.0107651	0	3.08265	0.0921818	unchanged	unchanged	0	0	0	0	0	0	ND	ND	unchanged	unchanged
Chloroflexi	3.12949	4.31181	3.90289	4.24355	5.52064	2.00642	1.03759	0.450953	unchanged	over-represented in network vs.total community	0.0913782	0.0756021	0.449092	0.261734	0.258363	4.49771	8.14483	0.186743	unchanged	unchanged	0.447235	0.0405449	0.293299	0.0897138	0.127408	0.0327163	0.319863	0.159855	unchanged	over-represented in network vs.total community
Cyanobacteria	3.82395	0.259846	0.217734	1.87862	0.391715	0.437261	0.62945	0.265493	unchanged	unchanged	0.604709	0.518415	0.587275	1.04105	0.236833	0.148014	0.833666	0.379255	unchanged	unchanged	0.719865	0.362201	0.0740653	0.140178	0.412559	0.760653	1.13602	0.449559	unchanged	unchanged
Dependentiae	2.63135	1.57531	1.0043	0.729465	0.927152	0.0110699	0.320034	0.043649	under-represented in BSDI vs.BSFI	under-represented in network vs.total community	0.00537519	0.0540015	0.0314051	0.00588166	0.0161477	0.00954927	0.347852	0.109032	unchanged	unchanged	0.211365	0.0378419	0.13628	0	0	0	0	0.0624415	unchanged	unchanged
Elusimicrobia	0.0644651	0.0676682	0.0272168	0.0199853	0.0366352	0.138374	1.22369	0.416806	unchanged	unchanged	0	0	0	0	0	0	ND	ND	unchanged	unchanged	0.0704549	0	0.00592522	0	0	0	0	0.188148	unchanged	unchanged
Entotheonellaeota	0	0.0108269	0.00544336	0	0	0	0	0.112418	unchanged	unchanged	0	0	0	0	0	0	ND	ND	unchanged	unchanged	0	0	0	0	0	0	ND	ND	unchanged	unchanged
FBP	0.0117209	0.00812018	0.059877	0	0.0225447	0	0.282806	0.23675	unchanged	unchanged	0	0	0	0	0	0	ND	ND	unchanged	unchanged	0	0	0	0	0	0	ND	ND	unchanged	unchanged
Fibrobacteres	0.0439535	0.0839085	0.0625987	0.516288	0.0450895	0.110699	3.52869	0.208141	unchanged	unchanged	0.00806278	0.0135004	0.323472	0	0	0	0	0.192445	unchanged	unchanged	0.110277	0.00540599	0.257747	0.0336427	0.0394358	0.0408953	0.305207	0.177853	unchanged	unchanged
Firmicutes	9.42655	1.23697	3.87567	0.532943	1.2935	2.77024	0.316158	0.17975	unchanged	over-represented in network vs.total community	41.1229	33.0435	21.1921	23.7913	62.7957	2.00535	0.929045	0.450447	unchanged	under-represented in network vs.total community	23.7433	60.1714	19.7991	41.2207	8.31791	37.7846	0.841963	0.417854	unchanged	unchanged
GAL15	0	0.00541345	0	0	0	0	0	0.211325	unchanged	unchanged	0	0	0	0	0	0	ND	ND	unchanged	unchanged	0	0	0	0	0	0	ND	ND	unchanged	unchanged
Gemmatimonadetes	2.25628	2.67425	0.830113	1.51556	2.2122	2.12542	1.01606	0.482897	unchanged	over-represented in network vs.total community	0.177381	0.175505	0.590415	1.00576	0.535565	7.12853	9.19098	0.162062	unchanged	over-represented in network vs.total community	1.22224	0.0351389	0.580672	0.0869102	2.07796	0.215382	1.29499	0.433832	unchanged	over-represented in network vs.total community
Hydrogenedentes	0.0117209	0.00812018	0	0	0	0	0	0.0983128	unchanged	unchanged	0	0	0	0	0	0	ND	ND	unchanged	unchanged	0	0	0	0	0	0	ND	ND	unchanged	unchanged
Latescibacteria	0.0410232	0.0676682	0.0870938	0.0532943	0.0450895	0.0221398	0.615591	0.188972	unchanged	unchanged	0	0	0.00942152	0.00588166	0	0	0.624279	0.407995	unchanged	unchanged	0	0	0.0325887	0	0	0	0	0.211325	unchanged	unchanged
Nitrospirae	2.35298	2.72838	1.39622	2.24169	1.14415	2.29424	0.876882	0.373814	unchanged	under-represented in network vs.total community	0.0779402	0.167405	0.530746	0.158805	0.217994	0.315126	0.891552	0.396951	unchanged	over-represented in network vs.total community	0.257314	0.0513569	0.722877	0.0981244	0.0819051	0.076338	0.248527	0.164278	unchanged	unchanged
Omnitrophicaeota	0	0.0216538	0.0381035	0.0333089	0.0197266	0.0857918	2.32318	0.107816	unchanged	unchanged	0	0	0	0	0	0	ND	ND	unchanged	unchanged	0	0	0	0	0	0	ND	ND	unchanged	unchanged
Patescibacteria	0.12893	0.227365	0.587883	0.496303	0.529801	1.00183	2.14783	0.00395826	over-represented in BSDI vs.BSFI	unchanged	0	0	0.0471076	0.0117633	0	0.0477464	1.26327	0.196097	unchanged	unchanged	0	0	0	0	0.0546034	0	ND	0.211325	unchanged	unchanged
Planctomycetes	8.60902	7.51117	6.56197	10.3591	8.08792	7.54968	1.14613	0.0423385	over-represented in BSDI vs.BSFI	over-represented in network vs.total community	0.400452	0.442812	3.25042	1.22633	0.444062	2.93163	1.12417	0.334241	unchanged	over-represented in network vs.total community	2.08301	0.345983	1.24726	0.207463	1.06477	0.449849	0.468432	0.238961	unchanged	over-represented in network vs.total community
Proteobacteria	20.1307	24.9154	15.8565	28.9354	20.744	19.9729	1.14367	0.261193	unchanged	over-represented in network vs.total community	54.5985	61.6319	56.2025	62.3515	29.5799	41.3436	0.772909	0.187473	unchanged	under-represented in network vs.total community	57.1665	37.8771	62.7333	53.4273	52.7378	57.1744	1.03526	0.401491	unchanged	unchanged
Rokubacteria	0.0820465	0.254432	0.32388	0.059956	0.092997	0.121769	0.416019	0.0711913	unchanged	over-represented in network vs.total community	0.00806278	0.0216006	0.153885	0.00588166	0.00538257	0.0190985	0.165421	0.17431	unchanged	over-represented in network vs.total community	0.00918977	0	0.00888784	0	0	0	0	0.0918086	unchanged	unchanged
Spirochaetes	0.143581	0.17323	0.0517119	0.176537	0.504438	0.152211	2.26088	0.114201	unchanged	unchanged	0.00537519	0.0108003	0	0	0	0	0	0.112941	unchanged	unchanged	0	0	0	0	0	0	ND	ND	unchanged	unchanged
Verrucomicrobia	2.84525	2.53079	4.12335	1.95856	4.29195	7.24249	1.42041	0.187582	unchanged	over-represented in network vs.total community	0.123629	0.183605	0.599837	0.135278	0.212611	0.157563	0.557236	0.238513	unchanged	over-represented in network vs.total community	2.74161	0.0810898	1.41613	0.246713	0.21538	0.163581	0.147605	0.126809	unchanged	over-represented in network vs.total community
WS2	0.0879069	0.059548	0.0136084	0.00666178	0.0253628	0.063652	0.594031	0.313777	unchanged	unchanged	0	0	0	0	0	0.00954927	ND	0.211325	unchanged	unchanged	0	0	0	0	0	0	ND	ND	unchanged	unchanged

## Sheet:  Water deficit effect (Order)
Table S2. Order relative abundance of the bacterial communities from the different water irrigated soils. BS: bulk soil; TRz: tolerant plant rhizosphere; SRz: susceptible plant rhizosphere; FI: full irrigation; DI: deficit irrigation. ND: Not defined
Order	BSFI1	BSFI2	BSFI3	BSDI1	BSDI2	BSDI3	Fold Change (BSDI/BSFI)	p-value <0.05	Status BSDI vs.BSFI	SRzFI1	SRzFI2	SRzFI3	SRzDI1	SRzDI2	SRzDI3	Fold Change (SRzDI/SRzFI)	p-value <0.05	Status SRzDI vs. SRzFI	TRzFI1	TRzFI2	TRzFI3	TRzDI1	TRzDI2	TRzDI3	Fold Change (TRzDI/TRzFI)	p-value <0.05	Status TRzDI vs. TRzFI
Caulobacterales	1.03297	0.955042	0.346332	1.13045	0.590662	0.959512	1.14834	0.361143	unchanged	0.0484209	0.113923	1.84764	0.323836	0.3533	2.01611	1.33993	0.00924965	over-represented in SRzDI vs. SRzFI	0.49676	0.0569661	0.702659	0.115094	0.0456565	0.016479	0.141063	0.103286	unchanged
RCP2-54	0.0767346	0.184497	0.190892	0.0266773	0.21196	0.152524	0.865165	0.244175	unchanged	0	0	0	0.00891292	0.00809083	0.00471054	ND	0.0150705	over-represented in SRzDI vs. SRzFI	0.00617093	0	0.00296481	0	0	0	0	0.114785	unchanged
Blastocatellales	4.19384	4.4442	3.28606	2.16753	4.54443	4.24847	0.919183	0.376112	unchanged	0.0860817	0.0488242	0.123176	0.395139	0.210362	0.329738	3.62381	0.0177103	over-represented in SRzDI vs. SRzFI	0.151188	0.0461155	0.210501	0.047722	0.474828	0.049437	1.4026	0.399054	unchanged
Bdellovibrionales	0.04427	0.113954	0.0845378	0.0566893	0.118698	0.116473	1.20225	0.0902653	unchanged	0	0	0	0.0148549	0.0404542	0.0282632	ND	0.0318811	over-represented in SRzDI vs. SRzFI	0	0	0	0	0	0	ND	ND	unchanged
Chitinophagales	2.49978	1.89923	2.6643	5.19208	4.01029	4.59512	1.9534	0.00515727	over-represented in BSDI vs.BSFI	0.145263	0.238696	1.00436	0.442675	0.277785	0.87616	1.15004	0.315668	unchanged	0.873187	0.0569661	0.969492	0.0168431	2.90071	0.0796484	1.57777	0.397805	unchanged
Clostridiales	0.118053	0.149225	0.133624	0.15006	0.192177	0.160843	1.25487	0.00909077	over-represented in BSDI vs.BSFI	26.4594	27.5477	12.8924	21.2662	48.1917	0.0376843	1.03881	0.469862	unchanged	18.0222	30.032	17.8244	31.2495	7.47245	29.3958	1.03399	0.477398	unchanged
Candidatus Kaiserbacteria	0.0118053	0.0135659	0	0.0333467	0.042392	0.0332779	4.29685	0.00736051	over-represented in BSDI vs.BSFI	0	0	0	0	0	0	ND	ND	unchanged	0	0	0	0	0	0	ND	ND	unchanged
Solirubrobacterales	0.605023	0.409692	0.736297	0.060024	0.551097	0.926234	0.877981	0.396204	unchanged	0.0269005	0.0162747	0.277936	0.130723	0.137544	2.18098	7.62741	0.17831	unchanged	0.0339401	0.00813802	0.0237185	0.0673722	0.0273939	0.0686625	2.48384	0.0241792	over-represented in TRzDI vs. TRzFI
Chthoniobacterales	0.386625	0.686437	1.12353	0.0633587	0.79697	0.485302	0.612599	0.160663	unchanged	0.0053801	0	0.00315836	0.00891292	0.0188786	0.0141316	4.90992	0.0643164	unchanged	0	0	0	0.0252646	0.0121751	0.010986	ND	0.0358828	over-represented in TRzDI vs. TRzFI
Frankiales	0.126907	0.0949616	0.1009	0.0233427	0.0847841	0.144204	0.78177	0.319599	unchanged	0.0107602	0.0108498	0.0726423	0.0742743	0.0701206	0.781949	9.82834	0.163865	unchanged	0.0555384	0.00813802	0.0504017	0.0449148	0.00304377	0.032958	0.709308	0.045226	under-represented in TRzDI vs. TRzFI
Alteromonadales	0.017708	0.0108528	0.0409054	1.40056	0.0310875	0.0221852	20.9287	0.211066	unchanged	4.99543	2.11029	0.0284252	0.00891292	0.0107878	0	0.00276147	0.120415	unchanged	3.59766	0.214301	2.59421	0.732673	0.0121751	0.027465	0.120558	0.0777793	unchanged
Opitutales	0.982794	0.31473	0.452686	1.20715	0.418268	4.22074	3.34026	0.186877	unchanged	0.0672513	0.113923	0.236877	0.0534775	0.0836053	0.0518159	0.451855	0.148197	unchanged	1.24961	0.0569661	1.26301	0	0.0334815	0.0521835	0.033338	0.0879438	unchanged
Rokubacteriales	0.0826373	0.25504	0.324516	0.060024	0.0932625	0.122019	0.415748	0.0707232	unchanged	0.00807016	0.0216996	0.15476	0.00594195	0.00539389	0.0188421	0.16354	0.174546	unchanged	0.0092564	0	0.00889442	0	0	0	0	0.0918329	unchanged
Candidatus Uhrbacteria	0	0	0	0.00333467	0.00847841	0.0249584	ND	0.100478	unchanged	0	0	0	0	0.00269694	0.00471054	ND	0.106047	unchanged	0	0	0	0.00280718	0.00304377	0	ND	0.0920851	unchanged
Gemmatales	0.227253	0.11938	0.207254	0.0733627	0.302397	0.30782	1.23415	0.355673	unchanged	0.0053801	0	0.0505338	0.0831873	0.0215756	0.061237	2.96885	0.109831	unchanged	0	0.00542535	0.00592962	0	0	0	0	0.0921537	unchanged
Steroidobacterales	0.203642	0.303877	0.209981	0.333467	0.313701	0.399334	1.45854	0.0866978	unchanged	0.0134503	0.0189872	0.135809	0.0534775	0.0458481	0.386264	2.88617	0.140822	unchanged	0.33323	0.0135634	0.254973	0.0224574	0.0121751	0.038451	0.121448	0.0970657	unchanged
SBR1031	0.451554	1.1938	0.196346	1.06376	0.401311	0.415973	1.02136	0.488923	unchanged	0.0349707	0.0108498	0.00315836	0.0415936	0.0863022	0.0235527	3.09212	0.122891	unchanged	0.098735	0.0108507	0.136381	0.0224574	0.00608754	0.0027465	0.127218	0.0974452	unchanged
Microtrichales	0.070832	0.0705429	0.0790837	0.0233427	0.0989148	0.133111	1.15835	0.369671	unchanged	0	0.00542491	0.0126334	0.0267388	0.0134847	0.0188421	3.27082	0.0862205	unchanged	0	0	0	0.00280718	0.0334815	0.0137325	ND	0.102175	unchanged
Solibacterales	0.008854	0.00813957	0.00272702	0.123383	0.0169568	0.0110926	7.67888	0.169868	unchanged	0	0	0	0.00297097	0.00269694	0	ND	0.092228	unchanged	0.0123419	0	0.00592962	0	0	0	0	0.114785	unchanged
IMCC26256	0.26562	0.25504	0.4036	0.0366813	0.339136	0.415973	0.856676	0.343412	unchanged	0.00269005	0.00813736	0.034742	0.0118839	0.0215756	0.381554	9.10728	0.192825	unchanged	0.0246837	0.00271267	0.00889442	0.00842153	0	0.005493	0.383417	0.116286	unchanged
Azospirillales	0.0236107	0.0705429	0.0245432	0.0666933	0.0339136	0.0499168	1.26814	0.351766	unchanged	0.00807016	0.0189872	0	0.0178258	0.0188786	0.169579	7.62395	0.195406	unchanged	0	0.00271267	0.00592962	0	0	0	0	0.117398	unchanged
Unknown	0.008854	0.0217055	0.0654486	0.00333467	0.0169568	0.0305047	0.529082	0.134353	unchanged	0	0.00542491	0.0189502	0.00297097	0.00269694	0	0.232529	0.22127	unchanged	0	0	0	0	0.146101	0.065916	ND	0.118149	unchanged
Rhodobacterales	0.017708	0.0135659	0.00272702	0.00333467	0	0.00277316	0.179637	0.092597	unchanged	0.0134503	0.0325494	0.0568505	0	0	0	0	0.0560374	unchanged	0	0.00271267	0.00296481	0.0112287	0.0273939	0.0027465	7.28653	0.120034	unchanged
Nostocales	0.847032	0.00271319	0.00818107	0	0	0	0	0.207627	unchanged	0	0	0	0	0	0	ND	ND	unchanged	0	0	0	0.00280718	0.00304377	0.016479	ND	0.120622	unchanged
Tepidisphaerales	0.312841	0.238761	0.259067	0.166733	0.29957	0.244038	0.876241	0.317813	unchanged	0.0134503	0.0135623	0.0852757	0.237678	0.0539389	0.499317	7.04378	0.085456	unchanged	0.00308547	0.00542535	0.0177888	0	0.0213064	0.0357045	2.16774	0.132731	unchanged
KF-JG30-C25	0.0413187	0.0271319	0.0218162	1.12378	0.0141307	0.00831947	12.6983	0.218434	unchanged	0.0053801	0.00271245	0	0	0.00809083	0.00942107	2.16395	0.275446	unchanged	0.249923	0	0.0800498	0	0	0	0	0.137027	unchanged
Cytophagales	2.72113	2.88683	2.14617	24.4164	7.20665	5.32169	4.76453	0.122936	unchanged	0.581051	0.455692	7.29581	1.05172	0.844144	30.675	3.90887	0.200819	unchanged	2.82012	0.217014	3.33837	0.193695	0.79138	0.535567	0.238513	0.139145	unchanged
Dongiales	2.21645	1.31861	1.14535	1.28385	1.45829	2.21298	1.05869	0.44433	unchanged	0.0591811	0.227846	0.726423	0.118839	0.447693	6.13312	6.61074	0.196671	unchanged	0.672632	0.0461155	0.257938	0.106673	0.0639192	0.0741555	0.25059	0.145076	unchanged
Uncultured	7.01237	9.2574	8.51923	12.3883	7.88492	6.90793	1.0965	0.380477	unchanged	0.392748	0.965633	3.3984	2.65308	1.85819	9.12431	2.86656	0.0879459	unchanged	3.21506	0.16276	3.63485	0.519327	0.782249	1.23867	0.362237	0.147205	unchanged
Reyranellales	0.26562	0.355428	0.182711	0.546885	0.325006	0.338325	1.5057	0.136601	unchanged	0.053801	0.113923	0.656939	0.0683324	0.167211	0.890292	1.36521	0.137445	unchanged	0.141932	0.016276	0.0889442	0.0364933	0.0243502	0.049437	0.446205	0.149989	unchanged
Sneathiellales	0.061978	0.0271319	0.0518135	0.0366813	0.0282614	0.133111	1.4054	0.306316	unchanged	0.00807016	0.0352619	0.0852757	0.0267388	0.00809083	0.00942107	0.344075	0.205571	unchanged	0.120333	0.00271267	0.0800498	0	0.0182626	0.021972	0.198107	0.150499	unchanged
Desulfarculales	0.0472213	0.0325583	0	0.126717	0.0339136	0.0332779	2.43056	0.117752	unchanged	0	0	0	0.0356517	0.0107878	0	ND	0.140091	unchanged	0	0.00542535	0.0237185	0	0	0	0	0.154224	unchanged
Pasteurellales	0	0	0	0	0	0	ND	ND	unchanged	0	0	0	0	0	0	ND	ND	unchanged	0	0	0	0.0140359	0.00304377	0	ND	0.156703	unchanged
CCD24	0.174129	0.222481	0.0572675	0.313459	0.0847841	0.141431	1.18903	0.383835	unchanged	0.00807016	0.0135623	0	0.0623904	0.0566358	0.579396	32.2859	0.165188	unchanged	0.0586239	0.00542535	0.252009	0.00280718	0.0121751	0.010986	0.0821629	0.161641	unchanged
Betaproteobacteriales	4.81067	5.81436	4.63867	9.03361	5.14074	4.91681	1.25076	0.242171	unchanged	32.243	15.404	11.7523	3.11655	1.47253	8.60144	0.222066	0.0888023	unchanged	41.1355	0.542535	21.1361	7.58499	7.84988	0.727822	0.25731	0.162851	unchanged
Subgroup 7	0.401381	0.754266	0.649032	0.163399	0.370224	0.765391	0.719803	0.187118	unchanged	0.00807016	0.00271245	0.161076	0.0594195	0.0701206	0.0141316	0.835986	0.45203	unchanged	0.317803	0.00271267	0.062261	0.00561435	0.00608754	0	0.0305711	0.16352	unchanged
Nitrospirales	2.36992	2.73489	1.39896	2.24423	1.14741	2.29895	0.874967	0.371665	unchanged	0.0780115	0.168172	0.533763	0.160433	0.218452	0.310895	0.884395	0.392834	unchanged	0.259179	0.0515408	0.723413	0.0982511	0.0821818	0.076902	0.248841	0.163776	unchanged
Enterobacteriales	0.0324647	0.0189923	0.00545405	0.070028	0.163916	0.0415973	4.84161	0.0902108	unchanged	4.79636	1.23145	0.0379003	1.77961	2.81022	0.00471054	0.75746	0.375276	unchanged	0.120333	0.881619	0.0504017	9.63142	0.0487003	47.4101	54.25	0.165164	unchanged
S085	0.079686	0.162791	0.0272702	0.0867013	0.0876102	0.0970605	1.00602	0.495439	unchanged	0	0	0	0.00891292	0.0134847	0.0895002	ND	0.144829	unchanged	0.0802222	0	0.0177888	0.00280718	0.00304377	0	0.0596968	0.165316	unchanged
Phormidesmiales	2.18103	0.00271319	0.00545405	1.68401	0.0113045	0.00277316	0.775664	0.214804	unchanged	0.50573	0.0488242	0.0189502	0	0	0	0	0.17438	unchanged	0	0	0	0.00280718	0.0700067	0.00823949	ND	0.168328	unchanged
Oceanospirillales	0.0560753	0.0488374	0.00272702	0.463519	0.21196	0.0471436	6.71334	0.0975519	unchanged	0.00807016	0.0244121	0.0189502	0.0148549	0.0269694	0	0.81319	0.363301	unchanged	0.277692	0.00271267	0.115628	0.00280718	0.0456565	0.0137325	0.157048	0.174745	unchanged
Micavibrionales	0.0678806	0.0189923	0.0409054	0.00666933	0.0367398	0.0554631	0.773779	0.372357	unchanged	0.00807016	0.0189872	0	0.00891292	0.00269694	0	0.429084	0.226625	unchanged	0	0.00813802	0.0592962	0	0	0	0	0.174755	unchanged
Micrococcales	0.389576	0.11938	0.259067	0.010004	0.209134	0.0915141	0.404483	0.188975	unchanged	0.0107602	0	0.132651	0.0118839	0.0188786	0.0329738	0.44443	0.273298	unchanged	0	0	0	0.0112287	0.0852255	0	ND	0.17609	unchanged
Pyrinomonadales	22.0228	22.7175	40.2945	3.21128	27.6113	28.9462	0.702874	0.175951	unchanged	0.239415	0.249546	3.13941	1.73208	0.981688	1.99727	1.29839	0.345053	unchanged	0.910213	0.263129	1.2215	1.24919	0.496134	1.12332	1.19784	0.176574	unchanged
Fibrobacterales	0.04427	0.0841089	0.0627216	0.516873	0.0452182	0.110926	3.5218	0.208132	unchanged	0.00807016	0.0135623	0.325311	0	0	0	0	0.19249	unchanged	0.111077	0.00542535	0.257938	0.0336861	0.039569	0.0411975	0.305663	0.177421	unchanged
Oligoflexales	0.0324647	0.0976748	0.0381783	0.0266773	0.0141307	0.0582363	0.588436	0.267775	unchanged	0	0	0	0	0	0	ND	ND	unchanged	0.00308547	0	0.0296481	0	0	0	0	0.182995	unchanged
Balneolales	0	0	0	0	0	0	ND	ND	unchanged	0	0	0	0	0	0	ND	ND	unchanged	0.0740512	0	0.00592962	0	0	0	0	0.189204	unchanged
Gemmatimonadales	1.88295	1.85582	0.692664	1.06709	1.52894	1.43372	0.909356	0.399136	unchanged	0.0807016	0.13291	0.568505	0.665498	0.350603	6.70309	9.86962	0.175238	unchanged	1.13854	0.0298394	0.429897	0.0701794	0.194801	0.142818	0.255149	0.192745	unchanged
Saccharimonadales	0.0678806	0.0135659	0.0299973	0	0.183699	0.274542	4.11186	0.172346	unchanged	0	0	0	0.00891292	0	0.0188421	ND	0.115609	unchanged	0	0	0	0	0.0517441	0.0027465	ND	0.19643	unchanged
Rhodovibrionales	0.0118053	0.0271319	0	0.180072	0.00847841	0	4.84242	0.244889	unchanged	0	0	0	0	0	0	ND	ND	unchanged	0.0617093	0.00271267	0	0	0	0	0	0.198926	unchanged
Phycisphaerales	0.218399	0.225195	0.253613	0.943711	0.183699	0.160843	1.84773	0.267039	unchanged	0.0161403	0.0271245	0.129493	0.0534775	0.0377572	0.0329738	0.718976	0.365285	unchanged	0	0.00542535	0.145276	0	0	0	0	0.200753	unchanged
Acidobacteriales	0.162323	0.339149	0.0927188	0.383487	0.155437	0.4132	1.60239	0.260011	unchanged	0.00807016	0.0135623	0.044217	0.00891292	0.0215756	0.0141316	0.677607	0.303235	unchanged	0.00308547	0	0.139346	0	0	0	0	0.205005	unchanged
Longimicrobiales	0.00295133	0.0135659	0	0.00666933	0.00847841	0.0110926	1.58866	0.279986	unchanged	0.0887717	0.0162747	0.00947508	0.00891292	0.00269694	0	0.101377	0.135739	unchanged	0	0	0	0	1.78061	0.016479	ND	0.208666	unchanged
Streptomycetales	1.31334	0.18721	0.749932	0.0166733	0.268483	0.404881	0.306617	0.164898	unchanged	0.0295906	0.0244121	0.0315836	0.0178258	0.048545	0.17429	2.81191	0.191714	unchanged	0.00308547	0.0108507	0.0177888	0.0252646	0.00304377	0.0302115	1.8446	0.209133	unchanged
Lactobacillales	0.008854	0.0108528	0.00545405	0.0133387	0.0141307	0.0194121	1.86327	0.0826201	unchanged	0.0349707	0.0162747	0.0189502	0.0386227	0.0242725	0	0.895999	0.399119	unchanged	0.0277692	17.6948	0.0415073	0.0308789	0.0121751	0.00823949	0.00288749	0.210833	unchanged
Salinisphaerales	0.607975	0.759693	0.368148	1.0871	0.633054	0.560177	1.3137	0.204246	unchanged	0.0322806	0.00813736	0.0252669	0.0207968	0.0323633	0.0235527	1.16789	0.381499	unchanged	0.0678803	0.0135634	0.0296481	0.0280718	0.0273939	0.010986	0.598169	0.220406	unchanged
Selenomonadales	0.00590267	0.0108528	0.0190892	0.00666933	0.0113045	0.00831947	0.733537	0.244854	unchanged	4.54081	0.640139	0.0568505	0.362459	2.39758	0	0.526947	0.342218	unchanged	2.77692	3.01107	0.305375	2.6977	0.39569	0.472398	0.585191	0.22171	unchanged
Bacteroidales	0.0147567	0.0162791	0.0163621	0.020008	0.00282614	0.00277316	0.540262	0.182779	unchanged	0.00807016	0.385168	0.0157918	1.31911	0.0296664	0	3.2975	0.300304	unchanged	1.78649	0.00542535	1.11773	1.66746	29.1837	0.0027465	10.604	0.223737	unchanged
Elsterales	0.100345	0.241474	0.0572675	0.193411	0.172394	0.146977	1.28489	0.276063	unchanged	0.0053801	0.0352619	0.142126	0.133694	0.0620297	0.296764	2.6946	0.0589481	unchanged	0.0555384	0	0.207537	0.0168431	0.0426128	0.0027465	0.236443	0.22741	unchanged
Cellvibrionales	0.8854	0.634886	0.433597	1.88742	0.237395	0.0665557	1.12155	0.439796	unchanged	0.215204	5.85347	0.0568505	0.1842	1.11923	0	0.212787	0.205995	unchanged	1.18482	2.69368	1.33713	2.1896	0.0456565	0.0411975	0.436467	0.227588	unchanged
Pedosphaerales	0.726028	1.18024	2.1598	0.5002	2.83744	2.34054	1.39648	0.223361	unchanged	0.0484209	0.0705238	0.356895	0.0683324	0.09709	0.0847897	0.525833	0.262395	unchanged	1.07066	0.0189887	0.130452	0.193695	0.106532	0.0878879	0.318102	0.227803	unchanged
Anaerolineales	2.08069	2.15156	3.14971	2.75777	4.20529	1.0954	1.09164	0.434527	unchanged	0.0430408	0.0488242	0.375845	0.127752	0.124059	0.244948	1.06211	0.45156	unchanged	0.268436	0.0244141	0.127487	0.0589507	0.103488	0.0302115	0.458324	0.230768	unchanged
11-24.	0.569607	1.15582	0.340878	0.256769	0.406964	0.446478	0.537293	0.162762	unchanged	0	0.0108498	0.0473754	0.00594195	0.0215756	0	0.472605	0.318856	unchanged	0.098735	0.00271267	0.0207537	0.0112287	0	0.0302115	0.339114	0.235245	unchanged
Gammaproteobacteria Incertae Sedis	0.109199	0.208916	0.179984	0.433507	0.276961	0.14975	1.727	0.185841	unchanged	0.0053801	0.0108498	0.0189502	0.0207968	0.0620297	0.103632	5.30011	0.0639082	unchanged	0	0.00542535	0.0444721	0.00561435	0.00304377	0.00823949	0.338647	0.240728	unchanged
Verrucomicrobiales	0.770298	0.355428	0.395419	0.190076	0.251526	0.21076	0.428863	0.0939836	unchanged	0.00269005	0	0.00631672	0.00594195	0.0134847	0.00471054	2.6799	0.187211	unchanged	0.441222	0.00542535	0.0237185	0.0280718	0.0639192	0.0137325	0.224769	0.247806	unchanged
Propionibacteriales	0.312841	0.208916	0.638124	0.020008	0.406964	0.346644	0.666979	0.256638	unchanged	0.0107602	0.00271245	0.0536921	0.0386227	0.0377572	0.70187	11.5872	0.184061	unchanged	0.200555	0.00542535	0.0118592	0.0224574	0.0213064	0.0192255	0.289154	0.25021	unchanged
Planctomycetales	1.67045	1.58722	0.649032	0.963719	1.12198	1.40876	0.894478	0.395349	unchanged	0.0188304	0.0189872	0.274777	0.142607	0.0431511	0.814923	3.20121	0.141891	unchanged	0.00308547	0.00813802	0.0474369	0.0252646	0.231326	0	4.37418	0.250762	unchanged
Puniceispirillales	0.017708	0.0298451	0.0299973	0.0233427	0.0169568	0.0194121	0.769972	0.207476	unchanged	0	0.00542491	0.0694839	0.0178258	0.00809083	0.0376843	0.849045	0.410696	unchanged	0.00308547	0	0.0444721	0.00280718	0.00608754	0	0.18703	0.251357	unchanged
Corynebacteriales	0.129859	0.0515506	0.0709026	0.0133387	0.118698	0.257903	1.54547	0.327514	unchanged	0.00269005	0.00271245	0.0505338	0.0118839	0.00539389	0.0659475	1.48786	0.0658886	unchanged	0.00308547	0	0.00889442	0	0.00304377	0.0027465	0.483332	0.26246	unchanged
Rickettsiales	0.126907	0.192636	0.125443	0.05002	0.107393	0.20244	0.808684	0.322206	unchanged	0.0914618	0.0433992	0.344261	0.0653614	0.124059	0.0282632	0.454339	0.269325	unchanged	0.16353	0.0434028	0.0800498	0.0842153	0.00304377	0.766273	2.97416	0.263647	unchanged
Xanthomonadales	0.162323	0.176357	0.0436324	1.01374	0.293918	0.30782	4.22554	0.104102	unchanged	0.180233	0.0895109	1.48443	0.255504	0.207665	0.0329738	0.282835	0.250952	unchanged	0.580068	0.00813802	0.219396	0.247031	1.81713	0.167536	2.76336	0.27659	unchanged
Sphingomonadales	0.906059	1.88567	0.793564	1.09044	2.13939	1.89129	1.42837	0.111656	unchanged	1.13251	0.330919	3.07624	1.2894	1.74223	11.7434	3.25464	0.163578	unchanged	0.752854	0.184462	0.800498	0.519327	2.73939	0.472398	2.14702	0.277528	unchanged
Pirellulales	5.83183	4.88103	4.76411	3.37802	5.89815	5.02496	0.924026	0.372824	unchanged	0.212514	0.244121	2.33403	0.695208	0.272391	1.46498	0.871684	0.396058	unchanged	0.598581	0.298394	0.581102	0.0757937	0.636148	0.236199	0.641469	0.285013	unchanged
Myxococcales	1.2071	2.04303	1.70712	0.766973	1.59677	1.91902	0.863941	0.205721	unchanged	0.0564911	0.113923	0.720106	0.329778	0.266997	0.734844	1.49533	0.0939383	unchanged	0.589324	0.0325521	0.444721	0.300368	0.243502	0.222466	0.718486	0.294202	unchanged
Sphingobacteriales	0.416138	0.694576	0.218162	0.120048	0.666968	0.415973	0.905268	0.398251	unchanged	0.0134503	0.0623864	0.167393	2.01135	0.525904	0.0141316	10.4896	0.176028	unchanged	0.456649	0.0352648	0.747132	0.544592	0.213064	0.129085	0.715665	0.343319	unchanged
Rhodospirillales	0.35416	0.482948	0.139078	0.473523	0.180873	0.393788	1.07375	0.449647	unchanged	0.0215204	0.0325494	0.0379003	5.69536	0.124059	1.253	76.899	0.152764	unchanged	1.09226	0	0.684871	2.43101	0.00304377	0	1.36966	0.373891	unchanged
Desulfuromonadales	0.00295133	0.0108528	0.00818107	0.00666933	0.0367398	0	1.97447	0.274306	unchanged	0.223274	0.0352619	0.0284252	0.112897	0.674236	0	2.74299	0.277544	unchanged	0.271521	0.0325521	3.623	6.24596	0.0152188	0.560286	1.73704	0.375548	unchanged
Aeromonadales	0.121005	0.0298451	0.0190892	0.103375	0.0904364	0.0332779	1.3363	0.24493	unchanged	0.879647	15.716	0.101068	0.585282	3.5303	0.00942107	0.247055	0.202276	unchanged	1.84511	10.1183	0.409143	7.90781	0.0456565	0.0137325	0.643943	0.39189	unchanged
Rhizobiales	3.01626	3.68994	2.03981	1.69401	3.01831	3.15308	0.899313	0.362915	unchanged	0.174853	0.222421	1.67077	0.662527	0.860325	6.02949	3.65192	0.142789	unchanged	0.431965	0.0569661	0.370601	0.373354	0.365252	0.230706	1.12772	0.407763	unchanged
Isosphaerales	0.106248	0.0352715	0.1009	0.00333467	0.0395659	0.0582363	0.417198	0.134181	unchanged	0.00269005	0	0.0189502	0.0118839	0.0107878	0.0141316	1.70069	0.207615	unchanged	0.182043	0.00271267	0.0533665	0.0870224	0.00608754	0.10986	0.852379	0.408248	unchanged
Pseudomonadales	2.17218	3.90157	1.09081	3.03455	1.29154	0.393788	0.658782	0.251139	unchanged	9.33448	19.9989	33.008	47.8891	15.2081	0.155448	1.01462	0.49483	unchanged	3.09472	23.0143	28.6993	14.8275	39.3925	6.66575	1.11088	0.441239	unchanged
Bacillales	9.36163	1.069	3.72512	0.363479	1.07958	2.58735	0.28472	0.17773	unchanged	10.1227	4.93938	8.34439	2.1599	12.3116	1.94074	0.701183	0.339758	unchanged	3.08855	9.64898	1.6425	7.29585	0.465697	8.18731	1.1091	0.462373	unchanged
Ga0077536	0	0	0	0.00666933	0.00565227	0	ND	0.0931354	unchanged	0	0	0	0	0	0	ND	ND	unchanged	0	0	0	0	0	0	ND	ND	unchanged
SAR202 clade	0	0	0	0.010004	0.0395659	0.00831947	ND	0.0987739	unchanged	0	0	0	0	0	0	ND	ND	unchanged	0	0	0	0	0	0	ND	ND	unchanged
JGI 0000069-P22	0	0	0	0.0266773	0	0.00554631	ND	0.158608	unchanged	0	0	0	0	0	0	ND	ND	unchanged	0	0	0	0	0	0	ND	ND	unchanged
JTB23	0	0	0	0.0733627	0.00282614	0.00831947	ND	0.169828	unchanged	0	0	0	0	0	0	ND	ND	unchanged	0	0	0	0	0	0	ND	ND	unchanged
Kryptoniales	0	0	0	0.40016	0	0.00277316	ND	0.209331	unchanged	0	0	0	0	0	0	ND	ND	unchanged	0	0	0	0	0	0	ND	ND	unchanged
OPB56	0.0649293	0.043411	0.0299973	1.30385	0.0536966	0.20244	11.2767	0.171922	unchanged	0	0	0	0	0	0	ND	ND	unchanged	0	0	0	0	0	0	ND	ND	unchanged
Omnitrophales	0	0.00271319	0.0109081	0.0266773	0.019783	0.0776484	9.11137	0.0682501	unchanged	0	0	0	0	0	0	ND	ND	unchanged	0	0	0	0	0	0	ND	ND	unchanged
Obscuribacterales	0.070832	0.0325583	0	0.0733627	0.0932625	0.244038	3.97197	0.14729	unchanged	0	0	0	0	0	0	ND	ND	unchanged	0	0	0	0	0	0	ND	ND	unchanged
Lineage IV	0.0118053	0.0108528	0.00545405	0	0.0254352	0.0443705	2.48312	0.221411	unchanged	0	0	0	0	0	0	ND	ND	unchanged	0	0	0	0	0	0	ND	ND	unchanged
Thermoanaerobaculales	0.00590267	0.00542638	0.00545405	0.00333467	0.0169568	0.0194121	2.36569	0.138159	unchanged	0	0	0	0	0	0	ND	ND	unchanged	0	0	0	0	0	0	ND	ND	unchanged
Thermomicrobiales	0.00295133	0.0162791	0	0.010004	0.00282614	0.0221852	1.82083	0.330523	unchanged	0	0	0	0	0	0	ND	ND	unchanged	0	0	0	0	0	0	ND	ND	unchanged
Actinobacterium YJF1-30	0.0413187	0.043411	0	0.010004	0.0113045	0.0637826	1.00427	0.498662	unchanged	0	0	0	0	0	0	ND	ND	unchanged	0	0	0	0	0	0	ND	ND	unchanged
Absconditabacteriales (SR1)	0.0206593	0	0.370875	0.00333467	0.200656	0.124792	0.839727	0.443033	unchanged	0	0	0	0	0	0	ND	ND	unchanged	0	0	0	0	0	0	ND	ND	unchanged
Legionellales	0.053124	0.0108528	0.0354513	0.00666933	0.0395659	0.036051	0.827596	0.409395	unchanged	0	0	0	0	0	0	ND	ND	unchanged	0	0	0	0	0	0	ND	ND	unchanged
Elev-16S-573	0.017708	0.00542638	0.00818107	0.00333467	0.00565227	0.0110926	0.641203	0.278856	unchanged	0	0	0	0	0	0	ND	ND	unchanged	0	0	0	0	0	0	ND	ND	unchanged
Fimbriimonadales	0.126907	0.176357	0.0763567	0.040016	0.118698	0.0831947	0.637236	0.119598	unchanged	0	0	0	0	0	0	ND	ND	unchanged	0	0	0	0	0	0	ND	ND	unchanged
Streptosporangiales	0.00590267	0.00271319	0.00272702	0	0.00282614	0.00277316	0.493639	0.219165	unchanged	0	0	0	0	0	0	ND	ND	unchanged	0	0	0	0	0	0	ND	ND	unchanged
Holosporales	0.209545	0.0651165	0.0736297	0.030012	0.0734795	0.0665557	0.488234	0.21393	unchanged	0	0	0	0	0	0	ND	ND	unchanged	0	0	0	0	0	0	ND	ND	unchanged
Entotheonellales	0.00295133	0.0108528	0.00545405	0	0	0	0	0.0552372	unchanged	0	0	0	0	0	0	ND	ND	unchanged	0	0	0	0	0	0	ND	ND	unchanged
Chloroflexales	0.0206593	0.00813957	0.00545405	0	0	0	0	0.0675493	unchanged	0	0	0	0	0	0	ND	ND	unchanged	0	0	0	0	0	0	ND	ND	unchanged
Hydrogenedentiales	0.0118053	0.00813957	0	0	0	0	0	0.0984772	unchanged	0	0	0	0	0	0	ND	ND	unchanged	0	0	0	0	0	0	ND	ND	unchanged
C0119	0.008854	0.0189923	0	0	0	0	0	0.116386	unchanged	0	0	0	0	0	0	ND	ND	unchanged	0	0	0	0	0	0	ND	ND	unchanged
Acidimicrobiales	0	0.00813957	0.00272702	0	0	0	0	0.134573	unchanged	0	0	0	0	0	0	ND	ND	unchanged	0	0	0	0	0	0	ND	ND	unchanged
Bradymonadales	0.008854	0.00271319	0	0	0	0	0	0.139415	unchanged	0	0	0	0	0	0	ND	ND	unchanged	0	0	0	0	0	0	ND	ND	unchanged
Tistrellales	0.00295133	0.0135659	0	0	0	0	0	0.156556	unchanged	0	0	0	0	0	0	ND	ND	unchanged	0	0	0	0	0	0	ND	ND	unchanged
Vampirovibrionales	0.0236107	0.00271319	0.00545405	0.010004	0.00565227	0	0.492678	0.188718	unchanged	0.00269005	0.00813736	0	0.00891292	0.00269694	0	1.07227	0.472673	unchanged	0	0	0	0	0	0	ND	ND	unchanged
Diplorickettsiales	0.315793	0.18721	1.09081	0.010004	1.08241	0.0388242	0.709769	0.405614	unchanged	0.0053801	0.00271245	0	0	0.0107878	0.00471054	1.91513	0.3018	unchanged	0	0	0	0	0	0	ND	ND	unchanged
DS-100	0.008854	0.0135659	0	0.00666933	0.0169568	0.0249584	2.16702	0.20125	unchanged	0	0.00813736	0.0157918	0.00297097	0.00539389	0.00471054	0.546421	0.234386	unchanged	0	0	0	0	0	0	ND	ND	unchanged
Candidatus Peribacteria	0.00590267	0.157365	0.139078	0.430172	0.0876102	0.371603	2.94161	0.153316	unchanged	0	0.00271245	0.0473754	0.00297097	0	0.0235527	0.529543	0.218444	unchanged	0	0	0	0	0	0	ND	ND	unchanged
Acidobacteria bacterium SCN 69-37	0	0	0	0	0	0	ND	ND	unchanged	0.00269005	0	0.0379003	0	0	0	0	0.191611	unchanged	0	0	0	0	0	0	ND	ND	unchanged
PLTA13	0	0	0	0	0	0	ND	ND	unchanged	0	0.00271245	0.0379003	0	0	0	0	0.191454	unchanged	0	0	0	0	0	0	ND	ND	unchanged
Caldilineales	0.121005	0.0705429	0.0409054	0.176737	0.104567	0.0471436	1.41297	0.0775373	unchanged	0	0.00271245	0.0252669	0	0	0	0	0.182161	unchanged	0	0	0	0	0	0	ND	ND	unchanged
Thalassobaculales	0	0	0	0.030012	0.0113045	0.0499168	ND	0.056106	unchanged	0	0	0	0.00891292	0	0.0800791	ND	0.181164	unchanged	0	0	0	0	0	0	ND	ND	unchanged
Glycomycetales	0.026562	0.00542638	0.0136351	0	0	0	0	0.0659984	unchanged	0	0	0	0	0.00269694	0.0188421	ND	0.173335	unchanged	0	0	0	0	0	0	ND	ND	unchanged
Pseudonocardiales	0.04427	0.0189923	0.0190892	0.00666933	0.0367398	0.0194121	0.762842	0.364408	unchanged	0.00807016	0	0.00315836	0.00891292	0.00809083	0.0565264	6.54852	0.16685	unchanged	0	0	0	0	0	0	ND	ND	unchanged
Nitrosococcales	0.00590267	0.00542638	0.0218162	0.030012	0.00565227	0.00831947	1.327	0.386765	unchanged	0	0	0	0	0.00269694	0.00942107	ND	0.143026	unchanged	0	0	0	0	0	0	ND	ND	unchanged
Micropepsales	0.118053	0.0976748	0.0190892	0.0333467	0.155437	0.185801	1.59522	0.293846	unchanged	0	0	0	0.00594195	0.0188786	0.0659475	ND	0.119445	unchanged	0	0	0	0	0	0	ND	ND	unchanged
Acidiferrobacterales	0.0118053	0.0298451	0.0136351	0.010004	0.0565227	0.0305047	1.7551	0.118823	unchanged	0	0	0	0	0.00269694	0.00471054	ND	0.106047	unchanged	0	0	0	0	0	0	ND	ND	unchanged
Paracaedibacterales	0.04427	0.0949616	0.171803	0.0266773	0.0169568	0	0.140287	0.0926564	unchanged	0	0.00271245	0.00315836	0	0	0	0	0.0929242	unchanged	0	0	0	0	0	0	ND	ND	unchanged
Bacteroidetes VC2.1 Bac22	0.0295133	0.0162791	0.0136351	0.0166733	0.0113045	0.232945	4.3906	0.235295	unchanged	0	0	0	0.00297097	0.00269694	0	ND	0.092228	unchanged	0	0	0	0	0	0	ND	ND	unchanged
211ds20	0.0826373	0.0352715	0.0163621	0.0166733	0.0169568	0.130338	1.22118	0.43552	unchanged	0	0	0	0.00891292	0.0188786	0.00471054	ND	0.0615977	unchanged	0	0	0	0	0	0	ND	ND	unchanged
Acetobacterales	0.08854	0.056977	0.0299973	0.313459	0.0310875	0.0166389	2.05787	0.263672	unchanged	0.0107602	0.0135623	0.034742	0	0	0	0	0.0607427	unchanged	0	0	0	0	0	0	ND	ND	unchanged
Leptospirales	0.144615	0.173644	0.0518135	0.176737	0.505878	0.152524	2.25669	0.11493	unchanged	0.0053801	0.0108498	0.00315836	0	0	0	0	0.0528035	unchanged	0	0	0	0	0	0	ND	ND	unchanged
Babeliales	2.6503	1.57908	1.00627	0.730292	0.929799	0.0110926	0.319193	0.0442906	under-represented in BSDI vs.BSFI	0.0053801	0.0542491	0.0315836	0.00594195	0.0161817	0.00942107	0.345836	0.108996	unchanged	0.212897	0.0379774	0.136381	0.00280718	0.00304377	0	0.0151087	0.0646404	unchanged
CCM11a	0.0855886	0.0705429	0.0981729	0.070028	0.0169568	0.0305047	0.462003	0.0496951	under-represented in BSDI vs.BSFI	0	0.00271245	0.00315836	0	0	0	0	0.0929242	unchanged	0	0.00271267	0.0859794	0	0	0	0	0.202365	unchanged
Gaiellales	0.182983	0.263179	0.373602	0.040016	0.223265	0.246811	0.622242	0.0420689	under-represented in BSDI vs.BSFI	0.0188304	0.0271245	0.180027	0.0475356	0.0539389	0.52287	2.76281	0.166757	unchanged	0.19747	0	0.062261	0.0505292	0.00913131	0.0521835	0.430615	0.210702	unchanged
Rubrobacterales	0.53124	0.792251	0.53177	0.120048	0.404137	0.427066	0.512732	0.0461813	under-represented in BSDI vs.BSFI	0	0.00813736	0.0536921	0.0118839	0.0188786	0.0895002	1.94507	0.0699932	unchanged	0.00617093	0.00542535	0	0	0.0152188	0.016479	2.73345	0.211851	unchanged
SJA-28	0.0236107	0.0406978	0.0327243	0	0.00565227	0.00831947	0.14399	0.00863494	under-represented in BSDI vs.BSFI	0	0	0	0	0	0	ND	ND	unchanged	0	0	0	0	0	0	ND	ND	unchanged
Ardenticatenales	0.0206593	0.0162791	0.0109081	0	0	0	0	0.0149327	under-represented in BSDI vs.BSFI	0	0	0	0	0	0	ND	ND	unchanged	0	0	0	0	0	0	ND	ND	unchanged
Kallotenuales	0.0383673	0.0162791	0.0381783	0	0	0	0	0.0259088	under-represented in BSDI vs.BSFI	0	0	0	0	0	0	ND	ND	unchanged	0	0	0	0	0	0	ND	ND	unchanged
Chthonomonadales	0.0118053	0.0135659	0.00545405	0	0	0	0	0.0264792	under-represented in BSDI vs.BSFI	0	0	0	0	0	0	ND	ND	unchanged	0	0	0	0	0	0	ND	ND	unchanged
Flavobacteriales	1.59667	6.86708	0.0245432	1.43391	0.469139	0.0332779	0.228117	0.204471	unchanged	1.34503	1.38878	0.511654	0.736801	0.744357	0.00471054	0.45783	0.00244209	under-represented in BSDI vs.BSFI	1.70626	0.203451	1.60396	0.064565	0.0943569	0	0.0452295	0.0785339	unchanged

## Sheet:  Water deficit effect (OTUs)
Table S2. OTUs relative abundance of the bacterial communities from the different water irrigated soils. BS: bulk soil; TRz: tolerant plant rhizosphere; SRz: susceptible plant rhizosphere; FI: full irrigation; DI: deficit irrigation. ND: Not defined
OTU Silva database ID	BSFI1	BSFI2	BSFI3	BSDI1	BSDI2	BSDI3	Fold Change (BSDI/BSFI)	p-value <0.05	Status BSDI vs.BSFI	SRzFI1	SRzFI2	SRzFI3	SRzDI1	SRzDI2	SRzDI3	Fold Change (SRzDI/SRzFI)	p-value <0.05	Status SRzDI vs. SRzFI	TRzFI1	TRzFI2	TRzFI3	TRzDI1	TRzDI2	TRzDI3	Fold Change (TRzDI/TRzFI)	p-value <0.05	Status TRzDI vs. TRzFI	Phylum	Class	Order	Family	Genus	Species
JN869087.1.1523	0.00293015	0.00270673	0	0	0	0	0	0.092072	unchanged	0	0	0	0	0	0	ND	ND	unchanged	0.00612651	0.00270285	0.00296261	0	0	0	0	0.0351143	under-represented in TSDI vs.TSFI	Proteobacteria	Gammaproteobacteria	Betaproteobacteriales	Burkholderiaceae	Acidovorax	uncultured bacterium
FPLS01010247.9.1546	0	0.00270673	0.0353809	0	0	0	0	0.190146	unchanged	0	0	0	0	0	0	ND	ND	unchanged	0.00306326	0	0.00296261	0	0	0	0	0.0918086	unchanged	Verrucomicrobia	Verrucomicrobiae	Opitutales	Opitutaceae	Opitutus	metagenome
FPLS01028362.12.1480	0.00293015	0.00541345	0	0	0	0	0	0.108715	unchanged	0	0	0	0	0	0	ND	ND	unchanged	0	0.00270285	0.00296261	0	0	0	0	0.0921802	unchanged	Proteobacteria	Alphaproteobacteria	Sphingomonadales	Sphingomonadaceae	uncultured	metagenome
KJ192093.1.1492	0	0.00270673	0.00816482	0	0	0	0	0.135152	unchanged	0	0	0	0	0	0	ND	ND	unchanged	0	0.00270285	0.00296261	0	0	0	0	0.0921802	unchanged	Bacteroidetes	Bacteroidia	Chitinophagales	Chitinophagaceae	Flavitalea	uncultured Chitinophagaceae bacterium
AY921843.1.1360	0.00293015	0.0162404	0.013608	0	0	0	0	0.0576185	unchanged	0	0	0	0	0	0	ND	ND	unchanged	0	0.00270285	0.00296261	0	0	0	0	0.0921802	unchanged	Chloroflexi	Gitt-GS-136	uncultured Chloroflexi bacterium	uncultured Chloroflexi bacterium	uncultured Chloroflexi bacterium	uncultured Chloroflexi bacterium
JF958122.1.1550	0.00293015	0	0.0108864	0	0	0	0	0.146217	unchanged	0	0	0	0	0	0	ND	ND	unchanged	0	0.00270285	0.00296261	0	0	0	0	0.0921802	unchanged	Verrucomicrobia	Verrucomicrobiae	Opitutales	Opitutaceae	IMCC26134	uncultured Opitutus sp.
GQ396951.1.1509	0.00586029	0.00541345	0	0	0	0	0	0.092072	unchanged	0	0	0	0	0	0	ND	ND	unchanged	0.00306326	0.00270285	0	0	0	0	0	0.0925469	unchanged	Nitrospirae	Nitrospira	Nitrospirales	Nitrospiraceae	Nitrospira	uncultured bacterium
JQ793383.1.1513	0.0175809	0.00541345	0.00544321	0	0	0	0	0.0720776	unchanged	0	0.00269993	0.160161	0.0176439	0.0161468	0.108184	0.871758	0.393313	unchanged	0	0.00270285	0.00296261	0	0	0	0	0.0921802	unchanged	Firmicutes	Bacilli	Bacillales	Bacillaceae	Bacillus	uncultured Bacillaceae bacterium
KJ540730.1.1459	0.0146507	0.00541345	0.00816482	0	0	0	0	0.0376247	under-represented in BSDI vs.BSFI	0	0	0	0	0	0	ND	ND	unchanged	0.00306326	0	0.00296261	0	0	0	0	0.0918086	unchanged	Acidobacteria	Holophagae	Subgroup 7	uncultured Acidobacteria bacterium	uncultured Acidobacteria bacterium	uncultured Acidobacteria bacterium
KF711822.3.1530	0.00293015	0	0.0190512	0	0	0	0	0.170797	unchanged	0.0053749	0	0.0659486	0.00294066	0.00807341	0.042333	0.74796	0.293055	unchanged	0.00306326	0	0.00296261	0	0	0	0	0.0918086	unchanged	Actinobacteria	Thermoleophilia	Solirubrobacterales	Solirubrobacteraceae	Solirubrobacter	uncultured bacterium ctg7180000001448
KM200734.1.1449	0.020511	0	0.00272161	0	0	0	0	0.175862	unchanged	0.0134372	0.0107997	0	0.00588132	0.0699696	0	3.12955	0.250217	unchanged	0	0.00270285	0.00296261	0	0	0	0	0.0921802	unchanged	Proteobacteria	Alphaproteobacteria	Rhizobiales	Rhizobiaceae	Allorhizobium-Neorhizobium-Pararhizobium-Rhizobium	uncultured bacterium
FJ478898.1.1506	0	0.00270673	0.0163296	0	0	0	0	0.168005	unchanged	0.00268745	0	0.0314041	0	0	0	0	0.187762	unchanged	0.00306326	0	0.00296261	0	0	0	0	0.0918086	unchanged	Actinobacteria	Thermoleophilia	Gaiellales	uncultured	uncultured bacterium	uncultured bacterium
JX133402.1.1452	0.00293015	0.00270673	0	0	0	0	0	0.092072	unchanged	0	0	0	0.00294066	0.00269114	0	ND	0.0921518	unchanged	0	0.00270285	0.00296261	0	0	0	0	0.0921802	unchanged	Proteobacteria	Alphaproteobacteria	Rhizobiales	Beijerinckiaceae	uncultured bacterium	uncultured bacterium
JN869164.1.1474	0.0175809	0	0.00544321	0	0	0	0	0.138861	unchanged	0.00268745	0	0.668907	0.00294066	0.0107646	0.00470367	0.0274107	0.216151	unchanged	0	0.00810855	0.00592522	0	0	0	0	0.0966044	unchanged	Proteobacteria	Alphaproteobacteria	Caulobacterales	Caulobacteraceae	Caulobacter	uncultured bacterium
JX236699.1.1510	0.0117206	0.00541345	0	0	0	0	0	0.116884	unchanged	0.00268745	0.00269993	0	0	0	0	0	0.0917528	unchanged	0.0857712	0	0.0474018	0	0	0	0	0.107709	unchanged	Proteobacteria	Gammaproteobacteria	Xanthomonadales	Xanthomonadaceae	Arenimonas	uncultured bacterium
JN679103.1.1512	0.00293015	0.0568413	0	0	0	0	0	0.196846	unchanged	0	0	0	0	0	0	ND	ND	unchanged	0.00306326	0	0.00592522	0	0	0	0	0.110995	unchanged	Proteobacteria	Gammaproteobacteria	Xanthomonadales	Xanthomonadaceae	Lysobacter	uncultured Lysobacter sp.
JQ738776.1.1517	0.00293015	0.029774	0.0108864	0	0	0	0	0.104751	unchanged	0	0	0	0	0	0	ND	ND	unchanged	0	0.00270285	0.00592522	0	0	0	0	0.117554	unchanged	Acidobacteria	Subgroup 6	uncultured bacterium	uncultured bacterium	uncultured bacterium	uncultured bacterium
AF482685.1.1519	0	0.0270673	0.00272161	0	0	0	0	0.183893	unchanged	0	0	0	0	0	0	ND	ND	unchanged	0	0.0189199	0.00888784	0	0	0	0	0.115978	unchanged	Proteobacteria	Gammaproteobacteria	Pseudomonadales	Pseudomonadaceae	Pseudomonas	Pseudomonas sp. NMX
AACY020355234.491.1996	0	0.00270673	0.00272161	0	0	0	0	0.0917532	unchanged	0.177372	0.215994	0	0	0	0	0	0.0937054	unchanged	0.0490121	0.0135142	0.20442	0	0	0	0	0.134172	unchanged	Proteobacteria	Gammaproteobacteria	Alteromonadales	Alteromonadaceae	Rheinheimera	marine metagenome
FPLL01000016.9.1486	0.00586029	0	0.00272161	0	0	0	0	0.11659	unchanged	0	0	0	0	0	0	ND	ND	unchanged	0.0459488	0	0.0148131	0	0	0	0	0.136675	unchanged	Chloroflexi	Dehalococcoidia	S085	metagenome	metagenome	metagenome
DQ906819.1.1479	0.00879044	0	0.190512	0	0	0	0	0.198326	unchanged	0.00268745	0.00269993	0.0502465	0	0	0	0	0.181288	unchanged	0	0.00810855	0.00296261	0	0	0	0	0.129789	unchanged	Firmicutes	Bacilli	Bacillales	Bacillaceae	Bacillus	uncultured bacterium
AB105441.1.1476	0.00586029	0.00270673	0	0	0	0	0	0.116884	unchanged	0	0	0	0	0.00269114	0.014111	ND	0.162356	unchanged	0	0.00270285	0.0118504	0	0	0	0	0.15436	unchanged	Proteobacteria	Alphaproteobacteria	Sphingomonadales	Sphingomonadaceae	Porphyrobacter	uncultured bacterium
LMYF01004894.7194.8733	0.0146507	0	0.0108864	0	0	0	0	0.096116	unchanged	0.00268745	0.0161996	0.00314041	0	0	0	0	0.119658	unchanged	0.0888344	0.00270285	0.0148131	0	0	0	0	0.159266	unchanged	Verrucomicrobia	Verrucomicrobiae	Opitutales	Opitutaceae	Lacunisphaera	Hypsibius dujardini
EU431723.1.1476	0.00293015	0.0378942	0	0	0	0	0	0.189929	unchanged	0	0	0	0	0	0	ND	ND	unchanged	0.0275693	0.00270285	0	0	0	0	0	0.184536	unchanged	Bacteroidetes	Bacteroidia	Flavobacteriales	Flavobacteriaceae	Flavobacterium	uncultured bacterium
FPLS01026291.12.1527	0.00293015	0.0351874	0	0	0	0	0	0.188365	unchanged	0	0	0	0	0	0	ND	ND	unchanged	0	0.00270285	0.0296261	0	0	0	0	0.186291	unchanged	Planctomycetes	Planctomycetacia	Pirellulales	Pirellulaceae	Pir4 lineage	metagenome
CP011100.356984.358541	0.00879044	0.00270673	0.00272161	0	0	0	0	0.0720776	unchanged	0.0053749	0.348291	0	0.0294066	0.0726607	0	0.288598	0.23749	unchanged	0.0214428	0.240554	0.00296261	0	0	0	0	0.183317	unchanged	Proteobacteria	Gammaproteobacteria	Aeromonadales	Aeromonadaceae	Aeromonas	Aeromonas hydrophila subsp. hydrophila
GQ480028.1.1486	0.00879044	0.00270673	0	0	0	0	0	0.139156	unchanged	0.0107498	0	0.0785102	0	0	0	0	0.174833	unchanged	0.153163	0.0054057	0	0	0	0	0	0.201322	unchanged	Planctomycetes	Planctomycetacia	Pirellulales	Pirellulaceae	Pirellula	uncultured bacterium
EU431697.1.1520	0.00293015	0.0378942	0	0	0	0	0	0.189929	unchanged	0	0	0	0	0	0	ND	ND	unchanged	0.303262	0.00270285	0	0	0	0	0	0.208764	unchanged	Bacteroidetes	Bacteroidia	Flavobacteriales	Flavobacteriaceae	Flavobacterium	uncultured bacterium
HQ119889.1.1383	0.0468823	0.00270673	0	0	0	0	0	0.195166	unchanged	0.0161247	0.00539986	0.0785102	0.00294066	0.00269114	0	0.0562984	0.15788	unchanged	0.336958	0.00270285	0	0	0	0	0	0.209019	unchanged	Planctomycetes	Planctomycetacia	Pirellulales	Pirellulaceae	Pirellula	uncultured bacterium
GQ483460.1.1493	0.00586029	0.00812018	0.00544321	0	0	0	0	0.00804936	under-represented in BSDI vs.BSFI	0	0	0	0	0.00269114	0.0188147	ND	0.173359	unchanged	0.012253	0	0.0118504	0	0	0	0	0.0918086	unchanged	Proteobacteria	Alphaproteobacteria	Caulobacterales	Caulobacteraceae	Caulobacter	Caulobacter sp. HGR25
KC331601.1.1508	0.00879044	0.0189471	0.013608	0	0	0	0	0.021218	under-represented in BSDI vs.BSFI	0	0	0	0.00882197	0	0.131703	ND	0.192677	unchanged	0	0.00270285	0.00888784	0	0	0	0	0.139823	unchanged	Actinobacteria	Thermoleophilia	Solirubrobacterales	Solirubrobacteraceae	Conexibacter	uncultured bacterium
AJ544239.1.1537	0.00879044	0.0108269	0.00272161	0	0	0	0	0.0461597	under-represented in BSDI vs.BSFI	0.0483741	0.0107997	0.00628082	0.0294066	0.00269114	0	0.490381	0.0534343	unchanged	0.00918977	0.035137	0.180719	0	0	0	0	0.147565	unchanged	Proteobacteria	Gammaproteobacteria	Pseudomonadales	Pseudomonadaceae	Pseudomonas	Pseudomonas sp. DY-A
KT361126.1.1526	0	0.0351874	0.0517105	0.0266462	0.0366352	0.0166049	0.919311	0.454099	unchanged	0.00268745	0.00269993	0.00628082	0	0	0	0	0.0414629	under-represented in BSDI vs.BSFI	0	0.00270285	0.00296261	0	0	0	0	0.0921802	unchanged	Planctomycetes	Planctomycetacia	Pirellulales	Pirellulaceae	Pir4 lineage	uncultured bacterium
FJ478669.1.1458	0.0175809	0.0108269	0.013608	0.00999234	0.0169086	0.0249073	1.23306	0.310381	unchanged	0.00268745	0.00539986	0.00314041	0	0	0	0	0.023374	under-represented in BSDI vs.BSFI	0.012253	0	0.0118504	0	0	0	0	0.0918086	unchanged	Proteobacteria	Alphaproteobacteria	Dongiales	Dongiaceae	Dongia	uncultured bacterium
LT629735.2831085.2832648	0.105485	0.0189471	0.0244945	0.0233155	0.00281809	0.174351	1.3462	0.4133	unchanged	0.0053749	0.00269993	0.00628082	0	0	0	0	0.0234688	under-represented in BSDI vs.BSFI	0.00612651	0.00270285	0.0325887	0	0	0	0	0.140621	unchanged	Verrucomicrobia	Verrucomicrobiae	Opitutales	Opitutaceae	Lacunisphaera	Opitutus sp. GAS368
LT635642.1.1439	0.0879044	2.6553	0	0.00333078	0	0.00276748	0.00222304	0.202582	unchanged	0	0	0	0	0	0	ND	ND	unchanged	0.00612651	0.00270285	0	0	0	0	0	0.119366	unchanged	Bacteroidetes	Bacteroidia	Flavobacteriales	Flavobacteriaceae	Flavobacterium	Flavobacterium sp. BBQ-12
JN409256.1.1462	0.694444	0.175937	0.299377	0.00666156	0.0253628	0	0.0273769	0.0707163	unchanged	0	0	0	0	0	0	ND	ND	unchanged	0	0.00270285	0.00296261	0	0	0	0	0.0921802	unchanged	Verrucomicrobia	Verrucomicrobiae	Verrucomicrobiales	Rubritaleaceae	Luteolibacter	uncultured Verrucomicrobia bacterium
JF219718.1.1344	0.40436	0.0378942	0	0.00333078	0.0535438	0	0.128601	0.222801	unchanged	0.0644988	0.170096	0	0	0	0	0	0.127727	unchanged	0.00306326	0	0.00296261	0	0	0	0	0.0918086	unchanged	Bacteroidetes	Bacteroidia	Flavobacteriales	Flavobacteriaceae	Flavobacterium	uncultured bacterium
KJ540798.1.1479	0.0117206	0.0866152	0.266717	0.0133231	0.0281809	0.00553495	0.128855	0.156997	unchanged	0	0	0	0	0	0	ND	ND	unchanged	0	0.00270285	0.00296261	0	0	0	0	0.0921802	unchanged	Proteobacteria	Deltaproteobacteria	Myxococcales	bacteriap25	uncultured delta proteobacterium	uncultured delta proteobacterium
JN178028.1.1553	0.495195	0.0162404	0.111586	0	0.0197266	0.0996292	0.191576	0.20648	unchanged	0.0053749	0.00269993	0	0	0.00807341	0.014111	2.74735	0.245871	unchanged	0	0.00270285	0.00296261	0	0	0	0	0.0921802	unchanged	Firmicutes	Bacilli	Bacillales	Bacillaceae	Bacillus	uncultured bacterium
AM900775.1.1542	0.0234412	0	0.0163296	0.00333078	0.00281809	0.00276748	0.224193	0.135251	unchanged	0.00268745	0	2.24853	0.00588132	0.0215291	0.014111	0.018444	0.214532	unchanged	0.00306326	0.0162171	0.00296261	0	0	0	0	0.117061	unchanged	Firmicutes	Bacilli	Bacillales	Bacillaceae	Bacillus	Bacillus sp. PA27
FJ479110.1.1525	0.0175809	0.0108269	0.0435457	0	0.00563618	0.0110699	0.232179	0.0723356	unchanged	0	0	0	0	0	0	ND	ND	unchanged	0	0.00270285	0.00592522	0	0	0	0	0.117554	unchanged	Acidobacteria	Blastocatellia (Subgroup 4)	Pyrinomonadales	Pyrinomonadaceae	RB41	uncultured bacterium
KC331241.1.1452	0.00879044	0.0324807	0.0326593	0.00666156	0.0112724	0	0.242578	0.0855118	unchanged	0	0	0	0.00294066	0.00538228	0	ND	0.10826	unchanged	0	0.00270285	0.0266635	0	0	0	0	0.183683	unchanged	Proteobacteria	Alphaproteobacteria	Rhizobiales	uncultured	uncultured bacterium	uncultured bacterium
LN573664.1.1372	0.00586029	0.00270673	0.013608	0.00333078	0	0.00276748	0.275005	0.0948912	unchanged	0	0	0	0	0	0	ND	ND	unchanged	0.00612651	0.00270285	0	0	0	0	0	0.119366	unchanged	Proteobacteria	Gammaproteobacteria	Betaproteobacteriales	TRA3-20	uncultured bacterium	uncultured bacterium
FPLL01004294.11.1474	0.0146507	0.0460143	0	0	0.0112724	0.00553495	0.277051	0.167777	unchanged	0	0	0	0	0	0	ND	ND	unchanged	0.00306326	0	0.00296261	0	0	0	0	0.0918086	unchanged	Proteobacteria	Alphaproteobacteria	Caulobacterales	Caulobacteraceae	uncultured	metagenome
JX485802.1.1524	0.0439522	0.0270673	0.190512	0	0.0479076	0.0359772	0.320744	0.183462	unchanged	0.00268745	0	0.00628082	0.00588132	0	0.19285	22.1594	0.206426	unchanged	0	0.00270285	0.00296261	0	0	0	0	0.0921802	unchanged	Actinobacteria	Actinobacteria	Propionibacteriales	Nocardioidaceae	Kribbella	Kribbella sp. Drs08
LN875043.1.1490	0	0.0135336	0.0653186	0.0199847	0.00563618	0	0.324923	0.276527	unchanged	0.0214996	0.0836978	0	0	0	0	0	0.148581	unchanged	0.128657	0	0.0414766	0	0	0	0	0.136675	unchanged	Proteobacteria	Gammaproteobacteria	Betaproteobacteriales	Burkholderiaceae	Inhella	uncultured Inhella sp.
LN572857.1.1390	0.0117206	0.0324807	0.00816482	0.00333078	0.00281809	0.0110699	0.328815	0.172312	unchanged	0	0	0	0	0	0	ND	ND	unchanged	0.1501	0	0.00296261	0	0	0	0	0.205684	unchanged	Proteobacteria	Deltaproteobacteria	Myxococcales	Haliangiaceae	Haliangium	uncultured bacterium
FJ464979.1.1511	0.0263713	0.0108269	0.0190512	0	0.00563618	0.0138374	0.3462	0.112238	unchanged	0	0	0	0	0	0	ND	ND	unchanged	0.00306326	0.00270285	0	0	0	0	0	0.0925469	unchanged	Actinobacteria	Actinobacteria	Propionibacteriales	Nocardioidaceae	Aeromicrobium	Aeromicrobium sp. DM4
KJ540662.1.1490	0.0351617	0.0162404	0.0299377	0	0.00563618	0.0110699	0.205386	0.0481098	under-represented in BSDI vs.BSFI	0.00268745	0.00269993	0.00628082	0	0	0	0	0.0414629	under-represented in BSDI vs.BSFI	0.024506	0	0.00888784	0	0	0	0	0.130198	unchanged	Acidobacteria	Subgroup 6	uncultured Acidobacteria bacterium	uncultured Acidobacteria bacterium	uncultured Acidobacteria bacterium	uncultured Acidobacteria bacterium
LC011485.1.1502	0	0	0	0	0	0	ND	ND	unchanged	0.00806235	0.00809979	0.00628082	0	0	0	0	0.0031875	under-represented in BSDI vs.BSFI	0.00306326	0	0.00592522	0	0	0	0	0.110995	unchanged	Proteobacteria	Gammaproteobacteria	Alteromonadales	Alteromonadaceae	Rheinheimera	Rheinheimera japonica
KX753132.1.1503	0.0439522	0.0216538	0.00544321	0.00333078	0.00845428	0.0166049	0.399581	0.221049	unchanged	0	0.00269993	0.0125616	0.0147033	0.00269114	0.131703	9.76946	0.178162	unchanged	0.00306326	0	0.00888784	0	0	0	0	0.133016	unchanged	Acidobacteria	Subgroup 6	uncultured bacterium	uncultured bacterium	uncultured bacterium	uncultured bacterium
AB874536.1.1456	0.00879044	0.00270673	0.00272161	0.00333078	0	0.00276748	0.428888	0.115325	unchanged	0.00268745	0.00269993	0	0	0	0	0	0.0917528	unchanged	0.012253	0.00270285	0.00296261	0	0	0	0	0.0987914	unchanged	Proteobacteria	Alphaproteobacteria	Sneathiellales	Sneathiellaceae	Ferrovibrio	uncultured proteobacterium
GQ402738.1.1458	0.222691	0.235485	0.146967	0.0532925	0.205721	0.00276748	0.432593	0.0583752	unchanged	0	0	0	0	0	0	ND	ND	unchanged	0.0306326	0	0.00888784	0	0	0	0	0.142319	unchanged	Dependentiae	Babeliae	Babeliales	UBA12409	uncultured bacterium	uncultured bacterium
EU134153.1.1328	0.0644632	0.368115	0.0244945	0.0999234	0.0338171	0.0664194	0.437917	0.281083	unchanged	0.00806235	0.00539986	0	0	0	0	0	0.0995092	unchanged	0.00612651	0.00270285	0.0118504	0	0	0	0	0.0614186	unchanged	Chloroflexi	Anaerolineae	SBR1031	A4b	uncultured bacterium	uncultured bacterium
CP011971.765818.767359	0.0117206	0.00541345	0.00272161	0.00333078	0.00281809	0.00276748	0.449059	0.14042	unchanged	0	0	0	0	0	0	ND	ND	unchanged	0.00306326	0	0.0118504	0	0	0	0	0.148266	unchanged	Proteobacteria	Gammaproteobacteria	Steroidobacterales	Steroidobacteraceae	Steroidobacter	Steroidobacter denitrificans
EU881231.1.1484	0.108415	0.121803	0.612362	0.029977	0.338171	0.0304422	0.47306	0.295185	unchanged	0.0107498	0.00809979	0.0345445	0.00294066	0.00538228	0.00940734	0.332064	0.110944	unchanged	0.0612651	0	0.00296261	0	0	0	0	0.197719	unchanged	Chloroflexi	Anaerolineae	Anaerolineales	Anaerolineaceae	uncultured	uncultured bacterium
KF712754.1.1509	0	0	0	0	0	0	ND	ND	unchanged	0.0053749	0.00269993	0.00628082	0	0	0	0	0.0234688	under-represented in BSDI vs.BSFI	0	0.0270285	0.00296261	0	0	0	0	0.18159	unchanged	Proteobacteria	Gammaproteobacteria	Pseudomonadales	Pseudomonadaceae	Pseudomonas	uncultured bacterium
LC093159.1.1501	0.0175809	0.0135336	0.0272161	0	0.0112724	0.0166049	0.477918	0.0744671	unchanged	0	0.00269993	0.0471061	0.00294066	0.0161468	0	0.383236	0.319307	unchanged	0	0.0108114	0.00592522	0	0	0	0	0.108111	unchanged	Proteobacteria	Gammaproteobacteria	Betaproteobacteriales	Burkholderiaceae	Ramlibacter	uncultured bacterium
KC191781.1.1550	0.0615331	0.0541345	0.122472	0.00666156	0.0507257	0.063652	0.508269	0.0801413	unchanged	0	0	0	0	0	0	ND	ND	unchanged	0.0214428	0	0.00296261	0	0	0	0	0.174532	unchanged	Acidobacteria	Blastocatellia (Subgroup 4)	Pyrinomonadales	Pyrinomonadaceae	RB41	uncultured bacterium
JF718670.1.1487	0.0644632	0.0947354	0.108864	0.00333078	0.0845428	0.0498146	0.513641	0.0603447	unchanged	0	0.00269993	0.015702	0	0.00269114	0.042333	2.4467	0.21142	unchanged	0.024506	0	0.00296261	0	0	0	0	0.178765	unchanged	Actinobacteria	Acidimicrobiia	IMCC26256	uncultured bacterium	uncultured bacterium	uncultured bacterium
KC331284.1.1486	0.0175809	0.00541345	0.0571537	0	0.0197266	0.0221398	0.522364	0.235068	unchanged	0	0	0	0	0	0	ND	ND	unchanged	0.0888344	0	0.0177757	0	0	0	0	0.160295	unchanged	Gemmatimonadetes	Gemmatimonadetes	Gemmatimonadales	Gemmatimonadaceae	uncultured	uncultured bacterium
FJ478654.1.1469	0.00293015	0.00812018	0.0489889	0.00999234	0.0112724	0.0110699	0.538558	0.293341	unchanged	0	0	0	0	0	0	ND	ND	unchanged	0.0183795	0	0.00296261	0	0	0	0	0.169065	unchanged	Chloroflexi	Anaerolineae	Anaerolineales	Anaerolineaceae	UTCFX1	uncultured bacterium
EU223960.1.1489	0.0263713	0.0108269	0	0.00333078	0.0140905	0.00276748	0.542734	0.290471	unchanged	0	0	0	0	0	0	ND	ND	unchanged	0.00306326	0	0.00296261	0	0	0	0	0.0918086	unchanged	Bacteroidetes	Bacteroidia	Chitinophagales	Chitinophagaceae	Segetibacter	uncultured Segetibacter sp.
FPLS01027638.18.1485	0.137717	0.0378942	0.062597	0.0266462	0.0507257	0.0525821	0.545548	0.221619	unchanged	0.0107498	0.0107997	0.00942122	0.00588132	0.0107646	0.197554	6.9162	0.218943	unchanged	0.0735181	0.0054057	0.00592522	0	0	0	0	0.168798	unchanged	Proteobacteria	Alphaproteobacteria	Rhizobiales	Hyphomicrobiaceae	Hyphomicrobium	metagenome
KC331391.1.1475	0.0498125	0.0676682	0.0272161	0.00666156	0.0535438	0.0193723	0.549962	0.092019	unchanged	0	0	0	0	0	0	ND	ND	unchanged	0	0.00270285	0.00888784	0	0	0	0	0.139823	unchanged	Planctomycetes	Planctomycetacia	Pirellulales	Pirellulaceae	uncultured	uncultured bacterium
HQ121183.1.1507	0.00293015	0.00812018	0	0.00333078	0.00281809	0	0.556443	0.233896	unchanged	0	0	0	0	0	0	ND	ND	unchanged	0	0.00270285	0.00296261	0	0	0	0	0.0921802	unchanged	Proteobacteria	Gammaproteobacteria	Betaproteobacteriales	Burkholderiaceae	Caenimonas	uncultured bacterium
AY921903.1.1408	0.0263713	0.0406009	0.0571537	0.0499617	0.0112724	0.00830243	0.560209	0.244466	unchanged	0	0	0	0.00588132	0	0.00470367	ND	0.0942551	unchanged	0	0.00270285	0.0325887	0	0	0	0	0.188452	unchanged	Latescibacteria	uncultured Latescibacteria bacterium	uncultured Latescibacteria bacterium	uncultured Latescibacteria bacterium	uncultured Latescibacteria bacterium	uncultured Latescibacteria bacterium
EU979019.1.1486	0.146507	0.197591	0.111586	0.0166539	0.092997	0.146676	0.562511	0.162251	unchanged	0.00268745	0.00269993	0.015702	0.0147033	0.00807341	0.014111	1.74911	0.156025	unchanged	0	0.00270285	0.00592522	0	0	0	0	0.117554	unchanged	Planctomycetes	Planctomycetacia	Pirellulales	Pirellulaceae	Pirellula	uncultured planctomycete
FPLS01058742.12.1551	0.0820441	0.162404	0.446344	0.00999234	0.174722	0.207561	0.567863	0.154917	unchanged	0.00268745	0.00269993	0.0628082	0.00882197	0.00269114	0.00470367	0.237798	0.243186	unchanged	0	0.0054057	0.00592522	0	0	0	0	0.0921802	unchanged	Acidobacteria	Blastocatellia (Subgroup 4)	Pyrinomonadales	Pyrinomonadaceae	RB41	metagenome
EU221335.1.1529	0.020511	0.0108269	0.00272161	0	0.00845428	0.0110699	0.573237	0.311599	unchanged	0.00268745	0.00269993	0.00314041	0.00294066	0.0107646	0.0188147	3.8134	0.107131	unchanged	0.00612651	0.0135142	0.00296261	0	0	0	0	0.068763	unchanged	Firmicutes	Bacilli	Bacillales	Bacillaceae	Bacillus	Bacillus niacini
HM186257.1.1363	0.00586029	0.0108269	0.157853	0.00333078	0.0338171	0.063652	0.577516	0.280544	unchanged	0	0	0	0.00294066	0.00269114	0.00940734	ND	0.0750796	unchanged	0.38597	0	0.00888784	0	0	0	0	0.204756	unchanged	Bacteroidetes	Bacteroidia	Chitinophagales	Chitinophagaceae	Niastella	uncultured bacterium
FJ478732.1.1525	0.0732536	0.0243605	0.0870914	0.00666156	0.0479076	0.0525821	0.580119	0.215209	unchanged	0	0	0	0.00294066	0.00269114	0.00940734	ND	0.0750796	unchanged	0	0.00270285	0.00296261	0	0	0	0	0.0921802	unchanged	Acidobacteria	Blastocatellia (Subgroup 4)	Pyrinomonadales	Pyrinomonadaceae	RB41	uncultured bacterium
LN572502.1.1322	0.0117206	0.0216538	0.00272161	0.00999234	0	0.0110699	0.583506	0.313512	unchanged	0	0	0	0	0	0	ND	ND	unchanged	0	0.00270285	0.0148131	0	0	0	0	0.164196	unchanged	Proteobacteria	Alphaproteobacteria	uncultured	uncultured bacterium	uncultured bacterium	uncultured bacterium
EU369120.1.1503	0.0234412	0	0.00816482	0.0166539	0.00281809	0	0.616086	0.181134	unchanged	0.00268745	0.00269993	0.00942122	0	0	0	0	0.079338	unchanged	0.0153163	0.0054057	0.0444392	0	0	0	0	0.102438	unchanged	Proteobacteria	Gammaproteobacteria	Betaproteobacteriales	TRA3-20	uncultured bacterium	uncultured bacterium
FJ479320.1.1512	0.00879044	0.0406009	0.0462673	0.00333078	0.0338171	0.0221398	0.619784	0.0906801	unchanged	0.0053749	0.00269993	0.0942122	0.0205846	0.00269114	0	0.227553	0.260996	unchanged	0	0.00270285	0.0207383	0	0	0	0	0.176438	unchanged	Acidobacteria	Subgroup 6	uncultured bacterium	uncultured bacterium	uncultured bacterium	uncultured bacterium
FPLS01009707.16.1476	0.0117206	0.00270673	0.0163296	0.0166539	0.00281809	0	0.633092	0.309033	unchanged	0	0	0	0	0	0	ND	ND	unchanged	0.0428856	0	0.0355513	0	0	0	0	0.0935248	unchanged	Proteobacteria	Alphaproteobacteria	Rickettsiales	SM2D12	metagenome	metagenome
AB252877.1.1491	0.169948	0.181351	0.484446	0.0166539	0.301536	0.221398	0.645637	0.238808	unchanged	0.00268745	0.00809979	0	0.00588132	0.0107646	0.014111	2.85123	0.108142	unchanged	0.00306326	0.0054057	0.0296261	0	0	0	0	0.136707	unchanged	Planctomycetes	Planctomycetacia	Pirellulales	Pirellulaceae	Pirellula	uncultured Planctomycetaceae bacterium
JQ323117.1.1458	0.0175809	0.00541345	0	0.00666156	0.00563618	0.00276748	0.655171	0.296842	unchanged	0.00268745	0.00539986	0	0.00882197	0.0107646	0.00940734	3.58511	ND	unchanged	0	0.00270285	0.0207383	0	0	0	0	0.176438	unchanged	Proteobacteria	Alphaproteobacteria	Rhizobiales	Xanthobacteraceae	uncultured	uncultured bacterium
KJ540876.1.1463	0.0234412	0.0135336	0.00544321	0.00333078	0.00281809	0.0221398	0.666903	0.355615	unchanged	0.00268745	0	0.084791	0.00882197	0.0107646	0	0.223901	0.271287	unchanged	0.251187	0	0.00296261	0	0	0	0	0.20794	unchanged	Nitrospirae	Nitrospira	Nitrospirales	Nitrospiraceae	Nitrospira	uncultured Nitrospira sp.
KF037319.1.1529	0.123066	0.116389	0.127916	0.00333078	0.129632	0.113467	0.670792	0.212247	unchanged	0	0	0	0.00294066	0	0.00470367	ND	0.102194	unchanged	0.00306326	0.00270285	0.00888784	0	0	0	0	0.0675385	unchanged	Acidobacteria	Blastocatellia (Subgroup 4)	Pyrinomonadales	Pyrinomonadaceae	RB41	uncultured bacterium
FPLP01001790.16.1460	0.00879044	0.0487211	0.0435457	0.029977	0.0112724	0.0276748	0.682031	0.297733	unchanged	0	0	0	0.00588132	0.018838	0.103481	ND	0.148698	unchanged	0	0.00270285	0.0207383	0	0	0	0	0.176438	unchanged	Proteobacteria	Alphaproteobacteria	Caulobacterales	Hyphomonadaceae	SWB02	metagenome
FPLS01045451.11.1538	0.00293015	0	0.0108864	0.00666156	0.00281809	0	0.686107	0.394333	unchanged	0	0	0	0	0	0	ND	ND	unchanged	0	0.00270285	0.00296261	0	0	0	0	0.0921802	unchanged	Acidobacteria	Subgroup 6	metagenome	metagenome	metagenome	metagenome
KC331388.1.1484	0.0761838	0.0649614	0.201399	0.0166539	0.171904	0.0470471	0.687808	0.343287	unchanged	0	0.00539986	0.0219829	0	0	0	0	0.150796	unchanged	0	0.00810855	0.0118504	0	0	0	0	0.0987426	unchanged	Bacteroidetes	Bacteroidia	Cytophagales	Microscillaceae	Ohtaekwangia	uncultured bacterium
JN178297.1.1558	0.0732536	0.0676682	0	0.0699464	0.00563618	0.0221398	0.693451	0.310901	unchanged	0	0.00269993	0.00314041	0	0	0	0	0.0929079	unchanged	0	0.00270285	0.0859157	0	0	0	0	0.202391	unchanged	Planctomycetes	Phycisphaerae	CCM11a	uncultured bacterium	uncultured bacterium	uncultured bacterium
JN559129.1.1516	0.0527426	0.0487211	0.062597	0	0.0760885	0.0387447	0.699943	0.278057	unchanged	0	0	0	0	0	0	ND	ND	unchanged	0.00306326	0.00270285	0	0	0	0	0	0.0925469	unchanged	Acidobacteria	Blastocatellia (Subgroup 4)	Pyrinomonadales	Pyrinomonadaceae	RB41	uncultured bacterium
FPLL01007078.20.1534	0.0234412	0.00270673	0.0653186	0.0133231	0.0507257	0	0.700243	0.403122	unchanged	0.0107498	0.00269993	0.0219829	0	0	0	0	0.0845275	unchanged	0	0.00270285	0.00296261	0	0	0	0	0.0921802	unchanged	Proteobacteria	Gammaproteobacteria	Betaproteobacteriales	Burkholderiaceae	Caenimonas	metagenome
JX945566.1.1554	0.143577	0.121803	0.0299377	0.0333078	0.0958151	0.0802568	0.708999	0.299874	unchanged	0	0	0	0.0235253	0.0161468	0	ND	0.0986344	unchanged	0.116404	0.00270285	0	0	0	0	0	0.204702	unchanged	Acidobacteria	Blastocatellia (Subgroup 4)	Pyrinomonadales	Pyrinomonadaceae	RB41	uncultured Acidobacterium sp.
HQ119981.1.1511	0.00586029	0	0.00272161	0.00333078	0.00281809	0	0.716493	0.34939	unchanged	0	0	0	0	0	0	ND	ND	unchanged	0.159289	0.00270285	0.0177757	0	0	0	0	0.176268	unchanged	Proteobacteria	Gammaproteobacteria	Betaproteobacteriales	Rhodocyclaceae	uncultured	uncultured bacterium
HQ121184.1.1501	0.0527426	0.00270673	0.00272161	0.00333078	0.0169086	0.0221398	0.728528	0.41705	unchanged	0	0	0	0	0	0	ND	ND	unchanged	0	0.00270285	0.00888784	0	0	0	0	0.139823	unchanged	Planctomycetes	Planctomycetacia	Planctomycetales	uncultured	uncultured bacterium	uncultured bacterium
HQ120025.1.1491	0.120136	0.089322	0.157853	0.0499617	0.126814	0.0940942	0.73744	0.226943	unchanged	0.0053749	0.00539986	0	0.0264659	0.00807341	0.00470367	3.64212	0.122573	unchanged	0	0.140548	0.0859157	0	0	0	0	0.103137	unchanged	Planctomycetes	Planctomycetacia	Pirellulales	Pirellulaceae	Pirellula	uncultured bacterium
CP002781.2668938.2670411	0.0556728	0.0514278	0.089813	0.00333078	0.0450895	0.0996292	0.75185	0.23698	unchanged	0.00806235	0.00539986	0	0.0117626	0.00807341	0.0517404	5.31684	0.177018	unchanged	0	0.00270285	0.00888784	0	0	0	0	0.139823	unchanged	Proteobacteria	Alphaproteobacteria	Rhizobiales	Rhizobiaceae	Ensifer	Sinorhizobium meliloti AK83
GQ263023.1.1448	0.00879044	0.0351874	0.0272161	0	0.00563618	0.00553495	0.156911	0.040287	under-represented in BSDI vs.BSFI	0	0	0	0.00294066	0	0.583255	ND	0.209873	unchanged	0.00306326	0	0.00296261	0	0	0	0	0.0918086	unchanged	Chloroflexi	Gitt-GS-136	uncultured bacterium	uncultured bacterium	uncultured bacterium	uncultured bacterium
FPLS01010502.16.1531	0.00293015	0.0243605	0.0217729	0.00666156	0.0169086	0.0138374	0.76243	0.207604	unchanged	0	0	0	0.00294066	0.00538228	0.0893697	ND	0.185181	unchanged	0.00306326	0	0.00888784	0	0	0	0	0.133016	unchanged	Proteobacteria	Gammaproteobacteria	CCD24	metagenome	metagenome	metagenome
KJ578056.1.1484	0	0	0	0.0366386	0.0225447	0	ND	0.102857	unchanged	0.00268745	0.0107997	0.015702	0	0.00538228	0.00940734	0.506681	0.0237903	under-represented in BSDI vs.BSFI	0.0398223	0	0.0148131	0	0	0	0	0.128794	unchanged	Gemmatimonadetes	Gemmatimonadetes	Gemmatimonadales	Gemmatimonadaceae	uncultured	uncultured bacterium
GQ302586.1.1361	0.0263713	0.0378942	0.0544321	0.029977	0.0366352	0.0249073	0.771031	0.236465	unchanged	0	0	0	0	0	0	ND	ND	unchanged	0	0.00270285	0.0622148	0	0	0	0	0.199068	unchanged	Acidobacteria	Subgroup 5	uncultured Acidobacterium sp.	uncultured Acidobacterium sp.	uncultured Acidobacterium sp.	uncultured Acidobacterium sp.
HQ190422.1.1531	0.222691	0.259846	0.0816482	0.0799387	0.225447	0.428959	1.3016	0.369732	unchanged	0	0.00539986	0.0219829	0.00588132	0.00807341	0.028222	1.54027	0.0244966	over-represented in SRzDI vs. SRzFI	0.00306326	0.0054057	0.0177757	0	0	0	0	0.0976603	unchanged	Acidobacteria	Blastocatellia (Subgroup 4)	Pyrinomonadales	Pyrinomonadaceae	RB41	uncultured bacterium
JX945558.1.1522	0.167018	0.0947354	0.364695	0.0666156	0.239538	0.196491	0.802371	0.353287	unchanged	0.00806235	0.00269993	0.00314041	0.00588132	0.00538228	0	0.810174	0.336884	unchanged	0	0.0108114	0.0177757	0	0	0	0	0.103352	unchanged	Acidobacteria	Blastocatellia (Subgroup 4)	Blastocatellales	Blastocatellaceae	uncultured	uncultured Acidobacterium sp.
JN178409.1.1566	0.0761838	0.0487211	0.0244945	0.00333078	0.0366352	0.0802568	0.804708	0.408982	unchanged	0	0	0	0.00588132	0	0.00940734	ND	0.102194	unchanged	0.00306326	0	0.00296261	0	0	0	0	0.0918086	unchanged	Acidobacteria	Blastocatellia (Subgroup 4)	Pyrinomonadales	Pyrinomonadaceae	RB41	uncultured bacterium
KJ540847.1.1479	0.0175809	0.0135336	0	0	0.0169086	0.00830243	0.810265	0.413639	unchanged	0	0	0	0	0.00269114	0.0235183	ND	0.180378	unchanged	0.00306326	0	0.00296261	0	0	0	0	0.0918086	unchanged	Proteobacteria	Deltaproteobacteria	Myxococcales	bacteriap25	uncultured delta proteobacterium	uncultured delta proteobacterium
JN409083.1.1447	0.0117206	0.0162404	0.108864	0	0.0704523	0.0415121	0.818303	0.417746	unchanged	0	0	0	0.00588132	0	0.00470367	ND	0.0942551	unchanged	0	0.0054057	0.00296261	0	0	0	0	0.108111	unchanged	Planctomycetes	Planctomycetacia	Pirellulales	Pirellulaceae	Pirellula	uncultured planctomycete
EF019814.1.1408	0.00879044	0.00541345	0	0.00333078	0	0.00830243	0.819016	0.434419	unchanged	0	0	0	0	0	0	ND	ND	unchanged	0	0.00270285	0.00888784	0	0	0	0	0.139823	unchanged	Proteobacteria	Deltaproteobacteria	Myxococcales	Sandaracinaceae	uncultured	uncultured bacterium
HQ190411.1.1458	0.0117206	0.0108269	0.00272161	0.00666156	0.0112724	0.00276748	0.819238	0.240376	unchanged	0	0	0	0.00588132	0.00269114	0.117592	ND	0.190748	unchanged	0	0.00270285	0.00592522	0	0	0	0	0.117554	unchanged	Proteobacteria	Alphaproteobacteria	Azospirillales	uncultured	uncultured bacterium	uncultured bacterium
AB179503.1.1499	0.00879044	0.0487211	0.0952562	0.0133231	0.0789066	0.0332097	0.821112	0.385912	unchanged	0	0	0	0	0.00538228	0.014111	ND	0.127401	unchanged	0	0.00270285	0.00296261	0	0	0	0	0.0921802	unchanged	Proteobacteria	Gammaproteobacteria	Salinisphaerales	Solimonadaceae	Polycyclovorans	uncultured bacterium
JN178930.1.1474	0.020511	0.0189471	0.0680402	0.00666156	0.0789066	0.00276748	0.82174	0.438335	unchanged	0	0	0	0	0	0	ND	ND	unchanged	0	0.00270285	0.00592522	0	0	0	0	0.117554	unchanged	Proteobacteria	Gammaproteobacteria	Betaproteobacteriales	Burkholderiaceae	Caenimonas	uncultured beta proteobacterium
EF492950.1.1525	0.0351617	0.00812018	0	0	0.00563618	0.0304422	0.833568	0.455352	unchanged	0	0	0	0	0	0	ND	ND	unchanged	0.00306326	0	0.00296261	0	0	0	0	0.0918086	unchanged	Acidobacteria	Blastocatellia (Subgroup 4)	Pyrinomonadales	Pyrinomonadaceae	RB41	uncultured bacterium
JN038647.1.1493	0.0761838	0.0866152	0.0108864	0.0366386	0.0169086	0.0940942	0.85005	0.434922	unchanged	0	0	0	0	0	0	ND	ND	unchanged	0.00612651	0.00270285	0.0237009	0	0	0	0	0.11871	unchanged	Proteobacteria	Gammaproteobacteria	Betaproteobacteriales	TRA3-20	uncultured beta proteobacterium	uncultured beta proteobacterium
KC683157.1.1480	0.0351617	0.00812018	0.0244945	0.029977	0.0169086	0.0110699	0.855098	0.33187	unchanged	0	0.00269993	0.0188424	0	0	0	0	0.173298	unchanged	0.0275693	0	0.00592522	0	0	0	0	0.157112	unchanged	Proteobacteria	Alphaproteobacteria	Rhizobiales	Rhizobiales Incertae Sedis	uncultured	uncultured bacterium
FJ478497.1.1511	0.0351617	0.0108269	0.0925346	0.00999234	0.030999	0.0774893	0.855313	0.33744	unchanged	0	0	0	0.00294066	0.0134557	0.0893697	ND	0.162349	unchanged	0.00306326	0	0.00296261	0	0	0	0	0.0918086	unchanged	Actinobacteria	Thermoleophilia	Solirubrobacterales	67-14	uncultured bacterium	uncultured bacterium
HQ119139.1.1497	0.00879044	0.0162404	0.00272161	0.00999234	0.00281809	0.0110699	0.860478	0.429489	unchanged	0.00268745	0.00539986	0.00314041	0.00588132	0	0.221072	20.2137	0.214365	unchanged	0.0275693	0	0.00296261	0	0	0	0	0.182134	unchanged	Gemmatimonadetes	Gemmatimonadetes	Gemmatimonadales	Gemmatimonadaceae	uncultured	uncultured bacterium
JN868760.1.1526	0.0644632	0.200298	0.00816482	0.233155	0	0.00276748	0.864418	0.459217	unchanged	0.0188121	0	0.00314041	0	0	0	0	0.167733	unchanged	0.0551386	0.00270285	0	0	0	0	0	0.197537	unchanged	Proteobacteria	Gammaproteobacteria	Cellvibrionales	Cellvibrionaceae	Cellvibrio	uncultured bacterium
DQ303297.1.1488	0.0820441	0.0108269	0.0598754	0.0199847	0.0789066	0.0332097	0.864839	0.437856	unchanged	0.0053749	0.00269993	0	0.0117626	0.0403671	0.0893697	17.5235	0.103714	unchanged	0	0.00270285	0.0118504	0	0	0	0	0.15436	unchanged	Proteobacteria	Alphaproteobacteria	Rhizobiales	Xanthobacteraceae	Bradyrhizobium	uncultured Bradyrhizobium sp.
FPLL01005705.13.1530	0.00879044	0.0162404	0.0108864	0.0199847	0.00563618	0.00553495	0.867434	0.415787	unchanged	0	0	0	0	0	0	ND	ND	unchanged	0	0.00270285	0.00888784	0	0	0	0	0.139823	unchanged	Proteobacteria	Gammaproteobacteria	Steroidobacterales	Steroidobacteraceae	uncultured	metagenome
EU335225.1.1503	0.0117206	0.00541345	0.00272161	0.00666156	0	0.0110699	0.893019	0.445065	unchanged	0	0	0	0.00294066	0	0.00940734	ND	0.138345	unchanged	0	0.00270285	0.0118504	0	0	0	0	0.15436	unchanged	Proteobacteria	Gammaproteobacteria	Gammaproteobacteria Incertae Sedis	Unknown Family	Acidibacter	uncultured bacterium
JQ726645.1.1527	0.00586029	0.00812018	0.0326593	0.00333078	0.0197266	0.0193723	0.909734	0.431811	unchanged	0.0053749	0	0.0125616	0	0.00269114	0.0235183	1.46123	0.308902	unchanged	0	0.00270285	0.0118504	0	0	0	0	0.15436	unchanged	Proteobacteria	Gammaproteobacteria	Steroidobacterales	Steroidobacteraceae	Steroidobacter	uncultured Steroidobacter sp.
JQ861363.1.1495	0	0.00270673	0.0190512	0.00333078	0.00563618	0.0110699	0.920898	0.445588	unchanged	0	0	0	0	0	0	ND	ND	unchanged	0	0.00270285	0.00296261	0	0	0	0	0.0921802	unchanged	Bacteroidetes	Bacteroidia	Chitinophagales	Chitinophagaceae	Flavisolibacter	uncultured Bacteroidetes bacterium
JX962749.1.1532	0.00586029	0.0243605	0	0.0199847	0.00281809	0.00553495	0.937689	0.479368	unchanged	0	0	0	0	0.00538228	0.0517404	ND	0.183006	unchanged	0.00306326	0	0.0177757	0	0	0	0	0.166494	unchanged	Proteobacteria	Gammaproteobacteria	Betaproteobacteriales	Nitrosomonadaceae	MND1	uncultured Burkholderiales bacterium
FJ478758.1.1486	0.00879044	0.0243605	0.00816482	0	0.0253628	0.0138374	0.948795	0.44189	unchanged	0.00268745	0	0.00628082	0.00588132	0.00269114	0.122295	14.5923	0.196878	unchanged	0.0153163	0	0.00296261	0	0	0	0	0.161756	unchanged	Gemmatimonadetes	Gemmatimonadetes	Gemmatimonadales	Gemmatimonadaceae	uncultured	uncultured bacterium
FPLS01061730.7.1517	0.00586029	0.0162404	0	0.00999234	0	0.0110699	0.953015	0.485075	unchanged	0.00268745	0.00539986	0	0	0	0	0	0.112941	unchanged	0	0.00270285	0.0325887	0	0	0	0	0.188452	unchanged	Proteobacteria	Deltaproteobacteria	Myxococcales	uncultured	metagenome	metagenome
AB637183.1.1509	0.00879044	0.00270673	0	0	0.00563618	0.00553495	0.971643	0.49128	unchanged	0	0	0	0.00294066	0.0107646	0	ND	0.145456	unchanged	0	0.00270285	0.00296261	0	0	0	0	0.0921802	unchanged	Firmicutes	Bacilli	Bacillales	Bacillaceae	Bacillus	uncultured bacterium
JF776893.1.1404	0.0351617	0.0162404	0.00272161	0.00333078	0.0366352	0.0138374	0.994081	0.497653	unchanged	0	0	0	0.00588132	0	0.070555	ND	0.188342	unchanged	0	0.00270285	0.0237009	0	0	0	0	0.180475	unchanged	Proteobacteria	Alphaproteobacteria	Caulobacterales	Caulobacteraceae	Phenylobacterium	uncultured alpha proteobacterium
HE974817.1.1506	0.137717	0.354581	0.0925346	0.0266462	0.290263	0.27398	1.01036	0.492132	unchanged	0	0	0	0.0235253	0.0134557	0.00470367	ND	0.0625314	unchanged	0	0.00270285	0.00592522	0	0	0	0	0.117554	unchanged	Nitrospirae	Nitrospira	Nitrospirales	Nitrospiraceae	Nitrospira	uncultured Nitrospira sp.
JN417546.1.1474	0.0439522	0	0.00816482	0.0166539	0.0253628	0.0110699	1.0186	0.492511	unchanged	0	0	0	0.00588132	0	0.0235183	ND	0.149915	unchanged	0	0.00810855	0.0177757	0	0	0	0	0.117554	unchanged	Proteobacteria	Alphaproteobacteria	Caulobacterales	Caulobacteraceae	Phenylobacterium	uncultured soil bacterium
FPLS01025633.9.1547	0.0146507	0.00541345	0.0272161	0.00666156	0.0338171	0.00830243	1.03174	0.487638	unchanged	0	0	0	0	0	0	ND	ND	unchanged	0.00306326	0	0.00592522	0	0	0	0	0.110995	unchanged	Verrucomicrobia	Verrucomicrobiae	Opitutales	Opitutaceae	Opitutus	metagenome
JN178882.1.1560	0.00879044	0.00270673	0.00544321	0.00666156	0.00281809	0.00830243	1.04969	0.431871	unchanged	0	0	0	0.00294066	0.00269114	0.0235183	ND	0.147229	unchanged	0.00612651	0	0.00296261	0	0	0	0	0.114443	unchanged	Proteobacteria	Deltaproteobacteria	Myxococcales	bacteriap25	uncultured bacterium	uncultured bacterium
GU936907.1.1460	0.00879044	0.00270673	0	0.00666156	0.00281809	0.00276748	1.06523	0.438026	unchanged	0.00268745	0.0161996	0.345445	0	0	0	0	0.195885	unchanged	0.217491	0.00270285	0.0148131	0	0	0	0	0.188821	unchanged	Cyanobacteria	Oxyphotobacteria	Chloroplast	Chlorophyta symbiont of Baikalospongia sp.	Chlorophyta symbiont of Baikalospongia sp.	Chlorophyta symbiont of Baikalospongia sp.
JQ978589.1.1473	0.0996249	0.0757883	0.0272161	0.0199847	0.171904	0.0249073	1.06991	0.467244	unchanged	0	0	0	0	0	0	ND	ND	unchanged	0.00306326	0	0.00296261	0	0	0	0	0.0918086	unchanged	Chloroflexi	Anaerolineae	Anaerolineales	Anaerolineaceae	uncultured	uncultured bacterium
JQ769695.1.1487	0.00293015	0.00270673	0	0.00333078	0	0.00276748	1.08185	0.465776	unchanged	0	0	0	0.00294066	0.00269114	0	ND	0.0921518	unchanged	0.00306326	0	0.00296261	0	0	0	0	0.0918086	unchanged	Acidobacteria	Acidobacteriia	Solibacterales	Solibacteraceae (Subgroup 3)	Bryobacter	uncultured bacterium
JF167609.1.1360	0.00293015	0	0.00272161	0.00333078	0.00281809	0	1.08796	0.46356	unchanged	0	0	0	0	0	0	ND	ND	unchanged	0	0.00270285	0.00592522	0	0	0	0	0.117554	unchanged	Proteobacteria	Gammaproteobacteria	Xanthomonadales	Xanthomonadaceae	Arenimonas	uncultured bacterium
JQ800677.1.1488	0.0234412	0.135336	0.0272161	0.029977	0.0676342	0.105164	1.09023	0.453171	unchanged	0.00806235	0.00809979	0.00628082	0.0264659	0.00269114	0.00470367	1.50875	0.328748	unchanged	0	0.0054057	0.0237009	0	0	0	0	0.15436	unchanged	Bacteroidetes	Bacteroidia	Cytophagales	Microscillaceae	uncultured	uncultured bacterium
KF037718.1.1467	0.0234412	0.0216538	0.00816482	0.0166539	0.0169086	0.0249073	1.09782	0.419482	unchanged	0	0	0	0.0646945	0.00269114	0.0188147	ND	0.130959	unchanged	0	0.00270285	0.0148131	0	0	0	0	0.164196	unchanged	Planctomycetes	Phycisphaerae	Tepidisphaerales	WD2101 soil group	uncultured bacterium	uncultured bacterium
HQ121125.1.1503	0.0117206	0	0.0244945	0.00666156	0.0197266	0.0138374	1.11074	0.44963	unchanged	0	0	0	0	0	0	ND	ND	unchanged	0	0.00270285	0.00296261	0	0	0	0	0.0921802	unchanged	Planctomycetes	Planctomycetacia	Planctomycetales	uncultured	uncultured bacterium	uncultured bacterium
FPLL01003727.10.1475	0.0644632	0.0920287	0.0299377	0.0399694	0.0704523	0.0968617	1.11186	0.419152	unchanged	0.0107498	0.0107997	0.00628082	0.0588132	0.0134557	0.112888	6.65306	0.111731	unchanged	0.00306326	0.00270285	0.0414766	0	0	0	0	0.172776	unchanged	Proteobacteria	Alphaproteobacteria	Caulobacterales	Caulobacteraceae	Caulobacter	metagenome
KC331293.1.1523	0.0146507	0.0243605	0.0163296	0.00333078	0.0169086	0.0415121	1.11584	0.43529	unchanged	0.0053749	0.00269993	0.00314041	0	0.00269114	0.00940734	1.07875	0.469118	unchanged	0.00918977	0	0.00888784	0	0	0	0	0.0918086	unchanged	Rokubacteria	NC10	Rokubacteriales	uncultured bacterium	uncultured bacterium	uncultured bacterium
AY281352.5002.6584	0.0117206	0.0135336	0.013608	0.00999234	0.0197266	0.0138374	1.12079	0.289379	unchanged	0	0	0	0.00294066	0	0.0752587	ND	0.200274	unchanged	0	0.00270285	0.0148131	0	0	0	0	0.164196	unchanged	Acidobacteria	Subgroup 6	uncultured Acidobacteria bacterium	uncultured Acidobacteria bacterium	uncultured Acidobacteria bacterium	uncultured Acidobacteria bacterium
CP002542.2752771.2754283	0.00293015	0.0243605	0	0	0.00845428	0.0221398	1.12105	0.46522	unchanged	0	0	0	0	0	0	ND	ND	unchanged	0.0367591	0	0.00888784	0	0	0	0	0.151567	unchanged	Bacteroidetes	Bacteroidia	Flavobacteriales	Crocinitomicaceae	Fluviicola	Fluviicola taffensis DSM 16823
FNAW01000029.18.1540	0.0175809	0.0243605	0	0	0.00563618	0.0415121	1.12415	0.469208	unchanged	0	0	0	0.00882197	0.00807341	0	ND	0.0921518	unchanged	0	0.0054057	0.00888784	0	0	0	0	0.103352	unchanged	Actinobacteria	Actinobacteria	Frankiales	Geodermatophilaceae	Blastococcus	Blastococcus sp. DSM 44205
JN178342.1.1500	0.00879044	0.029774	0.013608	0.0233155	0.0169086	0.0193723	1.1423	0.394124	unchanged	0	0.00269993	0.0659486	0.0117626	0.00538228	0.0235183	0.59234	0.316861	unchanged	0.00306326	0	0.0444392	0	0	0	0	0.192157	unchanged	Proteobacteria	Alphaproteobacteria	Puniceispirillales	Puniceispirillales Incertae Sedis	Constrictibacter	uncultured bacterium
JQ825183.1.1482	0.0498125	0.0676682	0.0190512	0.0799387	0.00281809	0.0747219	1.15342	0.433274	unchanged	0	0	0	0	0	0	ND	ND	unchanged	0.00306326	0.00270285	0	0	0	0	0	0.0925469	unchanged	Acidobacteria	Blastocatellia (Subgroup 4)	Blastocatellales	Blastocatellaceae	Blastocatella	uncultured Acidobacteria bacterium
FPLS01015190.16.1525	0.0380919	0.0324807	0.00816482	0.0333078	0.0281809	0.0304422	1.16756	0.335746	unchanged	0	0.00269993	0.00314041	0.00294066	0	0.042333	7.75189	0.211047	unchanged	0.0153163	0.00270285	0.00888784	0	0	0	0	0.0663916	unchanged	Gemmatimonadetes	Gemmatimonadetes	Gemmatimonadales	Gemmatimonadaceae	uncultured	metagenome
GQ156841.1.1492	0.0468823	0.00541345	0.127916	0.12657	0.0817247	0.00276748	1.17119	0.446621	unchanged	0.0053749	0	0.0345445	0	0.00538228	0.00470367	0.252658	0.220339	unchanged	0.0306326	0	0.0296261	0	0	0	0	0.0918086	unchanged	Proteobacteria	Gammaproteobacteria	Betaproteobacteriales	TRA3-20	uncultured bacterium	uncultured bacterium
EU979049.1.1496	0.167018	0.100149	0.00272161	0.133231	0.0225447	0.160514	1.17193	0.425194	unchanged	0	0	0	0.00294066	0	0.239887	ND	0.207808	unchanged	0.00306326	0	0.0148131	0	0	0	0	0.158847	unchanged	Planctomycetes	Planctomycetacia	Planctomycetales	uncultured	uncultured planctomycete	uncultured planctomycete
HM262891.1.1360	0.266643	0.251726	0.157853	0.219831	0.228265	0.354237	1.18649	0.320879	unchanged	0	0	0	0.0235253	0.00538228	0.00940734	ND	0.0729818	unchanged	0	0.00270285	0.0207383	0	0	0	0	0.176438	unchanged	Planctomycetes	Planctomycetacia	Planctomycetales	uncultured	uncultured bacterium	uncultured bacterium
HQ120759.1.1473	0.0234412	0.00541345	0.013608	0.00999234	0.0169086	0.0249073	1.22009	0.371486	unchanged	0	0	0	0.0323472	0	0.0188147	ND	0.105325	unchanged	0	0.0054057	0.00592522	0	0	0	0	0.0921802	unchanged	Planctomycetes	Planctomycetacia	Gemmatales	Gemmataceae	Gemmata	uncultured bacterium
KC283064.1.1540	0.0439522	0.0703749	0.0163296	0.116577	0.00845428	0.0359772	1.2323	0.410079	unchanged	0.00268745	0.00269993	0	0.00882197	0.00538228	0.056444	13.1137	0.168556	unchanged	0.024506	0	0.19257	0	0	0	0	0.177192	unchanged	Proteobacteria	Gammaproteobacteria	Betaproteobacteriales	Nitrosomonadaceae	MND1	uncultured beta proteobacterium
EU979112.1.1503	0.0468823	0.0406009	0	0.029977	0.030999	0.0470471	1.23479	0.383523	unchanged	0.00268745	0	0.00628082	0.0147033	0.0161468	0.00940734	4.48888	0.0565499	unchanged	0.312452	0	0.0562896	0	0	0	0	0.164716	unchanged	Acidobacteria	Holophagae	Subgroup 7	uncultured Acidobacteria bacterium	uncultured Acidobacteria bacterium	uncultured Acidobacteria bacterium
AB240260.1.1484	0.149437	0.0568413	0.00816482	0.0199847	0.0535438	0.0885593	0.755853	0.400842	unchanged	0.00268745	0.00269993	0	0.0205846	0.00807341	0.014111	7.93874	0.0391522	over-represented in SRzDI vs. SRzFI	0	0.00270285	0.0207383	0	0	0	0	0.176438	unchanged	Gemmatimonadetes	Gemmatimonadetes	Gemmatimonadales	Gemmatimonadaceae	uncultured	uncultured bacterium
JN177827.1.1524	0.00586029	0.0351874	0.0163296	0.029977	0.0169086	0.0249073	1.25124	0.367696	unchanged	0	0	0	0	0.00269114	0.253998	ND	0.208283	unchanged	0.012253	0.00270285	0.0711027	0	0	0	0	0.155921	unchanged	Proteobacteria	Gammaproteobacteria	Betaproteobacteriales	Nitrosomonadaceae	MND1	uncultured bacterium
FPLS01037210.16.1544	0.0439522	0.0433076	0.0870914	0.0233155	0.0789066	0.119001	1.26884	0.240147	unchanged	0	0.0107997	0.0408253	0.0205846	0.0107646	0.268109	5.80064	0.186508	unchanged	0.192985	0	0.0592522	0	0	0	0	0.139311	unchanged	Actinobacteria	Thermoleophilia	Gaiellales	Gaiellaceae	Gaiella	metagenome
AY212598.1.1550	0.0117206	0	0.0244945	0.00999234	0.0338171	0.00276748	1.28612	0.425652	unchanged	0	0	0	0	0	0	ND	ND	unchanged	0.11334	0.00810855	0.86212	0	0	0	0	0.173482	unchanged	Verrucomicrobia	Verrucomicrobiae	Opitutales	Opitutaceae	Lacunisphaera	uncultured bacterium
FPLL01003666.17.1480	0.020511	0.0920287	0.0217729	0.0632848	0.0253628	0.0857918	1.29876	0.386262	unchanged	0	0.0107997	0.0502465	0.00294066	0.00538228	0	0.136338	0.199349	unchanged	0	0.00270285	0.142205	0	0	0	0	0.205891	unchanged	Planctomycetes	Phycisphaerae	Phycisphaerales	Phycisphaeraceae	SM1A02	metagenome
JN178067.1.1536	0.0146507	0.0243605	0.00272161	0.0266462	0.00281809	0.0249073	1.30285	0.390002	unchanged	0	0	0	0.00294066	0.00538228	0.0329257	ND	0.144469	unchanged	0.0582019	0	0.0296261	0	0	0	0	0.111783	unchanged	Proteobacteria	Gammaproteobacteria	Betaproteobacteriales	Nitrosomonadaceae	MND1	uncultured bacterium
HQ119799.1.1504	0.0439522	0.0162404	0.013608	0.0166539	0.0394533	0.0415121	1.32275	0.348604	unchanged	0	0	0	0.0147033	0.00269114	0.28222	ND	0.193962	unchanged	0.00612651	0	0.0148131	0	0	0	0	0.122911	unchanged	Bacteroidetes	Bacteroidia	Chitinophagales	Chitinophagaceae	Flavisolibacter	uncultured bacterium
JF776963.1.1459	0.00293015	0.0108269	0.00544321	0.0233155	0.00281809	0	1.3611	0.411315	unchanged	0	0	0	0.00294066	0.00269114	0.00470367	ND	ND	unchanged	0.00306326	0	0.0207383	0	0	0	0	0.172241	unchanged	Proteobacteria	Gammaproteobacteria	Betaproteobacteriales	Nitrosomonadaceae	MND1	uncultured beta proteobacterium
HQ119671.1.1495	0.00293015	0.089322	0	0.0333078	0.0901789	0.00553495	1.39858	0.156375	unchanged	0	0	0	0.0205846	0.00807341	0.00470367	ND	0.0739761	unchanged	0	0.00810855	0.00888784	0	0	0	0	0.0921802	unchanged	Bacteroidetes	Bacteroidia	Cytophagales	Microscillaceae	uncultured	uncultured bacterium
FJ444769.1.1496	0.0146507	0.00541345	0.0217729	0.0399694	0.0169086	0.00276748	1.42566	0.347365	unchanged	0	0	0	0	0	0	ND	ND	unchanged	0.00612651	0	0.00592522	0	0	0	0	0.0918086	unchanged	Proteobacteria	Gammaproteobacteria	Betaproteobacteriales	TRA3-20	uncultured bacterium	uncultured bacterium
FPLS01017859.13.1516	0.392639	0.316687	0.0381025	0.0699464	0.149359	0.132839	0.471141	0.196227	unchanged	0	0	0	0.0264659	0.00807341	0.014111	ND	0.0478434	over-represented in SRzDI vs. SRzFI	0.137847	0	0.00296261	0	0	0	0	0.205189	unchanged	Acidobacteria	Blastocatellia (Subgroup 4)	Blastocatellales	Blastocatellaceae	JGI 0001001-H03	metagenome
JX133475.1.1480	0.21097	0.14887	0.171461	0.0832695	0.363534	0.354237	1.50769	0.248417	unchanged	0.00268745	0.0107997	0.0125616	0.0499912	0.0107646	0.084666	5.58267	0.1004	unchanged	0	0.0216228	0.0711027	0	0	0	0	0.139823	unchanged	Planctomycetes	Planctomycetacia	Pirellulales	Pirellulaceae	uncultured	uncultured bacterium
DQ303296.1.1480	0.0556728	0.0108269	0.0408241	0.0166539	0.0789066	0.0664194	1.50926	0.30884	unchanged	0.00806235	0	0.069089	0.00294066	0.0134557	0.112888	1.67573	0.17358	unchanged	0.00306326	0.0054057	0	0	0	0	0	0.106525	unchanged	Proteobacteria	Alphaproteobacteria	Rhizobiales	Xanthobacteraceae	Bradyrhizobium	uncultured Bradyrhizobium sp.
JN408973.1.1451	0.0439522	0.0189471	0	0.0366386	0.0591799	0	1.52336	0.267609	unchanged	0	0	0	0	0	0	ND	ND	unchanged	0	0.0054057	0.00592522	0	0	0	0	0.0921802	unchanged	Proteobacteria	Gammaproteobacteria	Salinisphaerales	Solimonadaceae	Fontimonas	uncultured gamma proteobacterium
JQ655784.1.1522	0.041022	0.0514278	0.0816482	0.0965926	0.0789066	0.0968617	1.56441	0.0556195	unchanged	0.00268745	0.00539986	0.0345445	0.00882197	0.0215291	0.014111	1.04293	0.480245	unchanged	0	0.00270285	0.0474018	0	0	0	0	0.195359	unchanged	Verrucomicrobia	Verrucomicrobiae	Opitutales	Opitutaceae	Opitutus	uncultured bacterium
JQ978530.1.1519	0.0263713	0.029774	0.00544321	0.0266462	0.0366352	0.0332097	1.56671	0.147746	unchanged	0	0	0	0	0.00538228	0.028222	ND	0.162356	unchanged	0.00306326	0	0.00296261	0	0	0	0	0.0918086	unchanged	Proteobacteria	Deltaproteobacteria	Myxococcales	bacteriap25	uncultured bacterium	uncultured bacterium
FJ478711.1.1530	0.0351617	0.17323	0.0707618	0.029977	0.278991	0.132839	1.58266	0.117461	unchanged	0.00268745	0.00809979	0.015702	0.00588132	0.00538228	0.014111	0.95792	0.428257	unchanged	0.0827079	0.0054057	0.00296261	0	0	0	0	0.182996	unchanged	Verrucomicrobia	Verrucomicrobiae	Pedosphaerales	Pedosphaeraceae	uncultured bacterium	uncultured bacterium
AB862887.1.1462	0.0293015	0.0189471	0.0163296	0.0333078	0.00563618	0.063652	1.58871	0.277486	unchanged	0	0.00269993	0.0188424	0.00882197	0.00538228	0.0517404	3.06116	0.124834	unchanged	0.00612651	0	0.0118504	0	0	0	0	0.110995	unchanged	Proteobacteria	Alphaproteobacteria	Rhodospirillales	Rhodospirillaceae	uncultured	uncultured bacterium
HQ121071.1.1481	0.020511	0.0541345	0.0217729	0.0366386	0.0366352	0.0830243	1.62104	0.236946	unchanged	0	0	0	0	0	0	ND	ND	unchanged	0.438046	0	0.00888784	0	0	0	0	0.205528	unchanged	Verrucomicrobia	Verrucomicrobiae	Verrucomicrobiales	Verrucomicrobiaceae	Roseimicrobium	uncultured bacterium
EU979103.1.1485	0.354548	0.47097	0.239501	0.183193	0.174722	0.290585	0.608909	0.152517	unchanged	0	0	0	0.00588132	0.0107646	0.014111	ND	0.0251302	over-represented in SRzDI vs. SRzFI	0.00306326	0.00270285	0.0118504	0	0	0	0	0.0942937	unchanged	Acidobacteria	Blastocatellia (Subgroup 4)	Pyrinomonadales	Pyrinomonadaceae	RB41	uncultured Acidobacteria bacterium
HQ190402.1.1502	0.00293015	0.029774	0.00272161	0.0366386	0.00845428	0.0138374	1.66349	0.336126	unchanged	0	0	0	0.00294066	0.00807341	0.343368	ND	0.202158	unchanged	0.00306326	0	0.0770279	0	0	0	0	0.200082	unchanged	Proteobacteria	Gammaproteobacteria	Betaproteobacteriales	Nitrosomonadaceae	MND1	uncultured bacterium
CXWK01010583.2410.3928	0.40729	0.0757883	0.00544321	0.0566233	0.185994	0.58117	1.68629	0.35831	unchanged	0.0134372	0.0296992	0	0.0323472	0.0296025	0	1.43613	0.212805	unchanged	0	0.00270285	0.0325887	0	0	0	0	0.188452	unchanged	Nitrospirae	Nitrospira	Nitrospirales	Nitrospiraceae	Nitrospira	wastewater metagenome
BBUL01000055.3960.5476	0.190459	0.0162404	0.0108864	0.38304	0.00845428	0	1.79926	0.239942	unchanged	0.0161247	0.0350991	0	0	0	0	0	0.117172	unchanged	0.0275693	0	0.0770279	0	0	0	0	0.130931	unchanged	Proteobacteria	Gammaproteobacteria	Cellvibrionales	Cellvibrionaceae	Cellvibrio	Cellvibrio sp. OA-2007
JX489915.1.1509	0.020511	0.00812018	0.0163296	0.00333078	0.00563618	0.0719544	1.79982	0.321849	unchanged	0	0	0	0.0205846	0.0134557	0.00470367	ND	0.0533039	unchanged	0.0704549	0	0.0296261	0	0	0	0	0.121997	unchanged	Proteobacteria	Deltaproteobacteria	Myxococcales	Haliangiaceae	Haliangium	uncultured soil bacterium
EU881318.1.1501	0.00586029	0.0378942	0.00272161	0.00333078	0.0422714	0.0387447	1.81484	0.199463	unchanged	0	0	0	0	0	0	ND	ND	unchanged	0	0.00270285	0.00296261	0	0	0	0	0.0921802	unchanged	Acidobacteria	Holophagae	Subgroup 7	uncultured bacterium	uncultured bacterium	uncultured bacterium
AY493954.1.1446	0.0586029	0.089322	0	0.00666156	0.171904	0.0996292	1.88065	0.230311	unchanged	0	0	0	0.00294066	0.00269114	13.2596	ND	0.211202	unchanged	0.00612651	0	0.00888784	0	0	0	0	0.0984856	unchanged	Bacteroidetes	Bacteroidia	Cytophagales	Microscillaceae	uncultured	uncultured soil bacterium
EU134868.1.1327	0.00586029	0.0270673	0.00816482	0.00666156	0.0338171	0.0387447	1.92793	0.148618	unchanged	0	0.00809979	0.0219829	0.00294066	0.00269114	0.028222	1.12536	0.375799	unchanged	0.0490121	0	0.00296261	0	0	0	0	0.194433	unchanged	Gemmatimonadetes	Gemmatimonadetes	Gemmatimonadales	Gemmatimonadaceae	uncultured	uncultured bacterium
FR687432.1.1472	0.0322316	0.0189471	0.0217729	0.0233155	0.101451	0.0166049	1.93788	0.26245	unchanged	0	0	0	0	0	0	ND	ND	unchanged	0.00306326	0	0.00296261	0	0	0	0	0.0918086	unchanged	Chloroflexi	Anaerolineae	Anaerolineales	Anaerolineaceae	uncultured	uncultured bacterium
JN825419.1.1476	0.00879044	0.00812018	0.127916	0.253139	0.0281809	0	1.94247	0.357513	unchanged	0.0053749	0.0269993	0.015702	0	0	0	0	0.0620896	unchanged	0.373717	0.00270285	0.405878	0	0	0	0	0.0906894	unchanged	Bacteroidetes	Bacteroidia	Cytophagales	Cyclobacteriaceae	Ekhidna	uncultured Bacteroidetes bacterium
KF494500.1.1519	0.00293015	0.0162404	0.00544321	0.00666156	0.0225447	0.0193723	1.97364	0.0604262	unchanged	0	0.00539986	0.015702	0	0	0	0	0.133138	unchanged	0.101087	0.00270285	0.00296261	0	0	0	0	0.195386	unchanged	Acidobacteria	Subgroup 6	uncultured bacterium	uncultured bacterium	uncultured bacterium	uncultured bacterium
AM935281.1.1389	0.164088	0.0514278	0.00272161	0.00999234	0.188812	0.238003	2.00152	0.298425	unchanged	0	0	0	0	0	0	ND	ND	unchanged	0.00306326	0	0.00296261	0	0	0	0	0.0918086	unchanged	Verrucomicrobia	Verrucomicrobiae	Pedosphaerales	Pedosphaeraceae	uncultured Verrucomicrobia subdivision 3 bacterium	uncultured Verrucomicrobia subdivision 3 bacterium
EF632936.1.1529	0.0439522	0.00812018	0.0598754	0.186524	0.0394533	0	2.01859	0.291367	unchanged	0.0053749	0.0107997	0.0565273	0	0	0	0	0.1369	unchanged	0.174606	0.0054057	0.038514	0	0	0	0	0.147355	unchanged	Proteobacteria	Gammaproteobacteria	Betaproteobacteriales	Burkholderiaceae	Rhodoferax	uncultured bacterium
JN417568.1.1553	0.0820441	0.0162404	0.062597	0.00666156	0.166267	0.152211	2.02099	0.250853	unchanged	0	0	0	0.00294066	0.00538228	0.19285	ND	0.199019	unchanged	0	0.00270285	0.00296261	0	0	0	0	0.0921802	unchanged	Acidobacteria	Blastocatellia (Subgroup 4)	Pyrinomonadales	Pyrinomonadaceae	RB41	uncultured soil bacterium
KF494635.1.1520	0.0117206	0.0162404	0.0381025	0.0166539	0.0704523	0.0470471	2.03067	0.143696	unchanged	0.00268745	0.00269993	0.0125616	0.00294066	0	0.00470367	0.425891	0.14215	unchanged	0	0.0054057	0.00888784	0	0	0	0	0.103352	unchanged	Acidobacteria	Subgroup 6	uncultured bacterium	uncultured bacterium	uncultured bacterium	uncultured bacterium
JF177334.1.1341	0.00586029	0.0108269	0.00816482	0.00333078	0.0338171	0.0138374	2.05155	0.183216	unchanged	0	0	0	0	0.00538228	0.00470367	ND	0.0926726	unchanged	0	0.00270285	0.00296261	0	0	0	0	0.0921802	unchanged	Acidobacteria	Blastocatellia (Subgroup 4)	Blastocatellales	Blastocatellaceae	Stenotrophobacter	uncultured bacterium
FJ529841.1.1481	0.00293015	0	0.00272161	0.00333078	0	0.00830243	2.05834	0.191396	unchanged	0	0	0	0	0	0	ND	ND	unchanged	0.0612651	0	0.038514	0	0	0	0	0.101968	unchanged	Proteobacteria	Alphaproteobacteria	Sneathiellales	Sneathiellaceae	Ferrovibrio	uncultured bacterium
JN868939.1.1481	0.0146507	0.0189471	0	0.059954	0	0.0110699	2.11395	0.285371	unchanged	0	0	0	0	0	0	ND	ND	unchanged	0.024506	0	0.0266635	0	0	0	0	0.0921141	unchanged	Proteobacteria	Alphaproteobacteria	Rhizobiales	Xanthobacteraceae	Xanthobacter	uncultured bacterium
JQ815865.1.1504	0.00586029	0.0243605	0.00272161	0.0199847	0.0479076	0.00276748	2.14495	0.103471	unchanged	0.0053749	0.00809979	0	0	0.00538228	0.00470367	0.74851	0.371989	unchanged	0.00306326	0.0054057	0.0118504	0	0	0	0	0.0616233	unchanged	Proteobacteria	Gammaproteobacteria	Betaproteobacteriales	Methylophilaceae	Methylotenera	uncultured bacterium
AB630860.1.1475	0.00879044	0.0324807	0	0.00999234	0.0676342	0.0110699	2.14912	0.128731	unchanged	0	0	0	0	0	0	ND	ND	unchanged	0.232807	0.0054057	0	0	0	0	0	0.204702	unchanged	Planctomycetes	OM190	uncultured bacterium	uncultured bacterium	uncultured bacterium	uncultured bacterium
JQ408065.1.1353	0	0.00270673	0.00272161	0.00333078	0.00563618	0.00276748	2.1617	0.0896248	unchanged	0.00268745	0	0.00314041	0	0	0	0	0.0929792	unchanged	0.00306326	0.00270285	0	0	0	0	0	0.0925469	unchanged	Bacteroidetes	Bacteroidia	Sphingobacteriales	Lentimicrobiaceae	Lentimicrobium	uncultured bacterium
DQ395953.1.1525	0.0117206	0.029774	0	0.0399694	0.0366352	0.0138374	2.17961	0.0611207	unchanged	0	0	0	0.00294066	0.0161468	0	ND	0.164274	unchanged	0	0.0054057	0.00296261	0	0	0	0	0.108111	unchanged	Proteobacteria	Gammaproteobacteria	Betaproteobacteriales	Burkholderiaceae	Ramlibacter	uncultured organism
HG917622.1.1457	0.00586029	0	0.00272161	0.0133231	0.00281809	0.00276748	2.20332	0.126304	unchanged	0	0	0	0	0	0	ND	ND	unchanged	0.00918977	0	0.0118504	0	0	0	0	0.0949773	unchanged	Proteobacteria	Gammaproteobacteria	Betaproteobacteriales	TRA3-20	uncultured bacterium	uncultured bacterium
KC432380.1.1364	0.0146507	0.0270673	0.013608	0.119908	0	0.00276748	2.21732	0.321993	unchanged	0.0053749	0.00269993	0	0	0.00538228	0.00470367	1.24906	0.423906	unchanged	0.125594	0	0.0296261	0	0	0	0	0.15276	unchanged	Proteobacteria	Gammaproteobacteria	KF-JG30-C25	uncultured bacterium	uncultured bacterium	uncultured bacterium
KJ191920.1.1492	0.00293015	0.00812018	0	0	0.0112724	0.0138374	2.27231	0.219926	unchanged	0	0	0	0.00294066	0.00269114	0	ND	0.0921518	unchanged	0	0.00270285	0.00592522	0	0	0	0	0.117554	unchanged	Proteobacteria	Gammaproteobacteria	Betaproteobacteriales	Burkholderiaceae	Ramlibacter	uncultured Verminephrobacter sp.
FPLS01012670.16.1484	0.0263713	0.0135336	0	0.0832695	0	0.00830243	2.29475	0.247512	unchanged	0.00268745	0.00269993	0.00628082	0.00588132	0.0403671	0.00470367	4.36675	0.200272	unchanged	0.00612651	0	0.115542	0	0	0	0	0.196445	unchanged	Proteobacteria	Alphaproteobacteria	Rhodospirillales	uncultured	metagenome	metagenome
KC331261.1.1481	0.0761838	0.167817	0.0163296	0.333078	0.0732704	0.193723	2.30504	0.199335	unchanged	0.00268745	0.0134996	0	0.00588132	0.0107646	0	1.02834	0.468505	unchanged	0.00306326	0	0.139243	0	0	0	0	0.205046	unchanged	Acidobacteria	Acidobacteriia	Acidobacteriales	uncultured	uncultured bacterium	uncultured bacterium
EF157669.14551.16070	0.00586029	0.0216538	0.0217729	0.0499617	0.0648161	0	2.32877	0.211086	unchanged	0.14781	0.0647983	0	0	0	0	0	0.119711	unchanged	0.0183795	0	0.0237009	0	0	0	0	0.0949773	unchanged	Proteobacteria	Gammaproteobacteria	Betaproteobacteriales	Burkholderiaceae	Inhella	uncultured beta proteobacterium CBNPD1 BAC clone 578
KC331455.1.1498	0.0234412	0.0135336	0	0.0433001	0	0.0442796	2.36863	0.21004	unchanged	0.00268745	0.00269993	0.015702	0	0	0	0	0.12321	unchanged	0.00306326	0	0.0118504	0	0	0	0	0.148266	unchanged	Proteobacteria	Gammaproteobacteria	Betaproteobacteriales	TRA3-20	uncultured bacterium	uncultured bacterium
KC331478.1.1515	0.0263713	0.0108269	0.00816482	0.0199847	0.0591799	0.0304422	2.41622	0.154128	unchanged	0	0.00539986	0.00628082	0	0	0	0	0.0929079	unchanged	0	0.00270285	0.00296261	0	0	0	0	0.0921802	unchanged	Acidobacteria	Subgroup 6	uncultured bacterium	uncultured bacterium	uncultured bacterium	uncultured bacterium
KJ081620.1.1543	0.0146507	0.0108269	0.0190512	0.0965926	0	0.0110699	2.41781	0.280522	unchanged	0	0	0	0.0176439	0.0107646	0	ND	0.10322	unchanged	0	0.00270285	0.0414766	0	0	0	0	0.193164	unchanged	Acidobacteria	Subgroup 6	uncultured Acidobacteria bacterium	uncultured Acidobacteria bacterium	uncultured Acidobacteria bacterium	uncultured Acidobacteria bacterium
JQ923513.1.1499	0.0439522	0.0108269	0.0408241	0.149885	0.0817247	0	2.42262	0.206666	unchanged	0.0053749	0.00269993	0.0125616	0	0	0	0	0.0722666	unchanged	0.0398223	0	0.00592522	0	0	0	0	0.171984	unchanged	Proteobacteria	Gammaproteobacteria	Betaproteobacteriales	Nitrosomonadaceae	DSSD61	uncultured bacterium
ATTS01000027.891.2404	0.00293015	0.0162404	0.013608	0.0266462	0.0450895	0.0110699	2.52621	0.114193	unchanged	0	0	0	0.00588132	0.00807341	0	ND	0.0966974	unchanged	0	0.00270285	0.00592522	0	0	0	0	0.117554	unchanged	Proteobacteria	Gammaproteobacteria	Betaproteobacteriales	Nitrosomonadaceae	Ellin6067	Xanthomonadaceae bacterium JGI 0001002-F18
JN178475.1.1487	0.00586029	0.0243605	0	0.0233155	0.0253628	0.0276748	2.5265	0.0931808	unchanged	0	0	0	0.00882197	0.00807341	0.0611477	ND	0.138413	unchanged	0.00306326	0.00270285	0.0266635	0	0	0	0	0.152947	unchanged	Proteobacteria	Alphaproteobacteria	Rhizobiales	uncultured	uncultured bacterium	uncultured bacterium
JQ793454.1.1496	0.00293015	0.00270673	0.00272161	0.00333078	0.00845428	0.0110699	2.73434	0.0874394	unchanged	0.00268745	0.00539986	0	0	0	0	0	0.112941	unchanged	0.0214428	0	0.00296261	0	0	0	0	0.174532	unchanged	Bacteroidetes	Bacteroidia	Chitinophagales	Chitinophagaceae	Niastella	uncultured Niastella sp.
FJ478609.1.1521	0.00586029	0.0162404	0.00272161	0.00999234	0.030999	0.0276748	2.76631	0.0677968	unchanged	0.0053749	0.00539986	0.0376849	0.0205846	0.0215291	0.00470367	0.96611	0.48807	unchanged	0.0643284	0.0108114	0.00296261	0	0	0	0	0.154717	unchanged	Acidobacteria	Subgroup 6	uncultured bacterium	uncultured bacterium	uncultured bacterium	uncultured bacterium
KC110902.1.1494	0	0.00270673	0.00544321	0.00666156	0	0.0166049	2.8548	0.171336	unchanged	0	0	0	0	0	0	ND	ND	unchanged	0	0.00270285	0.00592522	0	0	0	0	0.117554	unchanged	Bacteroidetes	Bacteroidia	Chitinophagales	Chitinophagaceae	uncultured	uncultured Niastella sp.
GQ500736.1.1518	0.00293015	0	0.00816482	0.0133231	0.0169086	0.00276748	2.97425	0.192572	unchanged	0	0	0	0.00294066	0	0.00940734	ND	0.138345	unchanged	0	0.00270285	0.0118504	0	0	0	0	0.15436	unchanged	Acidobacteria	Subgroup 6	uncultured bacterium	uncultured bacterium	uncultured bacterium	uncultured bacterium
FPLS01008682.8.1523	0.020511	0	0.0326593	0.136562	0.0169086	0.00830243	3.04254	0.23826	unchanged	0.00268745	0.00809979	0	0	0	0	0	0.135105	unchanged	0.220554	0	0.091841	0	0	0	0	0.122536	unchanged	Proteobacteria	Gammaproteobacteria	Cellvibrionales	Cellvibrionaceae	Cellvibrio	metagenome
HQ120351.1.1509	0.00586029	0	0.00272161	0.0233155	0.00281809	0	3.04519	0.216775	unchanged	0	0.00269993	0.0188424	0	0.00538228	0.014111	0.904881	0.391242	unchanged	0	0.00270285	0.0325887	0	0	0	0	0.188452	unchanged	Proteobacteria	Gammaproteobacteria	Gammaproteobacteria Incertae Sedis	Unknown Family	Acidibacter	uncultured bacterium
HQ697438.1.1500	0.00293015	0.00270673	0	0.00333078	0.0112724	0.00276748	3.08161	0.12408	unchanged	0	0	0	0	0	0	ND	ND	unchanged	0	0.00270285	0.00296261	0	0	0	0	0.0921802	unchanged	Proteobacteria	Gammaproteobacteria	Betaproteobacteriales	Nitrosomonadaceae	Ellin6067	uncultured bacterium
JQ979005.1.1485	0.0146507	0.0243605	0	0.059954	0.0281809	0.0359772	3.18144	0.0762721	unchanged	0	0	0	0.0117626	0.00269114	0	ND	0.154214	unchanged	0	0.00270285	0.0740653	0	0	0	0	0.200989	unchanged	Bacteroidetes	Bacteroidia	Cytophagales	Microscillaceae	uncultured	uncultured bacterium
AY439189.1.1502	0.00879044	0	0.00272161	0.00333078	0.0253628	0.00830243	3.21368	0.222782	unchanged	0.0053749	0	0.00628082	0.00294066	0.00807341	0	0.94495	0.482384	unchanged	0	0.00270285	0.00888784	0	0	0	0	0.139823	unchanged	Proteobacteria	Gammaproteobacteria	Betaproteobacteriales	Burkholderiaceae	Ramlibacter	uncultured bacterium
LN570879.1.1393	0.0351617	0.0135336	0.0217729	0.0133231	0.00845428	0.210328	3.29376	0.254267	unchanged	0	0.00809979	0.00314041	0.00882197	0.0107646	0	1.74254	0.25253	unchanged	0.00306326	0.0054057	0.0711027	0	0	0	0	0.178168	unchanged	Verrucomicrobia	Verrucomicrobiae	Opitutales	Opitutaceae	Lacunisphaera	uncultured bacterium
KF712555.1.1506	0.00293015	0.00541345	0.00272161	0.00333078	0	0.0332097	3.30229	0.262523	unchanged	0	0	0	0	0.00269114	0.0329257	ND	0.188768	unchanged	0.00612651	0.0054057	0.0177757	0	0	0	0	0.0675385	unchanged	Bacteroidetes	Bacteroidia	Chitinophagales	Chitinophagaceae	Niastella	uncultured bacterium
HQ190290.1.1532	0.0234412	0.0162404	0	0.0965926	0.0169086	0.0193723	3.3485	0.144508	unchanged	0	0	0	0.0323472	0.00807341	0	ND	0.150012	unchanged	0	0.0054057	0.0237009	0	0	0	0	0.15436	unchanged	Proteobacteria	Deltaproteobacteria	Desulfarculales	Desulfarculaceae	uncultured	uncultured bacterium
AM934950.1.1342	0.114276	0.0784951	0.0272161	0.0233155	0.0732704	0.0719544	0.766138	0.353684	unchanged	0	0	0	0.0441099	0.0134557	0.0235183	ND	0.0478434	over-represented in SRzDI vs. SRzFI	0	0.0108114	0.0414766	0	0	0	0	0.147845	unchanged	Gemmatimonadetes	Gemmatimonadetes	Gemmatimonadales	Gemmatimonadaceae	Gemmatimonas	uncultured Gemmatimonadetes bacterium
CXWL01003141.114212.115751	0.137717	0	0.0680402	0.689471	0.0338171	0.0138374	3.58251	0.223836	unchanged	0.0134372	0.0404989	0.0125616	0.00294066	0.0161468	0.014111	0.499242	0.13812	unchanged	1.01394	0.0108114	0.106654	0	0	0	0	0.179667	unchanged	Verrucomicrobia	Verrucomicrobiae	Opitutales	Opitutaceae	Lacunisphaera	groundwater metagenome
KC331354.1.1512	0.0146507	0.0243605	0.0353809	0.0166539	0.0197266	0.0221398	0.786647	0.176674	unchanged	0	0	0	0.00588132	0.00269114	0.00940734	ND	0.0453558	over-represented in SRzDI vs. SRzFI	0.00612651	0	0.00888784	0	0	0	0	0.0984856	unchanged	Acidobacteria	Subgroup 6	uncultured bacterium	uncultured bacterium	uncultured bacterium	uncultured bacterium
JQ738743.1.1515	0.0234412	0.0351874	0.0408241	0.00333078	0.00845428	0.00830243	0.20198	0.008939	under-represented in BSDI vs.BSFI	0	0.00269993	0.00314041	0	0	0	0	0.0929079	unchanged	0.00306326	0.00270285	0	0	0	0	0	0.0925469	unchanged	Actinobacteria	Rubrobacteria	Rubrobacterales	Rubrobacteriaceae	Rubrobacter	uncultured bacterium
KP686623.1.1452	0.00879044	0.00270673	0.00816482	0.0666156	0.0112724	0	3.96135	0.215226	unchanged	0.0053749	0.00539986	0.0439657	0.00294066	0.00269114	0	0.102882	0.178657	unchanged	0.0551386	0.00270285	0.151093	0	0	0	0	0.125057	unchanged	Bacteroidetes	Bacteroidia	Chitinophagales	Saprospiraceae	Phaeodactylibacter	uncultured bacterium
KC961273.1.1496	0.0117206	0	0.0244945	0.12657	0.0169086	0	3.96184	0.239014	unchanged	0.0053749	0.0134996	0	0	0	0	0	0.125018	unchanged	0	0.00270285	0.0296261	0	0	0	0	0.186291	unchanged	Proteobacteria	Gammaproteobacteria	Betaproteobacteriales	Burkholderiaceae	Caenimonas	uncultured bacterium
JQ624259.1.1516	0.00586029	0.00270673	0	0.0199847	0.0140905	0	3.97748	0.0940879	unchanged	0.0053749	0.00809979	0	0	0	0	0	0.0998516	unchanged	0.0612651	0	0.00296261	0	0	0	0	0.197719	unchanged	Proteobacteria	Gammaproteobacteria	Xanthomonadales	Rhodanobacteraceae	uncultured	uncultured gamma proteobacterium
LN570711.1.1366	0.140647	0.354581	0.013608	0.273124	1.06524	0.714009	4.03346	0.0573199	unchanged	0	0	0	0.0470505	0.0215291	0.23048	ND	0.134526	unchanged	0.00306326	0.00810855	0.0355513	0	0	0	0	0.131408	unchanged	Bacteroidetes	Bacteroidia	Cytophagales	Microscillaceae	uncultured	uncultured bacterium
AY212697.1.1526	0.0175809	0.00270673	0.00272161	0.0333078	0.0732704	0	4.63198	0.166544	unchanged	0.182747	0.261893	0	0	0	0	0	0.0980696	unchanged	0.0459488	0	0.0592522	0	0	0	0	0.0949773	unchanged	Proteobacteria	Gammaproteobacteria	Betaproteobacteriales	Rhodocyclaceae	Azospira	uncultured bacterium
JN178415.1.1541	0.041022	0.029774	0.013608	0.286447	0.0479076	0.058117	4.64991	0.144397	unchanged	0.0053749	0.00539986	0.175863	0.00882197	0.0134557	0.014111	0.19497	0.232246	unchanged	0.00306326	0	0.183682	0	0	0	0	0.206551	unchanged	Nitrospirae	Nitrospira	Nitrospirales	Nitrospiraceae	Nitrospira	uncultured bacterium
DQ416799.1.1513	0.0322316	0.00270673	0.0653186	0.179862	0.307172	0.00276748	4.88547	0.173202	unchanged	0.142435	0.283493	0.00942122	0.00882197	0.00269114	0.0235183	0.0804676	0.128764	unchanged	0.156226	0.00810855	0.00296261	0	0	0	0	0.191338	unchanged	Proteobacteria	Gammaproteobacteria	Pseudomonadales	Pseudomonadaceae	Pseudomonas	Pseudomonas sp. G1DM-43
FPLS01023992.10.1446	0.00293015	0.0108269	0.00272161	0.0566233	0.00281809	0.0249073	5.11866	0.165919	unchanged	0.0053749	0.0188995	0.00942122	0.00882197	0.0215291	0.00470367	1.04034	0.438765	unchanged	0.13172	0.00810855	0.0355513	0	0	0	0	0.129573	unchanged	Proteobacteria	Alphaproteobacteria	Caulobacterales	Hyphomonadaceae	Hirschia	metagenome
AF293006.1.1501	0.0439522	0.0784951	0.00272161	0.0366386	0.0169086	0.0608845	0.914218	0.463545	unchanged	0	0	0	0.00294066	0.00538228	0.00470367	ND	0.0134754	over-represented in SRzDI vs. SRzFI	0	0.00270285	0.0177757	0	0	0	0	0.17121	unchanged	Proteobacteria	Gammaproteobacteria	Betaproteobacteriales	TRA3-20	uncultured Green Bay ferromanganous micronodule bacterium MND1	uncultured Green Bay ferromanganous micronodule bacterium MND1
KJ807952.1.1476	0.00293015	0	0.00544321	0.0266462	0.0197266	0.00276748	5.86866	0.119929	unchanged	0	0	0	0	0	0	ND	ND	unchanged	0.00306326	0	0.00296261	0	0	0	0	0.0918086	unchanged	Chloroflexi	Anaerolineae	Anaerolineales	Anaerolineaceae	uncultured	uncultured bacterium
JQ771971.1.1445	0.00586029	0.0189471	0	0.0133231	0.112724	0.0249073	6.08505	0.125797	unchanged	0	0	0	0.00294066	0.00538228	0.070555	ND	0.178484	unchanged	0.00306326	0	0.00296261	0	0	0	0	0.0918086	unchanged	Bacteroidetes	Bacteroidia	Cytophagales	Microscillaceae	uncultured	uncultured Ohtaekwangia sp.
EU979021.1.1536	0.00586029	0.00541345	0	0.00666156	0.0253628	0.0387447	6.27733	0.105959	unchanged	0	0	0	0	0	0	ND	ND	unchanged	0	0.00270285	0.00296261	0	0	0	0	0.0921802	unchanged	Verrucomicrobia	Verrucomicrobiae	Pedosphaerales	Pedosphaeraceae	uncultured Verrucomicrobia bacterium	uncultured Verrucomicrobia bacterium
FPLS01043456.11.1550	0.0234412	0.00541345	0.0272161	0.119908	0.0112724	0.226933	6.38682	0.107015	unchanged	0	0	0	0	0	0	ND	ND	unchanged	0	0.00270285	0.00296261	0	0	0	0	0.0921802	unchanged	Verrucomicrobia	Verrucomicrobiae	Opitutales	Opitutaceae	Lacunisphaera	metagenome
FPLS01023178.16.1553	0.421941	0	0.0244945	0.00333078	0.0422714	3.0885	7.02029	0.249136	unchanged	0	0	0	0.0117626	0.0107646	0	ND	0.0921518	unchanged	0.00306326	0.0054057	0.0770279	0	0	0	0	0.180623	unchanged	Verrucomicrobia	Verrucomicrobiae	Opitutales	Opitutaceae	uncultured	metagenome
JN177820.1.1542	0.149437	0.0406009	0.0435457	0.0499617	0.0704523	0.0996292	0.94203	0.466883	unchanged	0	0	0	0.0176439	0.0107646	0.0188147	ND	0.0122582	over-represented in SRzDI vs. SRzFI	0	0.00270285	0.0503644	0	0	0	0	0.19627	unchanged	Acidobacteria	Blastocatellia (Subgroup 4)	Blastocatellales	Blastocatellaceae	Stenotrophobacter	uncultured bacterium
JQ861378.1.1499	0.0439522	0.0351874	0	0.0199847	0.611526	0.110699	9.37848	0.174116	unchanged	0	0	0	0.0235253	0.0161468	0.0658514	ND	0.0755455	unchanged	0	0.00270285	0.00592522	0	0	0	0	0.117554	unchanged	Bacteroidetes	Bacteroidia	Chitinophagales	Chitinophagaceae	Flavisolibacter	uncultured Bacteroidetes bacterium
KP717537.1.1475	0.0351617	0.0108269	0	0.536256	0	0.00830243	11.8411	0.212886	unchanged	0.0053749	0.0188995	0	0.0235253	0.00538228	0.0235183	2.15972	0.25101	unchanged	0	0.0108114	0.100729	0	0	0	0	0.182166	unchanged	Planctomycetes	Planctomycetacia	Pirellulales	Pirellulaceae	uncultured	uncultured Planctomycetales bacterium
JN869054.1.1458	0.00586029	0	0.013608	0.269793	0.00563618	0	14.1476	0.220479	unchanged	0.00268745	0.00539986	0	0.00294066	0.00538228	0.169332	21.9671	0.210924	unchanged	0.0796447	0	0.0325887	0	0	0	0	0.123504	unchanged	Proteobacteria	Alphaproteobacteria	Caulobacterales	Hyphomonadaceae	SWB02	uncultured bacterium
KJ081635.1.1525	0.0234412	0.00270673	0.0571537	0	0.061998	0.0166049	0.943594	0.482048	unchanged	0	0	0	0.00882197	0.00538228	0.00470367	ND	0.0192803	over-represented in SRzDI vs. SRzFI	0.0612651	0.00270285	0.0148131	0	0	0	0	0.13952	unchanged	Actinobacteria	Acidimicrobiia	uncultured	uncultured actinobacterium	uncultured actinobacterium	uncultured actinobacterium
JN869042.1.1525	0.00879044	0	0.00272161	0.186524	0.00845428	0.00276748	17.1773	0.197861	unchanged	0.0053749	0.0161996	0.00314041	0	0	0	0	0.0888916	unchanged	0.00306326	0	0.00296261	0	0	0	0	0.0918086	unchanged	Proteobacteria	Gammaproteobacteria	Betaproteobacteriales	Burkholderiaceae	Limnobacter	uncultured bacterium
HQ114208.1.1432	0.0966948	0.00541345	0.00544321	2.12837	0.00845428	0	19.8679	0.211668	unchanged	0.00268745	0	0.320322	0.00294066	0.00269114	0	0.0174354	0.213989	unchanged	0.0643284	0	0.0148131	0	0	0	0	0.153908	unchanged	Chloroflexi	Anaerolineae	Anaerolineales	Anaerolineaceae	uncultured	uncultured bacterium
KC432186.1.1366	0.00293015	0.00541345	0.0163296	0.506279	0.00845428	0	20.862	0.219099	unchanged	0.0322494	0.00269993	0	0	0	0	0	0.188248	unchanged	0.1501	0.00270285	0.0948036	0	0	0	0	0.0974279	unchanged	Proteobacteria	Gammaproteobacteria	Xanthomonadales	uncultured	uncultured bacterium	uncultured bacterium
AY922017.1.1397	0.00293015	0.00541345	0	0.00666156	0.149359	0.0193723	21.0212	0.168094	unchanged	0	0	0	0	0	0	ND	ND	unchanged	0	0.00270285	0.00296261	0	0	0	0	0.0921802	unchanged	Bacteroidetes	Bacteroidia	Chitinophagales	Chitinophagaceae	Flavisolibacter	uncultured Bacteroidetes bacterium
FPLP01003082.16.1530	0.00293015	0	0.00272161	0.103254	0.0140905	0.00276748	21.2522	0.17385	unchanged	0	0	0	0	0	0	ND	ND	unchanged	0.00306326	0.00270285	0.0118504	0	0	0	0	0.0942937	unchanged	Proteobacteria	Gammaproteobacteria	Betaproteobacteriales	Burkholderiaceae	Limnohabitans	metagenome
JQ923586.1.1485	0.00293015	0	0.00272161	0.1299	0.0140905	0	25.4772	0.187467	unchanged	0	0	0	0	0.00538228	0.00470367	ND	0.0926726	unchanged	0.214428	0.00270285	0.0207383	0	0	0	0	0.181279	unchanged	Gemmatimonadetes	Gemmatimonadetes	Gemmatimonadales	Gemmatimonadaceae	uncultured	uncultured bacterium
KC432415.1.1365	0.0263713	0	0.00816482	0.999234	0.00845428	0	29.1778	0.21126	unchanged	0	0	0	0	0	0	ND	ND	unchanged	0.12253	0	0.0503644	0	0	0	0	0.123253	unchanged	Proteobacteria	Gammaproteobacteria	KF-JG30-C25	uncultured bacterium	uncultured bacterium	uncultured bacterium
JQ824901.1.1496	0.00293015	0.0162404	0.00272161	0.879326	0.00845428	0	40.5525	0.214799	unchanged	0	0.0107997	0.0376849	0	0	0	0	0.142968	unchanged	0.0398223	0.00270285	0.038514	0	0	0	0	0.0782264	unchanged	Proteobacteria	Gammaproteobacteria	Betaproteobacteriales	Nitrosomonadaceae	IS-44	uncultured bacterium
FPLS01013926.21.1524	0.00879044	0	0.013608	0.889318	0.0169086	0.00276748	40.5829	0.209411	unchanged	0.0107498	0.00809979	0	0	0	0	0	0.0957273	unchanged	0.0490121	0	0.00592522	0	0	0	0	0.178765	unchanged	Bacteroidetes	Bacteroidia	Chitinophagales	Chitinophagaceae	Terrimonas	metagenome
GU191138.1.1520	0	0	0	0	0	0	ND	ND	unchanged	0.0188121	0.00809979	0	0	0	0	0	0.120697	unchanged	0.0306326	0.00810855	0.0148131	0	0	0	0	0.0580272	unchanged	Proteobacteria	Gammaproteobacteria	Aeromonadales	Aeromonadaceae	Aeromonas	Aeromonas sp. O23A
AY345531.1.1559	0	0	0	0	0	0	ND	ND	unchanged	0.053749	0.0620984	0	0	0	0	0	0.0928079	unchanged	0.12253	0.0378399	0.0474018	0	0	0	0	0.0613045	unchanged	Proteobacteria	Gammaproteobacteria	Aeromonadales	Aeromonadaceae	Aeromonas	bacterium W20
GQ389012.1.1510	0	0	0	0	0	0	ND	ND	unchanged	0	0	0	0	0	0	ND	ND	unchanged	0.00306326	0.00810855	0.00296261	0	0	0	0	0.0545668	unchanged	Proteobacteria	Gammaproteobacteria	Pseudomonadales	Pseudomonadaceae	Pseudomonas	uncultured bacterium
CP006883.4220661.4222205	0	0	0	0	0	0	ND	ND	unchanged	0.0403117	0.0404989	0	0	0	0	0	0.0917528	unchanged	0.101087	0.035137	0.0266635	0	0	0	0	0.0736599	unchanged	Proteobacteria	Gammaproteobacteria	Aeromonadales	Aeromonadaceae	Aeromonas	Aeromonas hydrophila J-1
FPLP01009683.16.1526	0	0	0	0.0233155	0.030999	0.00276748	ND	0.0762572	unchanged	0.0134372	0.00539986	0	0.00588132	0.00538228	0.00940734	1.09735	0.456127	unchanged	0.024506	0.0162171	0.00296261	0	0	0	0	0.0730157	unchanged	Proteobacteria	Gammaproteobacteria	Betaproteobacteriales	Burkholderiaceae	Rubrivivax	metagenome
FJ230921.1.1517	0	0	0	0	0	0	ND	ND	unchanged	0.00268745	0	0.00314041	0.00294066	0.00538228	0	1.42813	0.38451	unchanged	0.0275693	0.00270285	0.0177757	0	0	0	0	0.0785953	unchanged	Acidobacteria	Subgroup 6	uncultured bacterium	uncultured bacterium	uncultured bacterium	uncultured bacterium
KC189666.1.1487	0	0	0	0.409686	0.00845428	0	ND	0.20543	unchanged	0.0214996	0.00539986	0.0345445	0.00294066	0.00269114	0	0.0916575	0.0901161	unchanged	0.0153163	0.00270285	0.00592522	0	0	0	0	0.0846914	unchanged	Proteobacteria	Gammaproteobacteria	Betaproteobacteriales	Burkholderiaceae	Hydrogenophaga	uncultured bacterium
JQ711721.1.1521	0	0	0	0.0333078	0.0732704	0.0110699	ND	0.0819716	unchanged	0.00268745	0.0134996	0	0	0	0	0	0.160518	unchanged	0.0796447	0.00270285	0.0562896	0	0	0	0	0.0898044	unchanged	Proteobacteria	Gammaproteobacteria	Betaproteobacteriales	Burkholderiaceae	Rhizobacter	uncultured bacterium
KU514701.1.1498	0	0	0	0	0	0	ND	ND	unchanged	0	0	0	0	0	0	ND	ND	unchanged	0	0.00810855	0.00888784	0	0	0	0	0.0921802	unchanged	Proteobacteria	Gammaproteobacteria	Betaproteobacteriales	Burkholderiaceae	Massilia	uncultured bacterium
GU109478.1.1466	0	0	0	0	0	0	ND	ND	unchanged	0	0	0	0	0	0	ND	ND	unchanged	0	0.00270285	0.00296261	0	0	0	0	0.0921802	unchanged	Proteobacteria	Alphaproteobacteria	Rhodobacterales	Rhodobacteraceae	Rubellimicrobium	Rubellimicrobium roseum
JAJA02000001.3173090.3174638	0	0	0	0	0	0	ND	ND	unchanged	0	0	0	0	0	0	ND	ND	unchanged	0.00306326	0	0.00296261	0	0	0	0	0.0918086	unchanged	Proteobacteria	Gammaproteobacteria	Xanthomonadales	Xanthomonadaceae	Lysobacter	Lysobacter capsici AZ78
KC554598.1.1542	0	0	0	0	0.00845428	0.00276748	ND	0.135842	unchanged	0	0	0	0	0	0	ND	ND	unchanged	0.00306326	0	0.00296261	0	0	0	0	0.0918086	unchanged	Actinobacteria	Thermoleophilia	Solirubrobacterales	Solirubrobacteraceae	Solirubrobacter	uncultured bacterium
AB684349.1.1481	0	0	0	0	0	0	ND	ND	unchanged	0	0	0	0	0	0	ND	ND	unchanged	0	0.00270285	0.00296261	0	0	0	0	0.0921802	unchanged	Proteobacteria	Alphaproteobacteria	Sphingomonadales	Sphingomonadaceae	Novosphingobium	Novosphingobium naphthalenivorans
HQ118553.1.1508	0	0	0	0	0	0	ND	ND	unchanged	0	0	0	0	0	0	ND	ND	unchanged	0.00612651	0	0.00592522	0	0	0	0	0.0918086	unchanged	Proteobacteria	Gammaproteobacteria	Betaproteobacteriales	Nitrosomonadaceae	MND1	uncultured bacterium
JF174185.1.1328	0	0	0	0	0	0	ND	ND	unchanged	0	0	0	0	0	0	ND	ND	unchanged	0	0.0054057	0.00592522	0	0	0	0	0.0921802	unchanged	Firmicutes	Clostridia	Clostridiales	Clostridiaceae 1	Clostridium sensu stricto 13	uncultured bacterium
GQ397071.1.1485	0	0	0	0	0	0	ND	ND	unchanged	0	0	0	0	0	0	ND	ND	unchanged	0	0.0054057	0.00592522	0	0	0	0	0.0921802	unchanged	Actinobacteria	MB-A2-108	uncultured bacterium	uncultured bacterium	uncultured bacterium	uncultured bacterium
AF407679.1.1525	0	0	0	0	0	0	ND	ND	unchanged	0	0	0	0	0	0	ND	ND	unchanged	0.00612651	0	0.00592522	0	0	0	0	0.0918086	unchanged	Firmicutes	Clostridia	Clostridiales	Clostridiaceae 4	Anaerosolibacter	uncultured bacterium
EU547450.1.1541	0	0	0	0	0	0	ND	ND	unchanged	0	0	0	0	0	0	ND	ND	unchanged	0.00306326	0.00270285	0	0	0	0	0	0.0925469	unchanged	Proteobacteria	Gammaproteobacteria	Pseudomonadales	Pseudomonadaceae	Pseudomonas	Pseudomonas corrugata
KC432279.1.1379	0	0	0	0	0	0	ND	ND	unchanged	0	0	0	0	0	0	ND	ND	unchanged	0.00306326	0	0.00296261	0	0	0	0	0.0918086	unchanged	Verrucomicrobia	Verrucomicrobiae	Opitutales	Opitutaceae	Lacunisphaera	uncultured bacterium
EU753657.1.1483	0	0	0	0	0	0	ND	ND	unchanged	0	0	0	0	0	0	ND	ND	unchanged	0.00306326	0	0.00296261	0	0	0	0	0.0918086	unchanged	Bacteroidetes	Bacteroidia	Cytophagales	Microscillaceae	uncultured	uncultured Bacteroidetes bacterium
JX222919.1.1486	0	0	0	0	0	0	ND	ND	unchanged	0.0107498	0.0188995	0	0.0147033	0.0161468	0	1.0405	0.428043	unchanged	0.00306326	0	0.00296261	0	0	0	0	0.0918086	unchanged	Firmicutes	Clostridia	Clostridiales	Lachnospiraceae	uncultured	uncultured bacterium
JX225935.1.1526	0	0	0	0	0	0	ND	ND	unchanged	0.00268745	0.00269993	0	0.00294066	0.00538228	0	1.54489	0.185473	unchanged	0.00306326	0	0.00296261	0	0	0	0	0.0918086	unchanged	Firmicutes	Clostridia	Clostridiales	Peptococcaceae	Desulfosporosinus	uncultured bacterium
GQ397062.1.1506	0	0	0	0.0832695	0.00281809	0.00830243	ND	0.174572	unchanged	0.00268745	0.00269993	0	0.00588132	0.00269114	0	1.59121	0.212121	unchanged	0.00306326	0.00270285	0	0	0	0	0	0.0925469	unchanged	Proteobacteria	Gammaproteobacteria	Xanthomonadales	Rhodanobacteraceae	uncultured	uncultured bacterium
DQ108394.1.1457	0	0	0	0.00666156	0.0112724	0	ND	0.10461	unchanged	0.00268745	0	0.210407	0.00294066	0	0.00470367	0.0358729	0.21168	unchanged	0	0.00270285	0.00296261	0	0	0	0	0.0921802	unchanged	Proteobacteria	Alphaproteobacteria	Caulobacterales	Caulobacteraceae	Brevundimonas	Brevundimonas sp. Tibet-IBa1
AF445683.1.1504	0	0	0	0.149885	0.0140905	0	ND	0.185573	unchanged	0.0161247	0	0.521308	0	0	0	0	0.202538	unchanged	0.00612651	0	0.00592522	0	0	0	0	0.0918086	unchanged	Proteobacteria	Gammaproteobacteria	Xanthomonadales	Xanthomonadaceae	Arenimonas	uncultured gamma proteobacterium
HQ395209.1.1475	0	0	0	0	0	0	ND	ND	unchanged	0.0107498	0.0566985	0	0	0	0	0	0.162604	unchanged	0.00306326	0.00270285	0	0	0	0	0	0.0925469	unchanged	Firmicutes	Clostridia	Clostridiales	Clostridiaceae 1	Clostridium sensu stricto 1	bacterium enrichment culture clone ecb15
HQ119600.1.1502	0	0	0	0.00666156	0	0.0138374	ND	0.114678	unchanged	0.00268745	0	0.015702	0	0	0	0	0.166763	unchanged	0.00306326	0.00270285	0	0	0	0	0	0.0925469	unchanged	Proteobacteria	Gammaproteobacteria	Betaproteobacteriales	Burkholderiaceae	Massilia	uncultured bacterium
FPLS01058884.6.1471	0	0	0	0	0.00845428	0.00276748	ND	0.135842	unchanged	0	0	0	0.00294066	0.00269114	0.0376294	ND	0.169967	unchanged	0	0.00270285	0.00296261	0	0	0	0	0.0921802	unchanged	Proteobacteria	Alphaproteobacteria	Rhizobiales	Xanthobacteraceae	uncultured	metagenome
JF449951.1.1526	0	0	0	0	0	0	ND	ND	unchanged	0	0	0	0.00882197	0.00269114	0	ND	0.139658	unchanged	0	0.00270285	0.00296261	0	0	0	0	0.0921802	unchanged	Acidobacteria	Subgroup 6	uncultured bacterium	uncultured bacterium	uncultured bacterium	uncultured bacterium
HQ645177.1.1530	0	0	0	0	0.0422714	0.0193723	ND	0.117303	unchanged	0	0	0	0.00294066	0.00807341	0	ND	0.12996	unchanged	0	0.00270285	0.00296261	0	0	0	0	0.0921802	unchanged	Proteobacteria	Deltaproteobacteria	Myxococcales	Haliangiaceae	Haliangium	uncultured bacterium
CP001672.691251.692776	0	0	0	0	0	0	ND	ND	unchanged	0.00806235	0.00269993	0	0	0	0	0	0.134598	unchanged	0	0.00270285	0.00296261	0	0	0	0	0.0921802	unchanged	Proteobacteria	Gammaproteobacteria	Betaproteobacteriales	Methylophilaceae	Methylotenera	Methylotenera mobilis JLW8
EF648043.1.1455	0	0	0	0.029977	0	0.0110699	ND	0.129198	unchanged	0	0	0	0.00588132	0.00269114	0	ND	0.117387	unchanged	0	0.00270285	0.00296261	0	0	0	0	0.0921802	unchanged	Planctomycetes	Phycisphaerae	Phycisphaerales	Phycisphaeraceae	SM1A02	uncultured bacterium
DQ351917.1.1481	0	0	0	0	0	0	ND	ND	unchanged	0.00268745	0.00539986	0	0	0	0	0	0.112941	unchanged	0.00306326	0	0.00296261	0	0	0	0	0.0918086	unchanged	Firmicutes	Clostridia	Clostridiales	Clostridiaceae 1	Clostridium sensu stricto 13	uncultured bacterium
LMDJ01000021.2783.4322	0	0	0	0	0	0	ND	ND	unchanged	0	0	0	0.00882197	0.0107646	0	ND	0.0937449	unchanged	0.00306326	0.00270285	0	0	0	0	0	0.0925469	unchanged	Proteobacteria	Gammaproteobacteria	Betaproteobacteriales	Burkholderiaceae	Massilia	Massilia sp. Root351
KX753134.1.1495	0	0	0	0	0	0	ND	ND	unchanged	0	0	0	0.00294066	0	0.00470367	ND	0.102194	unchanged	0	0.00270285	0.00296261	0	0	0	0	0.0921802	unchanged	Gemmatimonadetes	Gemmatimonadetes	Gemmatimonadales	Gemmatimonadaceae	uncultured	uncultured bacterium
AJ229234.1.1445	0	0	0	0	0	0	ND	ND	unchanged	0.00268745	0.00269993	0	0	0	0	0	0.0917528	unchanged	0.00306326	0	0.00296261	0	0	0	0	0.0918086	unchanged	Firmicutes	Clostridia	Clostridiales	Lachnospiraceae	uncultured	Clostridium sp. XB90
JX079438.1.1528	0	0	0	0	0	0	ND	ND	unchanged	0	0.337491	0.141318	0.102923	0.018838	0.0752587	0.411478	0.261671	unchanged	0.128657	0	0.103691	0	0	0	0	0.0940881	unchanged	Firmicutes	Bacilli	Bacillales	Paenibacillaceae	Ammoniphilus	uncultured bacterium
HQ184342.1.1533	0	0	0	0	0	0	ND	ND	unchanged	0.0053749	0.00269993	0	0	0	0	0	0.112463	unchanged	0.0153163	0	0.0207383	0	0	0	0	0.0962911	unchanged	Proteobacteria	Gammaproteobacteria	Betaproteobacteriales	Burkholderiaceae	Hydrogenophaga	uncultured Comamonadaceae bacterium
JF417767.1.1500	0	0	0	0	0	0	ND	ND	unchanged	0	0	0	0	0	0	ND	ND	unchanged	0.00918977	0	0.00592522	0	0	0	0	0.100953	unchanged	Proteobacteria	Gammaproteobacteria	Xanthomonadales	Rhodanobacteraceae	uncultured	uncultured bacterium
JX505071.1.1434	0	0	0	0	0	0	ND	ND	unchanged	0	0.00269993	0.0188424	0	0	0	0	0.173298	unchanged	0.00612651	0	0.00888784	0	0	0	0	0.0984856	unchanged	Firmicutes	Clostridia	Clostridiales	Ruminococcaceae	uncultured	uncultured Acetivibrio sp.
GU127803.1.1494	0	0	0	0	0	0	ND	ND	unchanged	0	0	0	0.00294066	0.00269114	0	ND	0.0921518	unchanged	0.00612651	0	0.00888784	0	0	0	0	0.0984856	unchanged	Firmicutes	Clostridia	Clostridiales	Peptococcaceae	Desulfosporosinus	uncultured bacterium
JN409071.1.1469	0	0	0	0.00333078	0	0.00553495	ND	0.103812	unchanged	0	0	0	0	0	0	ND	ND	unchanged	0.024506	0	0.0148131	0	0	0	0	0.103619	unchanged	Proteobacteria	Gammaproteobacteria	Xanthomonadales	Xanthomonadaceae	Lysobacter	uncultured gamma proteobacterium
JX223160.1.1500	0	0	0	0	0	0	ND	ND	unchanged	0	0	0	0	0	0	ND	ND	unchanged	0.00918977	0	0.0148131	0	0	0	0	0.102514	unchanged	Proteobacteria	Gammaproteobacteria	Betaproteobacteriales	Methylophilaceae	Methylotenera	uncultured bacterium
AJ229186.1.1383	0	0	0	0	0	0	ND	ND	unchanged	0.0134372	0.00539986	0.0439657	0.0117626	0.0430582	0	0.872904	0.460213	unchanged	0	0.0135142	0.00888784	0	0	0	0	0.100189	unchanged	Firmicutes	Clostridia	Clostridiales	Clostridiaceae 1	Clostridium sensu stricto 8	unidentified eubacterium clone BSV21
HQ697763.1.1483	0	0	0	0.16987	0.0197266	0.0138374	ND	0.157713	unchanged	0.00268745	0.00539986	0	0	0	0	0	0.112941	unchanged	0.0796447	0	0.0444392	0	0	0	0	0.107254	unchanged	Bacteroidetes	Bacteroidia	Cytophagales	Cyclobacteriaceae	Imperialibacter	uncultured bacterium
JX225251.1.1381	0	0	0	0	0	0	ND	ND	unchanged	0	0.00269993	0.0910718	0.0382285	0.0107646	0	0.522472	0.369559	unchanged	0.0490121	0	0.0266635	0	0	0	0	0.108468	unchanged	Firmicutes	Clostridia	Clostridiales	Gracilibacteraceae	uncultured	uncultured bacterium
KC554554.1.1517	0	0	0	0.00333078	0.00281809	0.00276748	ND	ND	unchanged	0	0	0	0	0	0	ND	ND	unchanged	0	0.00270285	0.00592522	0	0	0	0	0.117554	unchanged	Actinobacteria	Actinobacteria	Frankiales	Geodermatophilaceae	Blastococcus	uncultured bacterium
AJ581602.1.1475	0	0	0	0.00999234	0.00281809	0	ND	0.143806	unchanged	0	0	0	0	0	0	ND	ND	unchanged	0.00612651	0	0.00296261	0	0	0	0	0.114443	unchanged	Proteobacteria	Deltaproteobacteria	RCP2-54	uncultured delta proteobacterium	uncultured delta proteobacterium	uncultured delta proteobacterium
JQ087171.1.1449	0	0	0	0	0	0	ND	ND	unchanged	0	0	0	0	0	0	ND	ND	unchanged	0.012253	0	0.00592522	0	0	0	0	0.114443	unchanged	Firmicutes	Clostridia	Clostridiales	Peptococcaceae	uncultured	uncultured Clostridiales bacterium
JQ769955.1.1459	0	0	0	0	0	0	ND	ND	unchanged	0	0	0	0	0	0	ND	ND	unchanged	0	0.00270285	0.00592522	0	0	0	0	0.117554	unchanged	Proteobacteria	Alphaproteobacteria	Caulobacterales	Caulobacteraceae	Brevundimonas	uncultured bacterium
JQ824914.1.1513	0	0	0	0	0	0	ND	ND	unchanged	0	0	0	0	0	0	ND	ND	unchanged	0	0.00270285	0.00592522	0	0	0	0	0.117554	unchanged	Acidobacteria	Subgroup 6	uncultured bacterium	uncultured bacterium	uncultured bacterium	uncultured bacterium
JN177856.1.1532	0	0	0	0.00333078	0.0140905	0	ND	0.152659	unchanged	0	0	0	0	0	0	ND	ND	unchanged	0.00306326	0.0054057	0	0	0	0	0	0.106525	unchanged	Proteobacteria	Gammaproteobacteria	Betaproteobacteriales	Burkholderiaceae	Rhizobacter	uncultured bacterium
GQ389180.1.1499	0	0	0	0	0	0	ND	ND	unchanged	0	0	0	0	0	0	ND	ND	unchanged	0.00612651	0	0.0118504	0	0	0	0	0.110995	unchanged	Proteobacteria	Gammaproteobacteria	Betaproteobacteriales	Burkholderiaceae	uncultured	uncultured bacterium
JF135576.1.1359	0	0	0	0.00333078	0	0.00553495	ND	0.103812	unchanged	0	0	0	0	0	0	ND	ND	unchanged	0	0.00270285	0.00592522	0	0	0	0	0.117554	unchanged	Nitrospirae	Nitrospira	Nitrospirales	Nitrospiraceae	Nitrospira	uncultured bacterium
HQ190332.1.1520	0	0	0	0	0	0	ND	ND	unchanged	0.00806235	0.00539986	0.524448	0.00294066	0.0161468	0.0329257	0.0966949	0.214712	unchanged	0	0.0054057	0.0118504	0	0	0	0	0.117554	unchanged	Firmicutes	Bacilli	Bacillales	Bacillaceae	Bacillus	uncultured bacterium
JN825602.1.1513	0	0	0	0	0	0	ND	ND	unchanged	0.00268745	0.0215994	0	0	0	0	0	0.177891	unchanged	0	0.00270285	0.00592522	0	0	0	0	0.117554	unchanged	Planctomycetes	OM190	uncultured Planctomycetales bacterium	uncultured Planctomycetales bacterium	uncultured Planctomycetales bacterium	uncultured Planctomycetales bacterium
KF975523.1.1517	0	0	0	0.0965926	0	0.00553495	ND	0.195283	unchanged	0.0134372	0.00269993	0	0	0	0	0	0.160115	unchanged	0.012253	0	0.00592522	0	0	0	0	0.114443	unchanged	Proteobacteria	Gammaproteobacteria	Alteromonadales	Alteromonadaceae	Rheinheimera	uncultured bacterium
JX521205.1.1506	0	0	0	0	0	0	ND	ND	unchanged	0.0268745	0.0296992	0.342304	0	0	0	0	0.165894	unchanged	0	0.0054057	0.0118504	0	0	0	0	0.117554	unchanged	Planctomycetes	Planctomycetacia	Pirellulales	Pirellulaceae	Pir4 lineage	uncultured bacterium
JQ801180.1.1495	0	0	0	0	0	0	ND	ND	unchanged	0	0.00539986	0.0188424	0	0	0	0	0.142968	unchanged	0.00306326	0	0.00592522	0	0	0	0	0.110995	unchanged	Bacteroidetes	Bacteroidia	Chitinophagales	Chitinophagaceae	UTBCD1	uncultured bacterium
JX566634.1.1523	0	0	0	0	0	0	ND	ND	unchanged	0.386993	0.167396	0	0.00294066	0.00269114	0	0.0101586	0.120914	unchanged	0.0398223	0	0.0770279	0	0	0	0	0.110995	unchanged	Proteobacteria	Gammaproteobacteria	Betaproteobacteriales	Chromobacteriaceae	Vogesella	Vogesella sp. 5137
AF280856.1.1546	0	0	0	0	0	0	ND	ND	unchanged	0.0053749	0.00539986	0.0345445	0	0	0	0	0.130172	unchanged	0.00306326	0	0.00592522	0	0	0	0	0.110995	unchanged	Acidobacteria	Subgroup 6	uncultured bacterium mle1-25	uncultured bacterium mle1-25	uncultured bacterium mle1-25	uncultured bacterium mle1-25
JN178809.1.1538	0	0	0	0.00333078	0.00281809	0	ND	0.0931634	unchanged	0	0	0	0	0.00538228	0.014111	ND	0.127401	unchanged	0	0.00270285	0.00592522	0	0	0	0	0.117554	unchanged	Gemmatimonadetes	S0134 terrestrial group	uncultured bacterium	uncultured bacterium	uncultured bacterium	uncultured bacterium
HE797841.1.1521	0	0	0	0.149885	0	0.00276748	ND	0.206045	unchanged	0.0349368	0.00539986	0.015702	0.0264659	0.00538228	0	0.568325	0.108592	unchanged	0	0.0054057	0.0118504	0	0	0	0	0.117554	unchanged	Bacteroidetes	Bacteroidia	Chitinophagales	Chitinophagaceae	Flavihumibacter	uncultured bacterium
DQ264567.1.1514	0	0	0	0	0	0	ND	ND	unchanged	0	0.00269993	0.00314041	0	0	0	0	0.0929079	unchanged	0	0.00270285	0.00592522	0	0	0	0	0.117554	unchanged	Proteobacteria	Gammaproteobacteria	Pseudomonadales	Pseudomonadaceae	Pseudomonas	uncultured bacterium
FPLK01001650.17.1525	0	0	0	0.166539	0.00281809	0	ND	0.206482	unchanged	0.0053749	0.00539986	0	0	0	0	0	0.0917528	unchanged	0	0.0054057	0.00296261	0	0	0	0	0.108111	unchanged	Proteobacteria	Gammaproteobacteria	Betaproteobacteriales	Burkholderiaceae	Methylibium	metagenome
EF205513.1.1470	0	0	0	0	0	0	ND	ND	unchanged	0.00268745	0.00269993	0	0	0	0	0	0.0917528	unchanged	0.00306326	0	0.00592522	0	0	0	0	0.110995	unchanged	Proteobacteria	Gammaproteobacteria	Aeromonadales	Aeromonadaceae	Aeromonas	uncultured gamma proteobacterium
HQ652593.1.1513	0	0	0	0	0	0	ND	ND	unchanged	0.0053749	0.00539986	0	0	0	0	0	0.0917528	unchanged	0.0367591	0	0.0740653	0	0	0	0	0.113085	unchanged	Proteobacteria	Gammaproteobacteria	Betaproteobacteriales	Burkholderiaceae	Hydrogenophaga	Hydrogenophaga sp. f22(2011)
JQ624252.1.1426	0	0	0	0.166539	0.00281809	0	ND	0.206482	unchanged	0.0053749	0.0161996	0	0	0	0	0	0.135105	unchanged	0.0490121	0	0.0207383	0	0	0	0	0.121654	unchanged	Proteobacteria	Alphaproteobacteria	Caulobacterales	Hyphomonadaceae	Hirschia	uncultured alpha proteobacterium
KF975536.1.1519	0	0	0	0	0	0	ND	ND	unchanged	0.0188121	0.205195	0	0	0	0	0	0.186175	unchanged	0.0704549	0.0135142	0.222196	0	0	0	0	0.121473	unchanged	Proteobacteria	Gammaproteobacteria	Alteromonadales	Alteromonadaceae	Rheinheimera	uncultured bacterium
FJ936944.1.1470	0	0	0	0	0	0	ND	ND	unchanged	0	0	0	0	0	0	ND	ND	unchanged	0.0520754	0	0.121467	0	0	0	0	0.120932	unchanged	Firmicutes	Clostridia	Clostridiales	Ruminococcaceae	uncultured	uncultured bacterium
JF808833.1.1505	0	0	0	0	0	0	ND	ND	unchanged	0	0	0	0	0	0	ND	ND	unchanged	0.00612651	0.0135142	0	0	0	0	0	0.117889	unchanged	Proteobacteria	Gammaproteobacteria	Aeromonadales	Aeromonadaceae	Aeromonas	uncultured Aeromonas sp.
JN868816.1.1528	0	0	0	0	0	0	ND	ND	unchanged	0.0591239	0.0296992	0	0	0	0	0	0.112463	unchanged	0.00612651	0	0.0148131	0	0	0	0	0.122911	unchanged	Proteobacteria	Gammaproteobacteria	Betaproteobacteriales	Chromobacteriaceae	Vogesella	uncultured bacterium
FPLL01006957.15.1532	0	0	0	0.219831	0.00281809	0	ND	0.207648	unchanged	0.00268745	0.0134996	0	0	0	0	0	0.160518	unchanged	0.0398223	0	0.0148131	0	0	0	0	0.128794	unchanged	Proteobacteria	Gammaproteobacteria	Oceanospirillales	Pseudohongiellaceae	BIyi10	metagenome
FPLP01004839.11.1525	0	0	0	0	0	0	ND	ND	unchanged	0	0	0	0	0	0	ND	ND	unchanged	0.024506	0	0.00888784	0	0	0	0	0.130198	unchanged	Proteobacteria	Gammaproteobacteria	Betaproteobacteriales	Rhodocyclaceae	Ferribacterium	metagenome
GU117702.1.1444	0	0	0	0.00333078	0.0648161	0.00553495	ND	0.173457	unchanged	0	0	0	0	0	0	ND	ND	unchanged	0	0.0189199	0.0562896	0	0	0	0	0.134396	unchanged	Bacteroidetes	Bacteroidia	Cytophagales	Microscillaceae	Ohtaekwangia	Ohtaekwangia koreensis
AY212698.1.1518	0	0	0	0	0	0	ND	ND	unchanged	0.0322494	0.0647983	0.00314041	0.00294066	0.00269114	0	0.0562122	0.10295	unchanged	0.00918977	0.0054057	0.0474018	0	0	0	0	0.131642	unchanged	Proteobacteria	Gammaproteobacteria	Betaproteobacteriales	Burkholderiaceae	Hydrogenophaga	uncultured bacterium
HQ663903.1.1539	0	0	0	0	0	0	ND	ND	unchanged	0.0671862	0.078298	0	0	0	0	0	0.0929373	unchanged	0.0398223	0.00810855	0.00296261	0	0	0	0	0.139444	unchanged	Proteobacteria	Gammaproteobacteria	Aeromonadales	Aeromonadaceae	Aeromonas	Aeromonas veronii
KC554974.1.1540	0	0	0	0.00333078	0	0.00276748	ND	0.0934823	unchanged	0	0	0	0	0	0	ND	ND	unchanged	0.00918977	0	0.00296261	0	0	0	0	0.136675	unchanged	Actinobacteria	Thermoleophilia	Solirubrobacterales	Solirubrobacteraceae	Solirubrobacter	uncultured bacterium
CP016539.1235263.1236819	0	0	0	0	0	0	ND	ND	unchanged	0	0	0	0	0	0	ND	ND	unchanged	0.00918977	0	0.00296261	0	0	0	0	0.136675	unchanged	Firmicutes	Bacilli	Bacillales	Planococcaceae	Planococcus	Planococcus plakortidis
JN178395.1.1552	0	0	0	0	0	0	ND	ND	unchanged	0	0	0	0	0	0	ND	ND	unchanged	0.0183795	0	0.00592522	0	0	0	0	0.136675	unchanged	Gemmatimonadetes	Gemmatimonadetes	Gemmatimonadales	Gemmatimonadaceae	uncultured	uncultured bacterium
HQ876461.1.1511	0	0	0	0	0	0	ND	ND	unchanged	0	0	0	0	0	0	ND	ND	unchanged	0	0.00810855	0.00296261	0	0	0	0	0.129789	unchanged	Proteobacteria	Gammaproteobacteria	Pseudomonadales	Pseudomonadaceae	Pseudomonas	Pseudomonas poae
FPLS01016551.16.1451	0	0	0	0	0	0	ND	ND	unchanged	0	0	0	0	0	0	ND	ND	unchanged	0.00918977	0	0.00296261	0	0	0	0	0.136675	unchanged	Proteobacteria	Alphaproteobacteria	Caulobacterales	Hyphomonadaceae	Hirschia	metagenome
JX222635.1.1506	0	0	0	0	0	0	ND	ND	unchanged	0	0	0	0	0	0	ND	ND	unchanged	0.00918977	0	0.00296261	0	0	0	0	0.136675	unchanged	Proteobacteria	Gammaproteobacteria	Aeromonadales	Aeromonadaceae	Aeromonas	uncultured bacterium
AB240245.1.1460	0	0	0	0	0.00845428	0.00276748	ND	0.135842	unchanged	0	0	0	0	0	0	ND	ND	unchanged	0.00918977	0	0.00296261	0	0	0	0	0.136675	unchanged	Acidobacteria	Acidobacteriia	Solibacterales	Solibacteraceae (Subgroup 3)	Candidatus Solibacter	uncultured bacterium
KJ808191.1.1503	0	0	0	0	0	0	ND	ND	unchanged	0	0	0	0	0	0	ND	ND	unchanged	0.00918977	0	0.00296261	0	0	0	0	0.136675	unchanged	Proteobacteria	Gammaproteobacteria	Xanthomonadales	Rhodanobacteraceae	uncultured	uncultured bacterium
KC907306.1.1512	0	0	0	0	0	0	ND	ND	unchanged	0	0.0161996	0.00314041	0	0	0	0	0.161662	unchanged	0	0.00810855	0.00296261	0	0	0	0	0.129789	unchanged	Proteobacteria	Gammaproteobacteria	Aeromonadales	Aeromonadaceae	Aeromonas	Aeromonas sp. 3a
KC331528.1.1515	0	0	0	0	0	0	ND	ND	unchanged	0	0	0	0	0.00538228	0.0188147	ND	0.143062	unchanged	0.00918977	0	0.00296261	0	0	0	0	0.136675	unchanged	Acidobacteria	Subgroup 6	uncultured bacterium	uncultured bacterium	uncultured bacterium	uncultured bacterium
FJ167465.1.1477	0	0	0	0	0	0	ND	ND	unchanged	0.00268745	0	0.00314041	0	0	0	0	0.0929792	unchanged	0	0.00810855	0.00296261	0	0	0	0	0.129789	unchanged	Firmicutes	Clostridia	Clostridiales	Clostridiaceae 1	Clostridium sensu stricto 13	uncultured bacterium
DQ088741.1.1491	0	0	0	0	0	0	ND	ND	unchanged	0	0	0	0	0	0	ND	ND	unchanged	0.00306326	0	0.00888784	0	0	0	0	0.133016	unchanged	Proteobacteria	Gammaproteobacteria	Betaproteobacteriales	Burkholderiaceae	Hydrogenophaga	uncultured bacterium
AF498656.1.1515	0	0	0	0	0.0112724	0.0193723	ND	0.105306	unchanged	0	0	0	0	0	0	ND	ND	unchanged	0.00306326	0	0.00888784	0	0	0	0	0.133016	unchanged	Actinobacteria	Actinobacteria	Corynebacteriales	Mycobacteriaceae	Mycobacterium	Mycobacterium aichiense
AB745416.1.1513	0	0	0	0	0	0	ND	ND	unchanged	0.00268745	0.0242994	0	0.00294066	0.00538228	0	0.308407	0.215214	unchanged	0.012253	0.0324342	0	0	0	0	0	0.127934	unchanged	Proteobacteria	Gammaproteobacteria	Pseudomonadales	Moraxellaceae	Psychrobacter	uncultured bacterium
LC057691.1.1555	0	0	0	0	0	0	ND	ND	unchanged	0	0	0	0.00294066	0.0269114	0	ND	0.181676	unchanged	0	0.00270285	0.00888784	0	0	0	0	0.139823	unchanged	Firmicutes	Bacilli	Bacillales	Family XII	Exiguobacterium	Exiguobacterium undae
HQ121186.1.1496	0	0	0	0	0	0	ND	ND	unchanged	0.0268745	0.00269993	0	0	0	0	0	0.183914	unchanged	0.00306326	0	0.00888784	0	0	0	0	0.133016	unchanged	Proteobacteria	Gammaproteobacteria	Alteromonadales	Alteromonadaceae	Rheinheimera	uncultured bacterium
AJWX01000059.221.1757	0	0	0	0	0	0	ND	ND	unchanged	0	0	0	0.0441099	0.126483	0	ND	0.132367	unchanged	0	0.00810855	0.0266635	0	0	0	0	0.139823	unchanged	Proteobacteria	Gammaproteobacteria	Pseudomonadales	Pseudomonadaceae	Pseudomonas	Pseudomonas sp. M47T1
HQ242725.1.1540	0	0	0	0	0	0	ND	ND	unchanged	0.0752486	0.0296992	0	0.00588132	0.00269114	0	0.081683	0.126259	unchanged	0.00918977	0.0243256	0	0	0	0	0	0.127934	unchanged	Proteobacteria	Gammaproteobacteria	Enterobacteriales	Enterobacteriaceae	Enterobacter	Lelliottia amnigena
EF688349.1.1517	0	0	0	0	0	0	ND	ND	unchanged	0	0	0	0.00588132	0.0134557	0	ND	0.119873	unchanged	0.00612651	0	0.0177757	0	0	0	0	0.133016	unchanged	Acidobacteria	Subgroup 17	uncultured soil bacterium	uncultured soil bacterium	uncultured soil bacterium	uncultured soil bacterium
AY328710.1.1478	0	0	0	0.00999234	0.00845428	0.0857918	ND	0.153267	unchanged	0	0	0	0	0.00269114	0.00470367	ND	0.10608	unchanged	0.00306326	0	0.00888784	0	0	0	0	0.133016	unchanged	Proteobacteria	Alphaproteobacteria	Sneathiellales	Sneathiellaceae	Ferrovibrio	uncultured bacterium
HM584327.1.1485	0	0	0	0	0	0	ND	ND	unchanged	0.00268745	0.00269993	0	0	0	0	0	0.0917528	unchanged	0.00306326	0	0.00888784	0	0	0	0	0.133016	unchanged	Proteobacteria	Gammaproteobacteria	Betaproteobacteriales	Burkholderiaceae	Hydrogenophaga	uncultured bacterium
JQ327968.1.1548	0	0	0	0	0	0	ND	ND	unchanged	0.00268745	0.0269993	0	0	0	0	0	0.184152	unchanged	0.00306326	0.00270285	0.0207383	0	0	0	0	0.138018	unchanged	Planctomycetes	vadinHA49	uncultured bacterium	uncultured bacterium	uncultured bacterium	uncultured bacterium
KF428113.1.1510	0	0	0	0	0	0	ND	ND	unchanged	0.00268745	0.0728981	0	0	0	0	0	0.200886	unchanged	0.0153163	0.0432456	0	0	0	0	0	0.131513	unchanged	Proteobacteria	Gammaproteobacteria	Aeromonadales	Aeromonadaceae	Aeromonas	uncultured bacterium
FR749969.1.1654	0	0	0	0	0	0	ND	ND	unchanged	0	0	0	0	0	0	ND	ND	unchanged	0.00918977	0	0.0296261	0	0	0	0	0.13876	unchanged	Firmicutes	Clostridia	Clostridiales	Ruminococcaceae	Ruminiclostridium 1	[Clostridium] hungatei
HM459677.1.1515	0	0	0	0	0	0	ND	ND	unchanged	0	0	0	0	0	0	ND	ND	unchanged	0.00918977	0.0270285	0	0	0	0	0	0.133764	unchanged	Proteobacteria	Gammaproteobacteria	Aeromonadales	Aeromonadaceae	Aeromonas	uncultured bacterium
JQ711702.1.1512	0	0	0	0.00333078	0.0140905	0	ND	0.152659	unchanged	0.00268745	0.00269993	0.141318	0	0	0	0	0.200429	unchanged	0.0643284	0	0.0177757	0	0	0	0	0.144865	unchanged	Firmicutes	Clostridia	Clostridiales	Gracilibacteraceae	Gracilibacter	uncultured bacterium
AJ229214.1.1446	0	0	0	0	0	0	ND	ND	unchanged	0	0	0	0.0294066	0.0134557	0	ND	0.117387	unchanged	0.0796447	0.00270285	0.0177757	0	0	0	0	0.146008	unchanged	Firmicutes	Clostridia	Clostridiales	Lachnospiraceae	uncultured	unidentified eubacterium clone BSV70
HQ190454.1.1493	0	0	0	0	0	0	ND	ND	unchanged	0.0053749	0.00539986	0.0251233	0.00588132	0	0.00470367	0.294863	0.154137	unchanged	0.0336958	0	0.00888784	0	0	0	0	0.147247	unchanged	Bacteroidetes	Bacteroidia	Cytophagales	Microscillaceae	uncultured	uncultured bacterium
HQ697783.1.1495	0	0	0	0.0466309	0.00281809	0	ND	0.194437	unchanged	0	0	0	0.00294066	0.00269114	0	ND	0.0921518	unchanged	0.0735181	0	0.0177757	0	0	0	0	0.151567	unchanged	Proteobacteria	Gammaproteobacteria	Betaproteobacteriales	Burkholderiaceae	Hydrogenophaga	uncultured bacterium
JQ923553.1.1499	0	0	0	0	0	0	ND	ND	unchanged	0	0	0	0	0	0	ND	ND	unchanged	0.00612651	0	0.0237009	0	0	0	0	0.148266	unchanged	Proteobacteria	Gammaproteobacteria	Betaproteobacteriales	Methylophilaceae	Methylotenera	uncultured bacterium
AY484470.1.1563	0	0	0	0	0	0	ND	ND	unchanged	0	0	0	0	0	0	ND	ND	unchanged	0.00306326	0.0108114	0	0	0	0	0	0.143564	unchanged	Proteobacteria	Gammaproteobacteria	Aeromonadales	Aeromonadaceae	Aeromonas	Aeromonas sp. WC56
AJ810556.1.1450	0	0	0	0	0	0	ND	ND	unchanged	0	0	0	0	0	0	ND	ND	unchanged	0.012253	0	0.00296261	0	0	0	0	0.151567	unchanged	Firmicutes	Clostridia	Clostridiales	Clostridiaceae 4	Anaerosolibacter	uncultured Gram-positive bacterium
HM355885.1.1590	0	0	0	0.00333078	0.0140905	0	ND	0.152659	unchanged	0	0.00539986	0.00314041	0	0.00269114	0.0376294	4.72122	0.234814	unchanged	0.00306326	0.0108114	0	0	0	0	0	0.143564	unchanged	Firmicutes	Bacilli	Bacillales	Bacillaceae	Bacillus	Bacillus sp. NCIMB 11647
JX047114.1.1448	0	0	0	0	0	0	ND	ND	unchanged	0	0	0	0.00882197	0.00807341	0	ND	0.0921518	unchanged	0.00306326	0	0.0118504	0	0	0	0	0.148266	unchanged	Proteobacteria	Alphaproteobacteria	Caulobacterales	Caulobacteraceae	Brevundimonas	uncultured Brevundimonas sp.
AB240524.1.1503	0	0	0	0	0	0	ND	ND	unchanged	0	0	0	0	0	0	ND	ND	unchanged	0.0520754	0	0.0118504	0	0	0	0	0.154467	unchanged	Proteobacteria	Gammaproteobacteria	Betaproteobacteriales	Rhodocyclaceae	Ferribacterium	uncultured bacterium
LAMX01000036.24729.26265	0	0	0	0	0	0	ND	ND	unchanged	0	0	0	0	0	0	ND	ND	unchanged	0.0398223	0	0.00888784	0	0	0	0	0.155375	unchanged	Proteobacteria	Gammaproteobacteria	Alteromonadales	Alteromonadaceae	Rheinheimera	Rheinheimera sp. KL1
HQ324860.1.1489	0	0	0	0	0	0	ND	ND	unchanged	0	0	0	0	0	0	ND	ND	unchanged	0.0673916	0	0.0148131	0	0	0	0	0.156083	unchanged	Proteobacteria	Gammaproteobacteria	Alteromonadales	Alteromonadaceae	Rheinheimera	uncultured bacterium
JQ079816.1.1517	0	0	0	0	0	0	ND	ND	unchanged	0	0	0	0.35582	0.0134557	0	ND	0.200622	unchanged	0.1501	0	0.0325887	0	0	0	0	0.156649	unchanged	Firmicutes	Clostridia	Clostridiales	Peptococcaceae	Thermincola	uncultured Peptococcaceae bacterium
FJ517672.1.1512	0	0	0	0	0	0	ND	ND	unchanged	0	0	0	0.00294066	0.0161468	0	ND	0.164274	unchanged	0.00306326	0.0270285	0.00296261	0	0	0	0	0.151274	unchanged	Proteobacteria	Gammaproteobacteria	Aeromonadales	Aeromonadaceae	Aeromonas	uncultured gamma proteobacterium
HQ731685.1.1514	0	0	0	0	0	0	ND	ND	unchanged	0	0	0	0	0	0	ND	ND	unchanged	0.00306326	0.0135142	0	0	0	0	0	0.154652	unchanged	Proteobacteria	Gammaproteobacteria	Aeromonadales	Aeromonadaceae	Aeromonas	Aeromonas hydrophila subsp. hydrophila
KF975515.1.1529	0	0	0	0.166539	0.00563618	0.00276748	ND	0.196973	unchanged	0	0	0	0	0	0	ND	ND	unchanged	0.0459488	0	0.00888784	0	0	0	0	0.161756	unchanged	Proteobacteria	Gammaproteobacteria	Betaproteobacteriales	Nitrosomonadaceae	IS-44	uncultured bacterium
CP000503.1899549.1901083	0	0	0	0	0	0	ND	ND	unchanged	0.0698737	0.00269993	0	0	0	0	0	0.200394	unchanged	0.00306326	0	0.0148131	0	0	0	0	0.158847	unchanged	Proteobacteria	Gammaproteobacteria	Alteromonadales	Shewanellaceae	Shewanella	Shewanella sp. W3-18-1
EF018616.1.1329	0	0	0	0	0.00281809	0.0110699	ND	0.14903	unchanged	0	0	0	0.00294066	0	0.0235183	ND	0.177739	unchanged	0.0153163	0	0.00296261	0	0	0	0	0.161756	unchanged	Proteobacteria	Alphaproteobacteria	Caulobacterales	Hyphomonadaceae	Hirschia	uncultured Rhizobiaceae bacterium
EU800417.1.1488	0	0	0	0	0	0	ND	ND	unchanged	0	0.00809979	0.0188424	0	0	0	0	0.120785	unchanged	0.128657	0	0.0237009	0	0	0	0	0.163803	unchanged	Proteobacteria	Gammaproteobacteria	Cellvibrionales	Porticoccaceae	C1-B045	uncultured bacterium
KX239106.1.1488	0.00879044	0.00270673	0.0326593	0.00666156	0.0479076	0	1.23581	0.446137	unchanged	0	0	0	0.00588132	0.00269114	0.00470367	ND	0.0207767	over-represented in SRzDI vs. SRzFI	0.119467	0.00810855	0.00296261	0	0	0	0	0.185393	unchanged	Bacteroidetes	Bacteroidia	Cytophagales	Microscillaceae	uncultured	uncultured bacterium
FPLK01002352.8.1520	0	0	0	0	0	0	ND	ND	unchanged	0	0	0	0	0	0	ND	ND	unchanged	0.183795	0	0.0325887	0	0	0	0	0.16536	unchanged	Proteobacteria	Gammaproteobacteria	Oceanospirillales	Pseudohongiellaceae	Pseudohongiella	metagenome
KC620660.1.1499	0	0	0	0	0	0	ND	ND	unchanged	0	0	0	0	0	0	ND	ND	unchanged	0.134783	0	0.0237009	0	0	0	0	0.165692	unchanged	Proteobacteria	Gammaproteobacteria	Betaproteobacteriales	Rhodocyclaceae	Ferribacterium	uncultured bacterium
ABSR01000690.4729.6246	0	0	0	0.00999234	0.0338171	0.00276748	ND	0.119869	unchanged	0.0295619	0.0647983	0	0	0	0	0	0.117547	unchanged	0.119467	0	0.645849	0	0	0	0	0.163633	unchanged	Proteobacteria	Gammaproteobacteria	Betaproteobacteriales	Methylophilaceae	Methylotenera	freshwater sediment metagenome
JX225738.1.1482	0	0	0	0	0	0	ND	ND	unchanged	0	0	0	0.194083	0.00269114	0	ND	0.20735	unchanged	0.192985	0	0.0325887	0	0	0	0	0.167288	unchanged	Firmicutes	Clostridia	Clostridiales	Christensenellaceae	Christensenellaceae R-7 group	uncultured bacterium
FPLS01049251.13.1536	0	0	0	0	0	0	ND	ND	unchanged	0	0	0	0	0	0	ND	ND	unchanged	0.00306326	0	0.0177757	0	0	0	0	0.166494	unchanged	Planctomycetes	vadinHA49	metagenome	metagenome	metagenome	metagenome
HQ011395.1.1461	0	0	0	0	0	0	ND	ND	unchanged	0	0	0	0	0	0	ND	ND	unchanged	0	0.00270285	0.0177757	0	0	0	0	0.17121	unchanged	Proteobacteria	Alphaproteobacteria	Dongiales	Dongiaceae	Dongia	uncultured bacterium
JN869089.1.1516	0	0	0	0	0	0	ND	ND	unchanged	0	0	0	0	0	0	ND	ND	unchanged	0.00306326	0	0.0177757	0	0	0	0	0.166494	unchanged	Gemmatimonadetes	Gemmatimonadetes	Gemmatimonadales	Gemmatimonadaceae	uncultured	uncultured bacterium
FJ755757.1.1515	0	0	0	0	0	0	ND	ND	unchanged	0	0	0	0	0	0	ND	ND	unchanged	0.0183795	0	0.00296261	0	0	0	0	0.169065	unchanged	Proteobacteria	Gammaproteobacteria	Betaproteobacteriales	Rhodocyclaceae	uncultured	uncultured bacterium
AB583920.1.1497	0	0	0	0	0	0	ND	ND	unchanged	0	0	0	0.0441099	0.0134557	0	ND	0.139658	unchanged	0.0367591	0	0.00592522	0	0	0	0	0.169065	unchanged	Firmicutes	Clostridia	Clostridiales	Peptococcaceae	Thermincola	uncultured bacterium
KF037254.1.1423	0	0	0	0	0	0	ND	ND	unchanged	0	0	0	0.00294066	0.00269114	0.028222	ND	0.157122	unchanged	0.00306326	0	0.0177757	0	0	0	0	0.166494	unchanged	Proteobacteria	Alphaproteobacteria	Caulobacterales	Hyphomonadaceae	Hirschia	uncultured bacterium
HAFU01069251.55.1424	0	0	0	0	0	0	ND	ND	unchanged	0.0322494	0.0485987	0	0	0	0	0	0.0998516	unchanged	0.00612651	0	0.038514	0	0	0	0	0.169559	unchanged	Proteobacteria	Gammaproteobacteria	Pseudomonadales	Pseudomonadaceae	Pseudomonas	Spumella-like flagellate JBL14
FPLL01001595.11.1524	0	0	0	0	0	0	ND	ND	unchanged	0	0.00269993	0.00314041	0	0	0	0	0.0929079	unchanged	0	0.089194	0.0148131	0	0	0	0	0.167931	unchanged	Proteobacteria	Gammaproteobacteria	Pseudomonadales	Pseudomonadaceae	Pseudomonas	metagenome
KP663383.1.1441	0	0	0	0	0.0197266	0.00276748	ND	0.174019	unchanged	0.00806235	0.0188995	0	0	0	0	0	0.121205	unchanged	0	0.00810855	0.0592522	0	0	0	0	0.174851	unchanged	Proteobacteria	Alphaproteobacteria	Micavibrionales	Micavibrionaceae	uncultured	uncultured bacterium
FJ940806.1.1506	0	0	0	0	0	0	ND	ND	unchanged	0	0	0	0.00294066	0.0511316	0	ND	0.195226	unchanged	0.0306326	0.183794	0	0	0	0	0	0.167794	unchanged	Proteobacteria	Gammaproteobacteria	Aeromonadales	Aeromonadaceae	Aeromonas	Aeromonas caviae
AUGO01000020.105.1600	0	0	0	0.0333078	0.00281809	0.00276748	ND	0.165261	unchanged	0.0725611	0.472488	0	0.0499912	0.0726607	0	0.225029	0.195514	unchanged	1.30495	0.110817	0.053327	0	0	0	0	0.176447	unchanged	Bacteroidetes	Bacteroidia	Flavobacteriales	Flavobacteriaceae	Flavobacterium	Flavobacterium soli DSM 19725
AB663503.1.1546	0	0	0	0	0	0	ND	ND	unchanged	0.00806235	0	0.00314041	0	0	0	0	0.126235	unchanged	0.00306326	0.0189199	0	0	0	0	0	0.168898	unchanged	Firmicutes	Bacilli	Bacillales	Paenibacillaceae	Paenibacillus	Paenibacillus sp. TSW02
EU979110.1.1476	0	0	0	0	0	0	ND	ND	unchanged	0	0	0	0.00588132	0	0.00940734	ND	0.102194	unchanged	0	0.00270285	0.0207383	0	0	0	0	0.176438	unchanged	Gemmatimonadetes	Gemmatimonadetes	Gemmatimonadales	Gemmatimonadaceae	uncultured	uncultured alpha proteobacterium
EU589308.1.1526	0	0	0	0.00666156	0	0.0276748	ND	0.151784	unchanged	0	0	0	0	0	0	ND	ND	unchanged	0.0704549	0.00270285	0.00592522	0	0	0	0	0.177349	unchanged	Elusimicrobia	Lineage IIb	uncultured soil bacterium	uncultured soil bacterium	uncultured soil bacterium	uncultured soil bacterium
FPLS01003190.18.1526	0	0	0	0.0133231	0.00281809	0	ND	0.157835	unchanged	0	0.0107997	0.00942122	0	0	0	0	0.0926971	unchanged	0.024506	0	0.186645	0	0	0	0	0.176201	unchanged	Bacteroidetes	Bacteroidia	Chitinophagales	Saprospiraceae	Phaeodactylibacter	metagenome
FOQL01000010.3680.5220	0	0	0	0	0	0	ND	ND	unchanged	0	0	0	0	0	0	ND	ND	unchanged	0	0.00270285	0.0237009	0	0	0	0	0.180475	unchanged	Proteobacteria	Gammaproteobacteria	Pseudomonadales	Pseudomonadaceae	Pseudomonas	Pseudomonas guineae
LN569522.1.1373	0	0	0	0	0	0	ND	ND	unchanged	0.0053749	0.00269993	0	0	0	0	0	0.112463	unchanged	0.0490121	0	0.00592522	0	0	0	0	0.178765	unchanged	Proteobacteria	Gammaproteobacteria	Xanthomonadales	Rhodanobacteraceae	uncultured	uncultured bacterium
KF037941.1.1521	0	0	0	0.0166539	0	0.00276748	ND	0.167908	unchanged	0	0	0	0	0	0	ND	ND	unchanged	0.00306326	0	0.0266635	0	0	0	0	0.180263	unchanged	Acidobacteria	Subgroup 6	uncultured bacterium	uncultured bacterium	uncultured bacterium	uncultured bacterium
DQ648909.1.1502	0	0	0	0	0	0	ND	ND	unchanged	0.0161247	0.00539986	0.103633	0	0	0	0	0.155968	unchanged	0.00306326	0	0.0266635	0	0	0	0	0.180263	unchanged	Acidobacteria	Subgroup 6	uncultured Acidobacteria bacterium	uncultured Acidobacteria bacterium	uncultured Acidobacteria bacterium	uncultured Acidobacteria bacterium
JQ800817.1.1504	0	0	0	0.0866003	0.00563618	0	ND	0.193186	unchanged	0.0053749	0	0.00942122	0	0	0	0	0.106211	unchanged	0	0.00270285	0.0266635	0	0	0	0	0.183683	unchanged	Planctomycetes	Planctomycetacia	Pirellulales	Pirellulaceae	Pir4 lineage	uncultured bacterium
DQ376577.1.1536	0	0	0	0	0	0	ND	ND	unchanged	0.368181	0.00269993	0.00314041	0	0	0	0	0.206764	unchanged	1.9421	0	0.207383	0	0	0	0	0.182306	unchanged	Proteobacteria	Gammaproteobacteria	Betaproteobacteriales	Rhodocyclaceae	Ferribacterium	uncultured bacterium
FQ658970.1.1356	0	0	0	0	0	0	ND	ND	unchanged	0	0	0	0	0	0	ND	ND	unchanged	0.0582019	0	0.00592522	0	0	0	0	0.183572	unchanged	Proteobacteria	Gammaproteobacteria	Betaproteobacteriales	Rhodocyclaceae	Candidatus Accumulibacter	uncultured soil bacterium
AYNC01003311.2191.3708	0	0	0	0	0	0	ND	ND	unchanged	0	0	0	0	0	0	ND	ND	unchanged	0.119467	0	0.0118504	0	0	0	0	0.18424	unchanged	Proteobacteria	Gammaproteobacteria	Betaproteobacteriales	Rhodocyclaceae	uncultured	Ephemera danica
LODL01000012.3558.5101	0	0	0	0	0	0	ND	ND	unchanged	0	0	0	0	0	0	ND	ND	unchanged	0.689233	0	0.0681401	0	0	0	0	0.184324	unchanged	Proteobacteria	Gammaproteobacteria	Betaproteobacteriales	Rhodocyclaceae	Dechloromonas	Dechloromonas denitrificans
JX223099.1.1495	0	0	0	0	0	0	ND	ND	unchanged	0	0	0	0	0	0	ND	ND	unchanged	0.0306326	0	0.00296261	0	0	0	0	0.184876	unchanged	Proteobacteria	Gammaproteobacteria	Betaproteobacteriales	Rhodocyclaceae	Dechloromonas	uncultured bacterium
HQ121193.1.1529	0	0	0	0.00333078	0	0.00553495	ND	0.103812	unchanged	0	0	0	0	0	0	ND	ND	unchanged	0.00306326	0	0.0296261	0	0	0	0	0.183166	unchanged	Proteobacteria	Deltaproteobacteria	Oligoflexales	0319-6G20	uncultured bacterium	uncultured bacterium
KJ807919.1.1502	0	0	0	0	0	0	ND	ND	unchanged	0	0	0	0	0	0	ND	ND	unchanged	0.0949609	0	0.00888784	0	0	0	0	0.18568	unchanged	Proteobacteria	Gammaproteobacteria	Betaproteobacteriales	Rhodocyclaceae	Dechloromonas	uncultured bacterium
DQ376574.1.1538	0	0	0	0	0	0	ND	ND	unchanged	0	0	0	0	0	0	ND	ND	unchanged	1.24368	0	0.115542	0	0	0	0	0.185859	unchanged	Proteobacteria	Gammaproteobacteria	Betaproteobacteriales	Rhodocyclaceae	Ferribacterium	uncultured bacterium
GX154053.1.1514	0	0	0	0	0	0	ND	ND	unchanged	0	0	0	0	0	0	ND	ND	unchanged	0.0980242	0	0.00888784	0	0	0	0	0.186437	unchanged	Proteobacteria	Gammaproteobacteria	Betaproteobacteriales	Rhodocyclaceae	Dechloromonas	unidentified
KC682880.1.1533	0	0	0	0	0	0	ND	ND	unchanged	0	0	0	0	0	0	ND	ND	unchanged	0.101087	0	0.00888784	0	0	0	0	0.187151	unchanged	Proteobacteria	Gammaproteobacteria	Betaproteobacteriales	Rhodocyclaceae	uncultured	uncultured bacterium
JX223391.1.1525	0	0	0	0	0	0	ND	ND	unchanged	0	0	0	0	0	0	ND	ND	unchanged	0.00306326	0	0.0325887	0	0	0	0	0.185576	unchanged	Proteobacteria	Deltaproteobacteria	Desulfuromonadales	Geobacteraceae	Geobacter	uncultured bacterium
AY987774.1.1510	0	0	0	0	0	0	ND	ND	unchanged	0.00268745	0.0242994	0	0	0	0	0	0.181341	unchanged	0.00306326	0.0297313	0	0	0	0	0	0.183259	unchanged	Proteobacteria	Gammaproteobacteria	Aeromonadales	Aeromonadaceae	Aeromonas	Aeromonas sp. CCRC 13881
HM127350.1.1466	0	0	0	0	0	0	ND	ND	unchanged	0	0	0	0	0	0	ND	ND	unchanged	0.0735181	0	0.00592522	0	0	0	0	0.189067	unchanged	Bacteroidetes	Rhodothermia	Balneolales	Balneolaceae	CK06-06-Mud-MAS4B-21	uncultured bacterium
KM105834.1.1427	0	0	0	0	0	0	ND	ND	unchanged	0.00268745	0.0107997	0.0219829	0.0294066	0.0107646	0	1.13254	0.460778	unchanged	0.0367591	0	0.00296261	0	0	0	0	0.189067	unchanged	Firmicutes	Clostridia	Clostridiales	Clostridiaceae 1	Clostridium sensu stricto 8	uncultured bacterium
HM007525.1.1506	0	0	0	0	0	0	ND	ND	unchanged	0	0	0	0	0	0	ND	ND	unchanged	0.153163	0	0.0118504	0	0	0	0	0.189916	unchanged	Proteobacteria	Gammaproteobacteria	Betaproteobacteriales	Rhodocyclaceae	Ferribacterium	uncultured bacterium
GQ284441.1.1462	0	0	0	0	0	0	ND	ND	unchanged	0	0	0	0	0	0	ND	ND	unchanged	0.0398223	0.00270285	0	0	0	0	0	0.192439	unchanged	Proteobacteria	Gammaproteobacteria	Betaproteobacteriales	Chitinimonadaceae	Chitinimonas	Chitinimonas taiwanensis
EU409846.1.1528	0	0	0	0	0	0	ND	ND	unchanged	0	0	0	0.00294066	0.00269114	0	ND	0.0921518	unchanged	0	0.035137	0.00296261	0	0	0	0	0.188092	unchanged	Proteobacteria	Gammaproteobacteria	Pseudomonadales	Pseudomonadaceae	Pseudomonas	uncultured gamma proteobacterium
FPLS01032964.13.1537	0	0	0	0	0	0	ND	ND	unchanged	0	0	0	0.00882197	0.0161468	0	ND	0.10826	unchanged	0.0153163	0.181091	0	0	0	0	0	0.188023	unchanged	Proteobacteria	Gammaproteobacteria	Aeromonadales	Aeromonadaceae	Aeromonas	metagenome
AY922084.1.1411	0	0	0	0	0	0	ND	ND	unchanged	0	0	0	0	0	0	ND	ND	unchanged	0.0428856	0	0.00296261	0	0	0	0	0.192116	unchanged	Proteobacteria	Deltaproteobacteria	Myxococcales	Polyangiaceae	uncultured	uncultured delta proteobacterium
KC541211.1.1533	0	0	0	0	0	0	ND	ND	unchanged	0	0	0	0	0	0	ND	ND	unchanged	0.0459488	0	0.00296261	0	0	0	0	0.193349	unchanged	Proteobacteria	Gammaproteobacteria	Betaproteobacteriales	Rhodocyclaceae	Dechloromonas	uncultured bacterium
KF611972.1.1488	0	0	0	0	0	0	ND	ND	unchanged	0	0	0	0	0	0	ND	ND	unchanged	0.0582019	0	0.00296261	0	0	0	0	0.197023	unchanged	Proteobacteria	Gammaproteobacteria	Betaproteobacteriales	Rhodocyclaceae	Dechloromonas	uncultured bacterium
JN825595.1.1524	0	0	0	0	0	0	ND	ND	unchanged	0	0	0	0	0	0	ND	ND	unchanged	0.0582019	0	0.00296261	0	0	0	0	0.197023	unchanged	Planctomycetes	Pla4 lineage	uncultured Planctomycetales bacterium	uncultured Planctomycetales bacterium	uncultured Planctomycetales bacterium	uncultured Planctomycetales bacterium
FPLS01016942.15.1485	0	0	0	0.173201	0.00281809	0	ND	0.206667	unchanged	0	0	0	0	0	0	ND	ND	unchanged	0.0612651	0.00270285	0	0	0	0	0	0.198882	unchanged	Proteobacteria	Alphaproteobacteria	Rhodovibrionales	Fodinicurvataceae	uncultured	metagenome
KM263535.1.1451	0	0	0	0	0	0	ND	ND	unchanged	0.0053749	0	0.0125616	0	0	0	0	0.121039	unchanged	0.13172	0.00270285	0.00296261	0	0	0	0	0.199048	unchanged	Proteobacteria	Alphaproteobacteria	Reyranellales	Reyranellaceae	uncultured	bacterium enrichment culture clone DSR_6
CP013293.4050247.4051764	0	0	0	0	0	0	ND	ND	unchanged	0	0	0	0	0	0	ND	ND	unchanged	0	0.0621655	0.00296261	0	0	0	0	0.19791	unchanged	Bacteroidetes	Bacteroidia	Flavobacteriales	Weeksellaceae	Chryseobacterium	Chryseobacterium sp. IHB B 17019
CP016453.486661.488137	0	0	0	0	0	0	ND	ND	unchanged	0	0	0	0.00588132	0.00269114	0	ND	0.117387	unchanged	0.0735181	0	0.00296261	0	0	0	0	0.199935	unchanged	Proteobacteria	Alphaproteobacteria	Sphingomonadales	Sphingomonadaceae	Sphingobium	Sphingobium sp. RAC03
HE804424.1.1442	0	0	0	0	0	0	ND	ND	unchanged	0	0.00269993	0.069089	0	0	0	0	0.200273	unchanged	0.1501	0	0.00592522	0	0	0	0	0.200163	unchanged	Firmicutes	Clostridia	Clostridiales	Gracilibacteraceae	Gracilibacter	uncultured bacterium
JN820206.1.1223	0	0	0	0	0	0	ND	ND	unchanged	0	0	0	0	0	0	ND	ND	unchanged	0.0888344	0.00270285	0	0	0	0	0	0.202679	unchanged	Planctomycetes	BD7-11	uncultured planctomycete	uncultured planctomycete	uncultured planctomycete	uncultured planctomycete
FPLL01007787.10.1539	0	0	0	0	0	0	ND	ND	unchanged	0	0	0	0	0	0	ND	ND	unchanged	0.189922	0	0.00592522	0	0	0	0	0.202463	unchanged	Verrucomicrobia	Verrucomicrobiae	Pedosphaerales	Pedosphaeraceae	metagenome	metagenome
HQ114155.1.1515	0	0	0	0	0	0	ND	ND	unchanged	0	0	0	0	0	0	ND	ND	unchanged	0.0980242	0	0.00296261	0	0	0	0	0.202736	unchanged	Proteobacteria	Gammaproteobacteria	Steroidobacterales	Woeseiaceae	Woeseia	uncultured bacterium
AB289615.1.1529	0	0	0	0	0	0	ND	ND	unchanged	0	0.0107997	0.00314041	0.00882197	0.0269114	0	2.56334	0.162406	unchanged	0.00306326	0.089194	0	0	0	0	0	0.201587	unchanged	Proteobacteria	Gammaproteobacteria	Pseudomonadales	Pseudomonadaceae	Pseudomonas	Pseudomonas sp. Ch313
JN579975.1.1535	0	0	0	0.00666156	0.0169086	0	ND	0.125603	unchanged	0	0	0	0.00294066	0	0.0235183	ND	0.177739	unchanged	0.116404	0.00270285	0	0	0	0	0	0.204702	unchanged	Proteobacteria	Gammaproteobacteria	Betaproteobacteriales	Burkholderiaceae	Ramlibacter	uncultured bacterium
KY233199.1.1463	0	0	0	0	0	0	ND	ND	unchanged	0	0	0	0	0	0	ND	ND	unchanged	0.306326	0	0.00592522	0	0	0	0	0.205796	unchanged	Bacteroidetes	Bacteroidia	Chitinophagales	Chitinophagaceae	uncultured	Taibaiella sp.
EU266846.1.1497	0	0	0	0	0	0	ND	ND	unchanged	0	0	0	0	0	0	ND	ND	unchanged	0.165416	0	0.00296261	0	0	0	0	0.206202	unchanged	Firmicutes	Clostridia	Clostridiales	Peptococcaceae	Thermincola	uncultured bacterium
AB240270.1.1476	0	0	0	0	0	0	ND	ND	unchanged	0	0	0	0	0	0	ND	ND	unchanged	0	0.00270285	0.275523	0	0	0	0	0.208507	unchanged	Bacteroidetes	Bacteroidia	Bacteroidales	Prolixibacteraceae	WCHB1-32	uncultured bacterium
FPLP01008939.16.1532	0	0	0	0	0	0	ND	ND	unchanged	0	0	0	0	0	0	ND	ND	unchanged	1.2253	0	0.00592522	0	0	0	0	0.209932	unchanged	Proteobacteria	Gammaproteobacteria	Betaproteobacteriales	Rhodocyclaceae	Ferribacterium	metagenome
AXUZ01000033.109.1605	0	0	0	0	0	0	ND	ND	unchanged	0.12631	0.0809979	0.433376	0	0	0	0	0.0967235	unchanged	0.00306326	0	1.40724	0	0	0	0	0.210697	unchanged	Bacteroidetes	Bacteroidia	Flavobacteriales	Weeksellaceae	Chryseobacterium	Chryseobacterium sp. UNC8MFCol
GU444113.1.1518	0.00586029	0.00812018	0.013608	0	0.00281809	0.00276748	0.20246	0.0265365	under-represented in BSDI vs.BSFI	0	0.00539986	0.00628082	0.00588132	0.00269114	0	0.733901	0.400534	unchanged	0.0153163	0	0.00296261	0	0	0	0	0.161756	unchanged	Acidobacteria	Subgroup 6	uncultured bacterium	uncultured bacterium	uncultured bacterium	uncultured bacterium
AF289152.1.1499	2.10384	1.28299	0.83009	0.496286	0.687614	0.00276748	0.281406	0.0404384	under-represented in BSDI vs.BSFI	0.0053749	0.0458988	0.0188424	0.00588132	0.0161468	0.00940734	0.448334	0.142298	unchanged	0.177669	0.0324342	0.103691	0	0	0	0	0.0650299	unchanged	Dependentiae	Babeliae	Babeliales	UBA12409	uncultured bacterium	uncultured bacterium
FPLS01006001.28.1493	0.020511	0.0108269	0.0190512	0.00666156	0	0.00830243	0.296968	0.00369503	under-represented in BSDI vs.BSFI	0.00268745	0.00269993	0.744277	0.00294066	0.00269114	0	0.00751243	0.21142	unchanged	0.0428856	0.00270285	0.00592522	0	0	0	0	0.157177	unchanged	Proteobacteria	Alphaproteobacteria	Caulobacterales	Caulobacteraceae	Caulobacter	metagenome
FPLS01058242.12.1529	0.0263713	0.0541345	0.0571537	0.00999234	0.0225447	0.0138374	0.336878	0.0299195	under-represented in BSDI vs.BSFI	0	0	0	0.00588132	0.00807341	0	ND	0.0966974	unchanged	0	0.00270285	0.0237009	0	0	0	0	0.180475	unchanged	Proteobacteria	Gammaproteobacteria	Steroidobacterales	Steroidobacteraceae	uncultured	metagenome
HQ729796.1.1513	0.0761838	0.105562	0.155132	0.0133231	0.0366352	0.063652	0.337245	0.00670572	under-represented in BSDI vs.BSFI	0	0	0	0.00294066	0.00269114	0	ND	0.0921518	unchanged	0.024506	0	0.00296261	0	0	0	0	0.178765	unchanged	Acidobacteria	Blastocatellia (Subgroup 4)	Pyrinomonadales	Pyrinomonadaceae	RB41	uncultured Acidobacteria bacterium
KC138684.1.1566	0.167018	0.121803	0.217729	0.0199847	0.0789066	0.0747219	0.342737	0.0413414	under-represented in BSDI vs.BSFI	0	0	0	0.0147033	0.00269114	0.00470367	ND	0.0929092	unchanged	0.00612651	0.0054057	0	0	0	0	0	0.0925469	unchanged	Acidobacteria	Blastocatellia (Subgroup 4)	Pyrinomonadales	Pyrinomonadaceae	RB41	uncultured Acidobacteria bacterium
KJ191857.1.1517	0.0234412	0.0270673	0.0272161	0.00666156	0.0112724	0.0193723	0.479981	0.0206847	under-represented in BSDI vs.BSFI	0	0	0	0.00588132	0	0.0517404	ND	0.180568	unchanged	0.00612651	0	0.00296261	0	0	0	0	0.114443	unchanged	Acidobacteria	Subgroup 6	uncultured Acidobacteria bacterium	uncultured Acidobacteria bacterium	uncultured Acidobacteria bacterium	uncultured Acidobacteria bacterium
JN178186.1.1571	0.0615331	0.089322	0.157853	0.0133231	0.061998	0.119001	0.62947	0.0120941	under-represented in BSDI vs.BSFI	0	0	0	0	0	0	ND	ND	unchanged	0.00918977	0	0.00592522	0	0	0	0	0.100953	unchanged	Acidobacteria	Blastocatellia (Subgroup 4)	Pyrinomonadales	Pyrinomonadaceae	RB41	uncultured bacterium
FJ444710.1.1483	0.0586029	0.146163	0.0517105	0.029977	0.112724	0.0387447	0.707454	0.0279939	under-represented in BSDI vs.BSFI	0	0	0	0.0294066	0.00807341	0	ND	0.145199	unchanged	0	0.00270285	0.00888784	0	0	0	0	0.139823	unchanged	Acidobacteria	Blastocatellia (Subgroup 4)	Blastocatellales	Blastocatellaceae	JGI 0001001-H03	uncultured bacterium
KC432289.1.1356	0.0498125	0.0460143	0.0462673	0.059954	0.0648161	0.0747219	1.40394	0.0343227	over-represented in BSDI vs.BSFI	0	0	0	0.00294066	0.0296025	0	ND	0.184203	unchanged	0	0.00270285	0.00296261	0	0	0	0	0.0921802	unchanged	Bacteroidetes	Bacteroidia	Chitinophagales	37-13	uncultured bacterium	uncultured bacterium
AM935809.1.1318	0.00586029	0.0433076	0.013608	0.0366386	0.061998	0.0304422	2.05618	0.0184848	over-represented in BSDI vs.BSFI	0.00268745	0.0107997	0	0.0117626	0.00538228	0.00470367	1.61995	0.291355	unchanged	0	0.00270285	0.0266635	0	0	0	0	0.183683	unchanged	Proteobacteria	Alphaproteobacteria	uncultured	uncultured Acetobacteraceae bacterium	uncultured Acetobacteraceae bacterium	uncultured Acetobacteraceae bacterium
JN178325.1.1561	0.00879044	0.0406009	0.0299377	0.0366386	0.0704523	0.0608845	2.11745	0.000470651	over-represented in BSDI vs.BSFI	0	0.00539986	0.15074	0	0.00269114	0.014111	0.10761	0.20566	unchanged	0	0.00270285	0.00296261	0	0	0	0	0.0921802	unchanged	Verrucomicrobia	Verrucomicrobiae	Opitutales	Opitutaceae	Opitutus	uncultured bacterium
FPLS01054305.16.1519	0.161158	0.0108269	0	0.21317	0.140905	0.0691869	2.46104	0.0357444	over-represented in BSDI vs.BSFI	0.0053749	0	0.015702	0	0	0	0	0.133393	unchanged	0	0.00810855	0.0266635	0	0	0	0	0.139823	unchanged	Planctomycetes	Planctomycetacia	Pirellulales	Pirellulaceae	uncultured	metagenome
FPLS01030608.10.1547	0.00293015	0.0189471	0	0.0133231	0.0281809	0.0166049	2.65614	0.0170393	over-represented in BSDI vs.BSFI	0	0.00539986	0.00942122	0.00294066	0.00538228	0	0.56156	0.309934	unchanged	0	0.00270285	0.0177757	0	0	0	0	0.17121	unchanged	Verrucomicrobia	Verrucomicrobiae	Opitutales	Opitutaceae	Opitutus	metagenome
FJ479282.1.1513	0	0.00270673	0.00272161	0.00333078	0.0112724	0.00830243	4.21963	0.030771	over-represented in BSDI vs.BSFI	0	0.00269993	0.0345445	0.0235253	0.00538228	0	0.776158	0.442535	unchanged	0	0.00270285	0.00296261	0	0	0	0	0.0921802	unchanged	Acidobacteria	Subgroup 6	uncultured bacterium	uncultured bacterium	uncultured bacterium	uncultured bacterium
JN037853.1.1482	0.146507	0.0866152	0.0925346	0.0266462	0.174722	0.334865	1.64662	0.286219	unchanged	0	0	0	0.0264659	0.0134557	0.00940734	ND	0.0427795	over-represented in SRzDI vs. SRzFI	0	0.0054057	0.00592522	0	0	0	0	0.0921802	unchanged	Acidobacteria	Blastocatellia (Subgroup 4)	Blastocatellales	Blastocatellaceae	Aridibacter	uncultured Acidobacteria bacterium
EU979032.1.1489	0.020511	0.0135336	0.00816482	0.0932618	0.208539	0.196491	11.8052	0.0309418	over-represented in BSDI vs.BSFI	0	0	0	0.0117626	0.0107646	0.056444	ND	0.111323	unchanged	0	0.00270285	0.00296261	0	0	0	0	0.0921802	unchanged	Acidobacteria	Blastocatellia (Subgroup 4)	Blastocatellales	Blastocatellaceae	JGI 0001001-H03	uncultured Acidobacteria bacterium
GQ263759.1.1467	0	0	0	0.00333078	0.00845428	0.0110699	ND	0.039325	over-represented in BSDI vs.BSFI	0	0	0	0.00588132	0	0.0329257	ND	0.165062	unchanged	0	0.0054057	0.0148131	0	0	0	0	0.129856	unchanged	Bacteroidetes	Bacteroidia	Chitinophagales	Chitinophagaceae	uncultured	uncultured bacterium
EU881323.1.1504	0	0	0	0.0199847	0.00563618	0.0110699	ND	0.049878	over-represented in BSDI vs.BSFI	0	0	0	0.00294066	0.00269114	0.00470367	ND	ND	unchanged	0.00306326	0	0.0148131	0	0	0	0	0.158847	unchanged	Proteobacteria	Gammaproteobacteria	Steroidobacterales	Steroidobacteraceae	uncultured	uncultured bacterium
HQ729827.1.1508	0	0	0	0.00666156	0.00563618	0.0110699	ND	0.0214349	over-represented in BSDI vs.BSFI	0	0	0	0.00294066	0.00269114	0	ND	0.0921518	unchanged	0.107214	0	0.00592522	0	0	0	0	0.195835	unchanged	Acidobacteria	Subgroup 6	uncultured Acidobacteria bacterium	uncultured Acidobacteria bacterium	uncultured Acidobacteria bacterium	uncultured Acidobacteria bacterium
KC554839.1.1522	0	0	0	0	0.030999	0.0193723	ND	0.102211	unchanged	0	0	0	0.00588132	0.00269114	0.00940734	ND	0.0453558	over-represented in SRzDI vs. SRzFI	0	0.00270285	0.00296261	0	0	0	0	0.0921802	unchanged	Actinobacteria	Thermoleophilia	Solirubrobacterales	67-14	uncultured bacterium	uncultured bacterium
JN030540.1.1553	0	0	0	0	0	0	ND	ND	unchanged	0.0053749	0.0188995	0	0	0	0	0	0.143369	unchanged	0.00918977	0.00270285	0.0118504	0	0	0	0	0.0501952	unchanged	Proteobacteria	Gammaproteobacteria	Alteromonadales	Alteromonadaceae	Rheinheimera	uncultured bacterium
AB362682.1.1552	0.00879044	0.0108269	0.00544321	0.00999234	0.0112724	0.0166049	1.51112	0.170882	unchanged	0.0349368	0.0134996	0.015702	0.0323472	0.0161468	0	0.756083	0.220063	unchanged	0.0214428	15.9009	0.0355513	0.0308374	0.0121337	0.00817884	0.00320531	0.210999	unchanged	Firmicutes	Bacilli	Lactobacillales	Leuconostocaceae	Leuconostoc	Leuconostoc mesenteroides
CP000089.870619.872148	0.00879044	0.00270673	0.00816482	0.00999234	0.0112724	0.0110699	1.64452	0.0990661	unchanged	0.986294	0.0296992	0.00942122	0.00294066	0.0134557	0	0.01599	0.203845	unchanged	23.728	0.00810855	2.30195	0.109333	0.0121337	0.00817884	0.00497906	0.184822	unchanged	Proteobacteria	Gammaproteobacteria	Betaproteobacteriales	Rhodocyclaceae	Ferribacterium	Dechloromonas aromatica RCB
HG917233.1.1494	0.00586029	0.00270673	0.0244945	0.532925	0.00281809	0.00553495	16.3719	0.221828	unchanged	0.545552	0.124197	0.015702	0	0	0	0	0.146486	unchanged	1.71849	0.0135142	0.580672	0.0168204	0	0.00272628	0.00845198	0.131664	unchanged	Proteobacteria	Gammaproteobacteria	Alteromonadales	Alteromonadaceae	Rheinheimera	uncultured Rheinheimera sp.
AB630649.1.1488	0	0	0	0	0	0	ND	ND	unchanged	0.0107498	0.0107997	0	0	0	0	0	0.0917528	unchanged	0.54526	0	0.00888784	0.0028034	0	0.00272628	0.00997871	0.208065	unchanged	Verrucomicrobia	Verrucomicrobiae	Pedosphaerales	Pedosphaeraceae	uncultured bacterium	uncultured bacterium
HQ118726.1.1496	0.0966948	0.262552	0.0925346	0.0233155	0.208539	0.163281	0.874615	0.358244	unchanged	0.0107498	0.0107997	0	0.0411692	0.018838	4.41675	207.743	0.208819	unchanged	0.41354	0	0.00592522	0.0028034	0.00303343	0	0.0139149	0.209331	unchanged	Gemmatimonadetes	Gemmatimonadetes	Gemmatimonadales	Gemmatimonadaceae	uncultured	uncultured bacterium
FR853603.1.1511	0	0	0	0.00666156	0.00281809	0.00276748	ND	0.0434888	over-represented in BSDI vs.BSFI	0.919108	0.256493	0.00314041	0.00294066	0.00538228	0	0.00706086	0.144333	unchanged	1.39072	0.124331	0.592522	0.028034	0.00303343	0.00272628	0.0160344	0.0981667	unchanged	Proteobacteria	Gammaproteobacteria	Alteromonadales	Shewanellaceae	Shewanella	uncultured bacterium
AB795548.1.1519	0	0	0	0.00666156	0.00563618	0	ND	0.0931634	unchanged	0.053749	0.0161996	0	0	0	0	0	0.140302	unchanged	0.0214428	0	0.319962	0.0028034	0.00303343	0	0.0170965	0.197771	unchanged	Proteobacteria	Gammaproteobacteria	Betaproteobacteriales	Burkholderiaceae	Hydrogenophaga	Hydrogenophaga taeniospiralis
HQ660806.1.1514	0	0	0	0.00666156	0.00845428	0	ND	0.0945929	unchanged	0.00806235	0.00269993	1.40062	0.279362	0.018838	0	0.211282	0.274768	unchanged	1.96355	0.00270285	0.0296261	0.0028034	0.0485349	0	0.0257222	0.213822	unchanged	Firmicutes	Clostridia	Clostridiales	Clostridiaceae 4	Anaerosolibacter	uncultured bacterium
AJ229236.1.1440	0	0	0	0	0	0	ND	ND	unchanged	0	0	0	0	0	0	ND	ND	unchanged	0.00612651	0	0.72584	0.014017	0.00606686	0	0.0274382	0.216902	unchanged	Bacteroidetes	Bacteroidia	Bacteroidales	Prolixibacteraceae	WCHB1-32	bacterium PB90-2
EF516317.1.1462	0.020511	0.0703749	0.00816482	0.0699464	0.030999	0.0885593	1.91321	0.244659	unchanged	0	0.00539986	0.00628082	0.00294066	0.00807341	0.00940734	1.74831	0.00101479	over-represented in SRzDI vs. SRzFI	0	0.0054057	0.20442	0	0.00303343	0.00272628	0.0274499	0.20795	unchanged	Proteobacteria	Gammaproteobacteria	Betaproteobacteriales	Nitrosomonadaceae	MND1	uncultured bacterium
GQ264508.1.1464	0	0	0	0.0133231	0.00281809	0	ND	0.157835	unchanged	0.0053749	0.00539986	0	0	0	0	0	0.0917528	unchanged	0.291009	0	0.0118504	0.0028034	0.00606686	0	0.0292883	0.205846	unchanged	Bacteroidetes	Bacteroidia	Cytophagales	Microscillaceae	uncultured	uncultured bacterium
FPLP01011198.27.1515	0.0527426	0	0.00272161	0.955934	0.00281809	0	17.286	0.211297	unchanged	0.0053749	0.0215994	0	0	0	0	0	0.150159	unchanged	0	0.00270285	0.290336	0.0028034	0.00606686	0	0.0302699	0.217489	unchanged	Bacteroidetes	Bacteroidia	Chitinophagales	Saprospiraceae	uncultured	metagenome
KJ808078.1.1500	0	0	0	0	0	0	ND	ND	unchanged	0.282182	0	0.00942122	0	0	0	0	0.201853	unchanged	0.569766	0	0.00296261	0.0168204	0.00303343	0	0.0346653	0.21137	unchanged	Proteobacteria	Gammaproteobacteria	Betaproteobacteriales	Rhodocyclaceae	Dechloromonas	uncultured bacterium
LXJR01000069.408.1954	0	0.0460143	0.00544321	0	0	0	0	0.179412	unchanged	0.0053749	0.0107997	0.00942122	0	0	0	0	0.0172653	under-represented in BSDI vs.BSFI	0	0.089194	0.0474018	0.0028034	0	0.00272628	0.0404821	0.120873	unchanged	Proteobacteria	Gammaproteobacteria	Pseudomonadales	Pseudomonadaceae	Pseudomonas	Pseudomonas sp. 21C1
HM186176.1.1361	0	0	0	0	0	0	ND	ND	unchanged	0.00268745	0.00269993	0	0.0382285	0.00269114	0	7.59547	0.211396	unchanged	0.12253	0	0.0740653	0.0056068	0	0.00272628	0.0423869	0.103217	unchanged	Firmicutes	Clostridia	Clostridiales	Peptococcaceae	Thermincola	uncultured bacterium
AF078768.1.1514	0.0996249	0.181351	0.857306	0.0266462	0.0591799	0	0.0753998	0.150397	unchanged	0.0644988	0.475188	0.0376849	0	0	0	0	0.153504	unchanged	0.291009	0.00270285	0.0622148	0.0056068	0.00910029	0.00272628	0.0489802	0.164909	unchanged	Proteobacteria	Gammaproteobacteria	Betaproteobacteriales	Burkholderiaceae	Hydrogenophaga	Hydrogenophaga taeniospiralis
HQ120919.1.1510	0.0498125	0.186764	0.0353809	0.163208	0.0450895	0.116234	1.19332	0.423605	unchanged	0.0053749	0.0134996	0.0188424	0	0.0376759	0.188147	5.98729	0.182645	unchanged	0	0.00270285	0.168869	0	0.00303343	0.00545256	0.0494603	0.211909	unchanged	Proteobacteria	Gammaproteobacteria	Betaproteobacteriales	Nitrosomonadaceae	MND1	uncultured bacterium
KY646005.1.1529	0.020511	0.00812018	0.00272161	0.0133231	0.0281809	0.0470471	2.82435	0.164271	unchanged	0	0.00809979	0.00314041	0.164677	0.0484405	0	18.9603	0.156336	unchanged	0.00306326	3.44343	0.100729	0.0056068	0.142571	0.0299891	0.0502272	0.205429	unchanged	Proteobacteria	Gammaproteobacteria	Pseudomonadales	Pseudomonadaceae	Pseudomonas	Pseudomonas mucidolens
FPLS01015982.11.1526	0.0468823	0.0730816	0.0108864	0.123239	0.0338171	0.0525821	1.60212	0.261716	unchanged	0.0053749	0.0107997	0	0.0294066	0.0242202	0.056444	6.80516	0.0683683	unchanged	0.0520754	0.00270285	0.112579	0	0.00303343	0.00545256	0.0507058	0.114971	unchanged	Proteobacteria	Gammaproteobacteria	CCD24	metagenome	metagenome	metagenome
FPLS01039396.12.1527	0.0234412	0.0162404	0	0.156547	0.0563618	0	5.36543	0.140296	unchanged	0	0	0	0.00294066	0.00269114	0	ND	0.0921518	unchanged	0.104151	0	0.00888784	0.0028034	0.00303343	0	0.0516357	0.195952	unchanged	Proteobacteria	Gammaproteobacteria	Cellvibrionales	Cellvibrionaceae	Cellvibrio	metagenome
KC283062.1.1542	0.266643	0.573826	0.130637	0.799387	0.152177	0.489843	1.48429	0.323345	unchanged	0.0053749	0.0917976	0.0596677	0.0352879	0.0511316	1.47695	9.96792	0.213697	unchanged	0.180732	0.0108114	1.21171	0.028034	0.0333677	0.019084	0.0573565	0.182472	unchanged	Proteobacteria	Gammaproteobacteria	Betaproteobacteriales	Nitrosomonadaceae	MND1	uncultured beta proteobacterium
HQ912766.1.1539	0	0	0	0	0	0	ND	ND	unchanged	0	0	0	0	0	0	ND	ND	unchanged	0.0980242	0	0.00296261	0.0028034	0.00303343	0	0.0577979	0.211825	unchanged	Proteobacteria	Gammaproteobacteria	Xanthomonadales	Xanthomonadaceae	Stenotrophomonas	uncultured Stenotrophomonas sp.
EF632756.1.1522	0.0586029	0.0757883	0.345644	0.143224	0.0281809	0.00830243	0.374362	0.253025	unchanged	2.87557	0.248394	0.0314041	1.21155	0.0107646	0	0.387376	0.168079	unchanged	1.14872	0.0054057	1.31836	0.0532646	0.0970697	0.00817884	0.0641107	0.109425	unchanged	Proteobacteria	Gammaproteobacteria	Betaproteobacteriales	Burkholderiaceae	Hydrogenophaga	uncultured bacterium
JF429096.1.1517	0.0351617	0.0514278	0	0.0932618	0.0366352	0.0525821	2.1074	0.152883	unchanged	0	0.0134996	0.015702	0.00294066	0.00538228	1.00659	34.7551	0.212844	unchanged	0	0.00270285	0.162944	0.00841019	0	0.00272628	0.0672304	0.22203	unchanged	Proteobacteria	Gammaproteobacteria	Betaproteobacteriales	Nitrosomonadaceae	MND1	uncultured bacterium
EF692637.1.1530	0.465893	0.354581	0.345644	0.832695	0.0958151	0.0359772	0.827092	0.393267	unchanged	0.145122	1.00437	0.0188424	0.0323472	0.0215291	0	0.0461136	0.17486	unchanged	0.24506	0.0567598	1.07839	0.042051	0.0242674	0.0327154	0.0717526	0.152955	unchanged	Proteobacteria	Gammaproteobacteria	Cellvibrionales	Cellvibrionaceae	Cellvibrio	Cellvibrio sp. KY-YJ-4
JN177886.1.1552	0.0879044	0.151577	0.122472	0.0999234	0.138087	0.179886	1.15456	0.231693	unchanged	0.00268745	0.0404989	0.0565273	0.00882197	0.0134557	0.954845	9.79928	0.218178	unchanged	0.00612651	0.0054057	0.103691	0.0028034	0.00303343	0.00272628	0.0743173	0.19529	unchanged	Proteobacteria	Gammaproteobacteria	Betaproteobacteriales	Nitrosomonadaceae	MND1	uncultured bacterium
JX224349.1.1578	0	0	0	0	0	0	ND	ND	unchanged	0.0053749	0.0134996	0.00314041	0.0676351	0.00269114	0	3.19448	0.279573	unchanged	0.125594	0	0.0237009	0.0028034	0.00606686	0.00272628	0.0776756	0.181277	unchanged	Firmicutes	Clostridia	Clostridiales	Gracilibacteraceae	Gracilibacter	uncultured bacterium
JN868893.1.1517	0	0	0	0	0	0	ND	ND	unchanged	0.857296	0.0323992	0	0.00294066	0.00269114	0	0.00633003	0.201467	unchanged	0.012253	0	0.27256	0.0196238	0.00303343	0	0.0795511	0.222463	unchanged	Proteobacteria	Gammaproteobacteria	Alteromonadales	Alteromonadaceae	Rheinheimera	uncultured bacterium
KJ465939.1.1486	0.0263713	0.0135336	0.013608	0.389701	0.208539	0.0774893	12.6274	0.0695419	unchanged	0.0053749	0.0215994	0.0188424	0.229371	0.107646	0.00940734	7.56108	0.138637	unchanged	0.278756	0.00810855	0.40884	0	0.021234	0.0354417	0.081465	0.104272	unchanged	Bacteroidetes	Bacteroidia	Cytophagales	Microscillaceae	Ohtaekwangia	uncultured bacterium
JX647771.1.1506	0.0644632	0.100149	0.0190512	0.149885	0.0225447	0.0525821	1.22513	0.400681	unchanged	0.00268745	0.00269993	0	0.0205846	0.0161468	0.155221	35.63	0.156585	unchanged	0.00306326	0.00270285	0.130355	0	0.00910029	0.00272628	0.0868827	0.219299	unchanged	Proteobacteria	Gammaproteobacteria	CCD24	uncultured bacterium	uncultured bacterium	uncultured bacterium
FPLS01061845.12.1533	0	0	0	0	0.030999	0.00553495	ND	0.165078	unchanged	1.1341	0.288892	0	0.323472	0.00269114	0	0.229209	0.131687	unchanged	0.0704549	0.272988	0.00296261	0.028034	0.00303343	0	0.0896852	0.166901	unchanged	Proteobacteria	Gammaproteobacteria	Enterobacteriales	Enterobacteriaceae	Buttiauxella	metagenome
DQ465009.1.1524	0.243202	2.70943	0.408241	0.113247	0.0366352	0.00276748	0.0454195	0.157811	unchanged	0.0644988	0.0809979	0	0.0147033	0.0753519	0	0.61895	0.18064	unchanged	0.00306326	3.04611	1.0458	0.0616747	0.251775	0.0545256	0.0898601	0.137201	unchanged	Proteobacteria	Gammaproteobacteria	Pseudomonadales	Pseudomonadaceae	Pseudomonas	Pseudomonas sp. VTT E-052906
FPLS01048369.14.1531	0.0937647	0.0703749	0.0272161	0.109916	0.0704523	0.179886	1.88264	0.182412	unchanged	0.00268745	0.0107997	0.0219829	0.0117626	0.0107646	0.291627	8.85691	0.201816	unchanged	0.0949609	0.0054057	0.053327	0	0.00303343	0.0109051	0.0906905	0.112201	unchanged	Proteobacteria	Gammaproteobacteria	Steroidobacterales	Steroidobacteraceae	Steroidobacter	metagenome
JN087916.1.1485	0	0	0	0.0666156	0.0112724	0.00276748	ND	0.155672	unchanged	0.00268745	0.00269993	0.00314041	0	0	0	0	ND	unchanged	0.0918977	0	0.038514	0.0028034	0.00910029	0	0.0912778	0.149082	unchanged	Gemmatimonadetes	Gemmatimonadetes	Gemmatimonadales	Gemmatimonadaceae	uncultured	uncultured bacterium
KJ081611.1.1540	0.328176	0.30586	0.089813	0.103254	0.061998	0.404052	0.786495	0.402367	unchanged	0.00268745	0.00269993	0.00628082	0.00588132	0.00807341	0.33396	29.8174	0.203831	unchanged	0.14091	0.0054057	0	0	0.00303343	0.0109051	0.0952637	0.229652	unchanged	Proteobacteria	Gammaproteobacteria	Betaproteobacteriales	TRA3-20	uncultured proteobacterium	uncultured proteobacterium
JN408997.1.1478	0	0	0	0.0266462	0	0.00276748	ND	0.183048	unchanged	0.0859984	0.00809979	0.0533869	0	0	0	0	0.0807271	unchanged	0.177669	0	0.00592522	0.0028034	0.0151671	0	0.0978819	0.22776	unchanged	Planctomycetes	vadinHA49	uncultured planctomycete	uncultured planctomycete	uncultured planctomycete	uncultured planctomycete
KF975509.1.1530	0.234412	0.0189471	0.0734834	0.0566233	0.00281809	0	0.181866	0.100147	unchanged	0.142435	0.0863978	0.00942122	0.0205846	0.0134557	0	0.142874	0.0858014	unchanged	0.00306326	0.31353	0.432541	0.0336408	0.0242674	0.0163577	0.0991355	0.116316	unchanged	Proteobacteria	Gammaproteobacteria	Pseudomonadales	Pseudomonadaceae	Pseudomonas	uncultured bacterium
JQ738785.1.1451	0.0117206	0.0324807	0	0.0965926	0.0253628	0.00276748	2.8217	0.227224	unchanged	0.0053749	0.0161996	0.0219829	0.117626	0.0269114	0.0658514	4.83016	0.101963	unchanged	0.0551386	0	0.207383	0.00841019	0.0151671	0.00272628	0.100196	0.176011	unchanged	Proteobacteria	Alphaproteobacteria	Elsterales	uncultured	uncultured bacterium	uncultured bacterium
HQ120146.1.1510	0.041022	0.108269	0.0326593	0.103254	0.0140905	0.0332097	0.827447	0.419712	unchanged	0	0.00269993	0.00942122	0.00294066	0.00807341	0.0611477	5.95337	0.16725	unchanged	0.0214428	0.00270285	0.0829531	0	0.00303343	0.00817884	0.104691	0.144164	unchanged	Proteobacteria	Gammaproteobacteria	Betaproteobacteriales	Nitrosomonadaceae	MND1	uncultured bacterium
AB478690.1.1525	0.0322316	0.0162404	0.00544321	0.166539	0.0225447	0	3.50706	0.210031	unchanged	0.0403117	0.134996	0.00628082	0.00882197	0.00269114	0	0.063402	0.139382	unchanged	0.174606	0.0243256	0.0799905	0	0.021234	0.00817884	0.105452	0.118545	unchanged	Proteobacteria	Gammaproteobacteria	Betaproteobacteriales	Burkholderiaceae	Hydrogenophaga	uncultured Comamonadaceae bacterium
AUBW01000056.58.1562	0.164088	0	0.138802	4.28671	0.577709	0.00276748	16.0692	0.183659	unchanged	0.249933	0.183595	0.100493	0.0470505	0.0322937	0.0235183	0.192619	0.0294952	under-represented in BSDI vs.BSFI	1.017	0.0459484	0.148131	0.0056068	0.0333677	0.0899673	0.106468	0.191666	unchanged	Bacteroidetes	Bacteroidia	Cytophagales	Cyclobacteriaceae	Algoriphagus	Algoriphagus terrigena DSM 22685
AB696146.1.1460	0.00293015	0	0.00816482	0	0	0	0	0.130783	unchanged	0	0	0	0	0	0	ND	ND	unchanged	0.1501	0.00270285	0.00888784	0.0112136	0.00606686	0	0.106874	0.200544	unchanged	Proteobacteria	Deltaproteobacteria	Myxococcales	Myxococcaceae	uncultured	uncultured bacterium
JQ684161.1.1449	0.0351617	0	0.00816482	0.0766079	0.0140905	0	2.09337	0.192908	unchanged	0.0295619	0.0188995	0.00628082	0	0	0	0	0.0566604	unchanged	0.0918977	0.00270285	0.0414766	0.0028034	0.0121337	0	0.109769	0.14579	unchanged	Bacteroidetes	Bacteroidia	Cytophagales	Microscillaceae	uncultured	uncultured Cytophagaceae bacterium
HQ120989.1.1525	0.0908345	0.0730816	0.0598754	0.0366386	0.0789066	0.0940942	0.936762	0.436522	unchanged	0.00268745	0.00539986	0.0314041	0.0294066	0.018838	0.070555	3.00824	0.0353067	over-represented in SRzDI vs. SRzFI	0.153163	0	0.0740653	0	0.00606686	0.019084	0.110685	0.141779	unchanged	Acidobacteria	Subgroup 6	uncultured bacterium	uncultured bacterium	uncultured bacterium	uncultured bacterium
ACQT01000424.172.1693	0.0146507	0.0270673	0	0.00333078	0	0.00553495	0.212516	0.18236	unchanged	0.0053749	0.0404989	0.00628082	0	0	0	0	0.135754	unchanged	0.0673916	0.0054057	0.0740653	0.014017	0.00303343	0	0.116098	0.0896655	unchanged	Proteobacteria	Gammaproteobacteria	Betaproteobacteriales	Burkholderiaceae	Acidovorax	Acidovorax delafieldii 2AN
JX079378.1.1528	0.0703235	0.170524	0.0299377	0.196516	0.0366352	0.0940942	1.20851	0.416353	unchanged	0.00268745	0.00269993	0	0.0205846	0.0134557	0.150517	34.2574	0.159631	unchanged	0.0612651	0.00270285	0.12443	0.00841019	0	0.0136314	0.116995	0.1089	unchanged	Proteobacteria	Gammaproteobacteria	Betaproteobacteriales	Nitrosomonadaceae	MND1	uncultured Burkholderia sp.
JX489870.1.1499	0.0146507	0.0676682	0.00544321	0.116577	0.0563618	0.0608845	2.66429	0.138319	unchanged	0.0053749	0.00269993	0.0376849	0.00882197	0.00538228	0	0.310409	0.259885	unchanged	0.13172	0	0.127392	0.0028034	0.00303343	0.0245365	0.117221	0.0996856	unchanged	Proteobacteria	Gammaproteobacteria	Steroidobacterales	Steroidobacteraceae	Steroidobacter	uncultured soil bacterium
KC432116.1.1353	0	0	0	0.0166539	0.0225447	0.00276748	ND	0.0698739	unchanged	0	0	0	0	0	0	ND	ND	unchanged	0.168479	0.00270285	0.00296261	0.0028034	0.0182006	0	0.120612	0.234368	unchanged	Bacteroidetes	Bacteroidia	Cytophagales	Microscillaceae	Ohtaekwangia	uncultured bacterium
EU547451.1.1543	0	0	0	0	0.00563618	0.00276748	ND	0.113643	unchanged	0.0053749	0	0.00314041	0.0264659	0.00538228	0	3.74011	0.193728	unchanged	0.171542	0.15136	0.0118504	0.0056068	0	0.0354417	0.122623	0.124569	unchanged	Proteobacteria	Gammaproteobacteria	Pseudomonadales	Pseudomonadaceae	Pseudomonas	Pseudomonas migulae
FJ801218.1.1503	0.0117206	0.0216538	0.0517105	0.149885	0.107088	0.0968617	4.1586	0.0398584	over-represented in BSDI vs.BSFI	0.0053749	0.0215994	0.015702	0.00588132	0.0134557	0.00470367	0.563325	0.107168	unchanged	0.0520754	0.0054057	0.0355513	0.00841019	0.00303343	0	0.123007	0.0820852	unchanged	Proteobacteria	Gammaproteobacteria	Betaproteobacteriales	Methylophilaceae	Methylotenera	uncultured bacterium
FPLL01005540.10.1471	0.0263713	0.0649614	0	0.0532925	0	0.113467	1.82584	0.336888	unchanged	0	0	0	0.0235253	0.018838	0.00470367	ND	0.0545666	unchanged	0.0520754	0	0.0829531	0.0028034	0.00303343	0.0109051	0.123988	0.10903	unchanged	Proteobacteria	Alphaproteobacteria	Caulobacterales	Caulobacteraceae	Caulobacter	metagenome
HM269716.1.1378	0	0	0	0	0	0	ND	ND	unchanged	0.214996	0.0431989	0.0471061	0.00882197	0.00807341	0	0.0553401	0.111652	unchanged	0.315515	0.00270285	0	0.0056068	0.00910029	0.0272628	0.13189	0.243723	unchanged	Firmicutes	Negativicutes	Selenomonadales	Veillonellaceae	Pelosinus	uncultured bacterium
KJ540657.1.1477	0.00586029	0.00270673	0.0272161	0.0433001	0.0169086	0.0276748	2.45601	0.124425	unchanged	0	0	0	0	0	0	ND	ND	unchanged	0	0.00270285	0.198495	0.0028034	0.021234	0.00272628	0.133022	0.243955	unchanged	Planctomycetes	vadinHA49	uncultured bacterium	uncultured bacterium	uncultured bacterium	uncultured bacterium
EF688362.1.1490	0.0380919	0.194884	0.0163296	0.249808	0.138087	0.381912	3.0878	0.147505	unchanged	0	0.00539986	0.0251233	0.144092	0.0538228	0.0893697	9.41204	0.0508658	unchanged	0	0.0135142	0.474018	0.0196238	0.0455014	0	0.133581	0.243558	unchanged	Bacteroidetes	Bacteroidia	Cytophagales	Microscillaceae	uncultured	uncultured soil bacterium
KF037263.1.1528	1.01676	1.34795	0.620526	0.0532925	0.814429	1.30071	0.726386	0.317844	unchanged	0.0134372	0.00269993	0.00942122	0.117626	0.0134557	0.014111	5.68083	0.170612	unchanged	0.217491	0.0108114	0.0444392	0.00841019	0.0121337	0.0163577	0.135299	0.177283	unchanged	Acidobacteria	Blastocatellia (Subgroup 4)	Pyrinomonadales	Pyrinomonadaceae	RB41	uncultured bacterium
HQ120838.1.1427	0.00586029	0.0649614	0.0163296	0.0466309	0.0169086	0.063652	1.45943	0.353333	unchanged	0.00268745	0.00809979	0	0.0176439	0.0242202	0.00940734	4.75298	0.0113773	over-represented in SRzDI vs. SRzFI	0.00612651	0	0.0562896	0.0028034	0.00303343	0.00272628	0.137194	0.210782	unchanged	Proteobacteria	Alphaproteobacteria	Caulobacterales	Hyphomonadaceae	Hirschia	uncultured bacterium
DQ017911.1.1452	0.143577	0.630667	0.130637	0.609533	0.171904	0.113467	0.988972	0.495596	unchanged	0.0268745	0.00539986	0.00314041	0.0205846	0.0484405	0	1.94905	0.277523	unchanged	0.0918977	0.00810855	0.12443	0.0224272	0.00606686	0.00272628	0.139106	0.102023	unchanged	Chloroflexi	Anaerolineae	SBR1031	A4b	uncultured bacterium	uncultured bacterium
LKEI01000057.255.1844	0.00293015	0.0108269	0.013608	0	0.00281809	0.0553495	2.12561	0.291288	unchanged	0.0161247	0.00809979	0.0345445	0.0470505	0.00538228	0.00940734	1.05226	0.477806	unchanged	0.00306326	0.264879	0.0948036	0.0308374	0.00910029	0.0109051	0.140161	0.167283	unchanged	Proteobacteria	Gammaproteobacteria	Pseudomonadales	Pseudomonadaceae	Pseudomonas	Pseudomonas fluorescens
AY955095.1.1528	0.00293015	0.00270673	0	0	0.00281809	0.00553495	1.48186	0.37482	unchanged	0.276807	1.37426	0	0.0147033	0.00807341	0	0.0137951	0.162105	unchanged	0.964926	0.00270285	0	0.126153	0.00910029	0.00272628	0.142595	0.214475	unchanged	Proteobacteria	Gammaproteobacteria	Pseudomonadales	Pseudomonadaceae	Pseudomonas	uncultured bacterium
JN868965.1.1488	1.20136	0.75247	0.435457	0.672818	0.591799	0.968617	0.934686	0.441323	unchanged	0.024187	0.118797	0.23239	0.0441099	0.242202	1.95673	5.97547	0.188148	unchanged	0.615715	0.0216228	0.162944	0.042051	0.0333677	0.0408942	0.14534	0.16342	unchanged	Proteobacteria	Alphaproteobacteria	Dongiales	Dongiaceae	Dongia	uncultured bacterium
HQ455825.1.1542	0.00879044	0	0.00272161	0	0	0	0	0.138861	unchanged	0.0053749	0.0242994	0	0.423455	0.113028	0	18.079	0.157684	unchanged	0.00306326	0.40813	0.00592522	0.0252306	0	0.0354417	0.145456	0.248906	unchanged	Proteobacteria	Gammaproteobacteria	Pseudomonadales	Pseudomonadaceae	Pseudomonas	Pseudomonas koreensis
JQ655777.1.1520	0.0703235	0.110976	0.00272161	0.42634	0.00281809	0.058117	2.64793	0.26729	unchanged	0.0214996	0.0296992	0.235531	0	0	0	0	0.152756	unchanged	0.738245	0.00270285	0.0592522	0.0056068	0.109203	0.00545256	0.150291	0.235574	unchanged	Planctomycetes	vadinHA49	uncultured bacterium	uncultured bacterium	uncultured bacterium	uncultured bacterium
HQ158628.1.1506	0	0	0	0.0266462	0	0.0110699	ND	0.122665	unchanged	0.00806235	0.0107997	0	0	0	0	0	0.0959841	unchanged	0.0735181	0	0.0207383	0	0.00606686	0.00817884	0.151138	0.191337	unchanged	Proteobacteria	Gammaproteobacteria	Xanthomonadales	Xanthomonadaceae	Lysobacter	uncultured bacterium
EF217418.1.1519	0.00293015	0	0.0108864	0.619525	0.0338171	0	47.2868	0.201085	unchanged	0.0188121	0.00539986	0.0722294	0.00588132	0	0.00470367	0.109756	0.140617	unchanged	0.0643284	0.00270285	0.00888784	0	0.00606686	0.00545256	0.151733	0.211809	unchanged	Bacteroidetes	Bacteroidia	Cytophagales	Cyclobacteriaceae	Algoriphagus	Algoriphagus jejuensis
GQ417896.1.1459	0	0	0	0	0	0	ND	ND	unchanged	0.0053749	0.00269993	0	0	0	0	0	0.112463	unchanged	0	0.116222	0.0148131	0.00841019	0.00606686	0.00545256	0.152093	0.210716	unchanged	Proteobacteria	Gammaproteobacteria	Pseudomonadales	Pseudomonadaceae	Pseudomonas	uncultured Pseudomonas sp.
KF975512.1.1517	0.00293015	0	0.013608	0.219831	0	0.00276748	13.4597	0.226095	unchanged	0.15856	0.953075	0	0	0	0	0	0.167864	unchanged	0.186859	0.0459484	0.207383	0.0448544	0.00606686	0.0163577	0.152841	0.0539535	unchanged	Proteobacteria	Gammaproteobacteria	Alteromonadales	Alteromonadaceae	Rheinheimera	uncultured bacterium
FJ936735.1.1470	0	0	0	0	0	0	ND	ND	unchanged	0	0	0	0	0	0	ND	ND	unchanged	0.143973	0	0.00888784	0.0028034	0.021234	0	0.15725	0.240005	unchanged	Firmicutes	Clostridia	Clostridiales	Ruminococcaceae	uncultured	uncultured bacterium
AY221034.1.1433	0.0263713	0.0324807	0	0.00666156	0.030999	0.0304422	1.15719	0.426425	unchanged	0	0	0	0	0	0	ND	ND	unchanged	0.0336958	0	0.00296261	0.0028034	0.00303343	0	0.159222	0.214662	unchanged	Chloroflexi	Dehalococcoidia	S085	uncultured bacterium	uncultured bacterium	uncultured bacterium
HQ660791.1.1553	0	0	0	0	0	0	ND	ND	unchanged	0.0698737	0.0269993	0.00314041	0.00588132	0.00269114	0	0.085713	0.114791	unchanged	0.147036	0.054057	0.00888784	0.0252306	0.00303343	0.00545256	0.16057	0.114829	unchanged	Firmicutes	Negativicutes	Selenomonadales	Veillonellaceae	uncultured bacterium	uncultured bacterium
KJ081610.1.1489	0.0644632	0.029774	0.0217729	0.0632848	0.0394533	0.0857918	1.62512	0.176721	unchanged	0.00268745	0.0188995	0.0282637	0	0.018838	0.258702	5.56743	0.214788	unchanged	0.0367591	0.0054057	0.00888784	0.0028034	0	0.00545256	0.161715	0.142468	unchanged	Proteobacteria	Alphaproteobacteria	Dongiales	Dongiaceae	Dongia	uncultured proteobacterium
AY661989.1.1529	0.00293015	0.00812018	0.00272161	0.00666156	0.0450895	0	3.75772	0.205727	unchanged	0.0725611	0.124197	0	0.138211	0.740063	0.00940734	4.51154	0.178005	unchanged	0.00306326	0.724363	0	0.0028034	0.0455014	0.0708833	0.163849	0.242755	unchanged	Proteobacteria	Gammaproteobacteria	Pseudomonadales	Pseudomonadaceae	Pseudomonas	uncultured bacterium
JQ711701.1.1265	0	0	0	0	0	0	ND	ND	unchanged	0.0053749	0.00269993	0.00942122	0	0	0	0	0.0481429	under-represented in BSDI vs.BSFI	0	0.035137	0.0148131	0.0028034	0	0.00545256	0.165284	0.169977	unchanged	Firmicutes	Clostridia	Clostridiales	Clostridiaceae 1	Clostridium sensu stricto 13	uncultured bacterium
AB289317.1.1531	0	0	0	0	0	0	ND	ND	unchanged	0.0161247	0.0215994	0.0251233	0.0735164	0.0134557	0	1.38386	0.389766	unchanged	0	0.089194	0.0118504	0.00841019	0.00910029	0	0.173295	0.203762	unchanged	Proteobacteria	Gammaproteobacteria	Pseudomonadales	Pseudomonadaceae	Pseudomonas	Pseudomonas sp. Ch10048
KR085821.1.1507	0.00879044	0.0866152	0.0163296	0.00999234	0.00281809	0	0.11465	0.165536	unchanged	0.0134372	0.0296992	0	0.0117626	0.0161468	0	0.647004	0.178103	unchanged	0.00306326	0.272988	0.0770279	0.0168204	0.0242674	0.0218103	0.178142	0.171687	unchanged	Proteobacteria	Gammaproteobacteria	Pseudomonadales	Pseudomonadaceae	Pseudomonas	Pseudomonas peli
HM186571.1.1403	0.00879044	0.0622547	0.0952562	0.0466309	0.0648161	0.0940942	1.23596	0.201473	unchanged	0	0.0107997	0.00314041	0.00294066	0.00807341	0	0.790098	0.334161	unchanged	0.107214	0.00270285	0.0681401	0.0196238	0.0121337	0	0.178356	0.120798	unchanged	Verrucomicrobia	Verrucomicrobiae	Pedosphaerales	Pedosphaeraceae	uncultured bacterium	uncultured bacterium
HM128475.1.1460	0.20804	0.0541345	0.0272161	0.173201	0.0338171	0	0.715356	0.0112723	under-represented in BSDI vs.BSFI	0	0.00809979	0.0125616	0	0	0	0	0.10095	unchanged	0.00306326	0.0054057	0.0237009	0.0028034	0.00303343	0	0.181438	0.180879	unchanged	Dependentiae	Babeliae	Babeliales	UBA12409	uncultured bacterium	uncultured bacterium
JX945548.1.1553	0.146507	0.203004	0.171461	0.153216	0.17754	0.171584	0.964233	0.295734	unchanged	0	0.0161996	0.0973526	0.0352879	0.0349848	0.291627	3.18708	0.13855	unchanged	0.107214	0	0.183682	0.0224272	0.0151671	0.0163577	0.185468	0.136542	unchanged	Acidobacteria	Subgroup 6	uncultured Acidobacterium sp.	uncultured Acidobacterium sp.	uncultured Acidobacterium sp.	uncultured Acidobacterium sp.
FJ665184.1.1490	0	0	0	0	0	0	ND	ND	unchanged	0.0349368	0.00539986	0.0125616	0.00294066	0.0269114	0	0.564329	0.335933	unchanged	0	0.218931	0.0651775	0.028034	0.00303343	0.0218103	0.186118	0.199305	unchanged	Firmicutes	Clostridia	Clostridiales	Clostridiaceae 1	Clostridium sensu stricto 13	uncultured bacterium
HQ190477.1.1531	0.178739	0.254432	0.076205	0.183193	0.188812	0.31826	1.35512	0.29182	unchanged	0.0107498	0.0242994	0.113055	0.0294066	0.0322937	0.159925	1.49642	0.0844701	unchanged	0.11334	0	0.174794	0.0196238	0.0182006	0.0163577	0.188044	0.134892	unchanged	Proteobacteria	Deltaproteobacteria	Myxococcales	bacteriap25	uncultured bacterium	uncultured bacterium
FN436092.1.1488	0	0	0	0	0	0	ND	ND	unchanged	0.024187	0.0269993	0.0408253	0.00882197	0.126483	0	1.47053	0.384947	unchanged	0.0735181	0.264879	0.13628	0.0336408	0.00606686	0.0517993	0.192777	0.0980039	unchanged	Firmicutes	Clostridia	Clostridiales	Clostridiaceae 1	Clostridium sensu stricto 13	uncultured bacterium
ACXX02000011.96414.97923	0	0	0	0	0	0	ND	ND	unchanged	0.00806235	0.00539986	0	0	0	0	0	0.0995092	unchanged	0.0275693	0	0.0296261	0.00841019	0	0.00272628	0.194709	0.0973978	unchanged	Firmicutes	Clostridia	Clostridiales	Ruminococcaceae	Ruminiclostridium 1	[Clostridium] papyrosolvens DSM 2782
JN417580.1.1529	0.0820441	0.189471	0.127916	0.0832695	0.0901789	0.152211	0.81531	0.291684	unchanged	0.00268745	0.0323992	0.113055	0.00882197	0.0215291	0.761994	5.34858	0.213484	unchanged	0.0673916	0.00270285	0.0325887	0.0028034	0.00910029	0.00817884	0.195578	0.156132	unchanged	Proteobacteria	Gammaproteobacteria	Betaproteobacteriales	Nitrosomonadaceae	MND1	uncultured soil bacterium
FJ444669.1.1511	0.0146507	0.0189471	0.0381025	0.029977	0.0225447	0.0332097	1.19569	0.254305	unchanged	0.00268745	0.00539986	0.00942122	0.0264659	0.0269114	0.00470367	3.3173	0.138624	unchanged	0.171542	0.00270285	0.0177757	0.0224272	0	0.0163577	0.201983	0.203409	unchanged	Acidobacteria	Subgroup 6	uncultured bacterium	uncultured bacterium	uncultured bacterium	uncultured bacterium
JN178387.1.1495	0.0175809	0.0351874	0.0190512	0.00999234	0.129632	0.0359772	2.44504	0.188731	unchanged	0.0053749	0	0.00628082	0.0235253	0.0269114	0.413923	39.8396	0.180426	unchanged	0.0949609	0.00270285	0.0177757	0.0056068	0.0151671	0.00272628	0.203572	0.209831	unchanged	Proteobacteria	Alphaproteobacteria	Sphingomonadales	Sphingomonadaceae	Sphingomonas	uncultured bacterium
FN436096.1.1470	0.00586029	0.00270673	0.00544321	0.00333078	0.00845428	0.0110699	1.63131	0.197182	unchanged	0.6853	0.340191	0.624941	0.138211	1.28098	0	0.859892	0.446809	unchanged	0.0153163	2.63257	1.23837	0.333604	0.251775	0.23446	0.210958	0.159975	unchanged	Firmicutes	Clostridia	Clostridiales	Clostridiaceae 1	Clostridium sensu stricto 13	uncultured bacterium
DQ125852.1.1451	0	0	0	0	0	0	ND	ND	unchanged	0	0	0	0	0	0	ND	ND	unchanged	0.128657	0.00270285	0.00888784	0	0.0273009	0.00272628	0.214101	0.25736	unchanged	Firmicutes	Clostridia	Clostridiales	Gracilibacteraceae	Gracilibacter	uncultured bacterium
FPLS01004003.9.1527	0.0263713	0.0433076	0.0408241	0.0433001	0.0112724	0.0719544	1.14501	0.403167	unchanged	0.00268745	0.00269993	0.0565273	0.00294066	0.0134557	1.99436	32.4762	0.209689	unchanged	0.0367591	0.00270285	0.0562896	0.00841019	0.0121337	0	0.214554	0.159319	unchanged	Proteobacteria	Gammaproteobacteria	Betaproteobacteriales	Nitrosomonadaceae	MND1	metagenome
JN579999.1.1526	0.00879044	0.0378942	0.00272161	0.0899311	0.0197266	0.0193723	2.61162	0.228947	unchanged	0	0.00539986	0.00314041	0.0264659	0.018838	0	5.30474	0.144438	unchanged	0.0857712	0.00270285	0.00592522	0	0.0121337	0.00817884	0.215177	0.252229	unchanged	Proteobacteria	Gammaproteobacteria	Betaproteobacteriales	Nitrosomonadaceae	Ellin6067	uncultured bacterium
FPLS01017382.16.1460	0.0908345	0.194884	0.076205	0.183193	0.11836	0.130071	1.19258	0.34697	unchanged	0.00806235	0.0404989	0.0596677	0.0999824	0.115719	0.390405	5.60021	0.0910144	unchanged	0.0520754	0.0135142	0.210345	0.0476578	0.00910029	0.00272628	0.215574	0.199181	unchanged	Proteobacteria	Alphaproteobacteria	Caulobacterales	Hyphomonadaceae	SWB02	metagenome
EU236243.1.1393	0.621191	0.0243605	0.0108864	0.133231	0.0563618	0.0249073	0.326764	0.239219	unchanged	24.0688	11.8716	0.0439657	0.0970417	0.0161468	0	0.00314549	0.112794	unchanged	0.998622	0.0243256	4.88238	1.24191	0.0121337	0.0218103	0.21605	0.225394	unchanged	Proteobacteria	Gammaproteobacteria	Betaproteobacteriales	Chromobacteriaceae	Vogesella	uncultured beta proteobacterium
HQ190419.1.1532	0.442452	0.45473	0.315706	0.153216	0.512893	1.04334	1.4094	0.317435	unchanged	0.00268745	0.0161996	0.00314041	0.0264659	0.0376759	0.0517404	5.26081	0.034569	over-represented in SRzDI vs. SRzFI	0.00612651	0.0054057	0.159981	0.0168204	0.021234	0	0.221874	0.260881	unchanged	Acidobacteria	Blastocatellia (Subgroup 4)	Pyrinomonadales	Pyrinomonadaceae	RB41	uncultured bacterium
FJ478817.1.1525	0.325246	0.286913	0.160575	0.0566233	0.211357	0.390214	0.851774	0.408506	unchanged	0	0	0	0.0441099	0.0161468	0.150517	ND	0.114114	unchanged	0.00612651	0	0.0325887	0.0056068	0.00303343	0	0.223174	0.234772	unchanged	Acidobacteria	Blastocatellia (Subgroup 4)	Pyrinomonadales	Pyrinomonadaceae	RB41	uncultured bacterium
KY012261.1.1456	0	0	0	0.00666156	0.00281809	0	ND	0.121665	unchanged	0.00806235	0.00269993	0.00314041	0.0646945	0.00538228	0	5.04052	0.214418	unchanged	0	0.105411	0.0296261	0.00841019	0.00606686	0.0163577	0.228343	0.200924	unchanged	Proteobacteria	Gammaproteobacteria	Pseudomonadales	Pseudomonadaceae	Pseudomonas	Pseudomonas composti
JQ711699.1.1511	0	0	0	0	0	0	ND	ND	unchanged	0.0107498	0.078298	0	0.252897	0.0269114	0	3.14222	0.277539	unchanged	0.00918977	0.00270285	0.100729	0.0028034	0.021234	0.00272628	0.237643	0.25201	unchanged	Firmicutes	Clostridia	Clostridiales	Family XIII	Anaerovorax	uncultured bacterium
KC432007.1.1361	0.00879044	0.00812018	0.0272161	0.409686	0.0338171	0	10.0507	0.213664	unchanged	0.0429992	0.0161996	0	0	0	0	0	0.128087	unchanged	0.00306326	0.0135142	0.0207383	0.0028034	0.00606686	0	0.237708	0.127368	unchanged	Proteobacteria	Gammaproteobacteria	Betaproteobacteriales	Methylophilaceae	UBA6140	uncultured bacterium
JEMV01000127.2934.4421	0	0	0	0	0	0	ND	ND	unchanged	0	0	0	0	0	0	ND	ND	unchanged	0.110277	0	0.00296261	0	0.0242674	0.00272628	0.238376	0.279508	unchanged	Proteobacteria	Alphaproteobacteria	Sphingomonadales	Sphingomonadaceae	Sphingobium	Sphingobium sp. Ant17
GQ396847.1.1520	0.172879	0.059548	0.141524	1.90188	0.0253628	0.0138374	5.19073	0.239112	unchanged	0.0456866	0.237594	0.0596677	0.382285	0.368686	0	2.18975	0.178286	unchanged	0.291009	0.0135142	1.82793	0.0700849	0.206273	0.23446	0.239545	0.211073	unchanged	Acidobacteria	Subgroup 6	uncultured bacterium	uncultured bacterium	uncultured bacterium	uncultured bacterium
DQ264597.1.1505	0	0	0	0	0	0	ND	ND	unchanged	0	0	0	0	0	0	ND	ND	unchanged	0.0153163	0	0.0207383	0.0056068	0.00303343	0	0.239643	0.157391	unchanged	Proteobacteria	Gammaproteobacteria	Betaproteobacteriales	Burkholderiaceae	Acidovorax	uncultured bacterium
FJ802333.1.1218	0	0	0	0	0	0	ND	ND	unchanged	0.00268745	0.0458988	0.0502465	0.0117626	0.0134557	0	0.255162	0.148719	unchanged	0.012253	0.0054057	0.0296261	0.00841019	0.00303343	0	0.242015	0.154753	unchanged	Firmicutes	Clostridia	Clostridiales	Ruminococcaceae	Ruminiclostridium 1	iron-reducing bacterium enrichment culture clone FEA_2_C7
FJ455907.1.1472	0	0	0	0	0	0	ND	ND	unchanged	0.00806235	0.00809979	0.00314041	0.00588132	0.0134557	0	1.00179	0.498488	unchanged	0	0.035137	0.0325887	0.00841019	0.00303343	0.00545256	0.249479	0.157719	unchanged	Firmicutes	Clostridia	Clostridiales	Clostridiaceae 1	Clostridium sensu stricto 13	uncultured bacterium
JF815502.1.1455	0.00879044	0.00541345	0.00544321	0	0	0	0	0.0140293	under-represented in BSDI vs.BSFI	0.454179	0.323992	0.0314041	0.0147033	2.76111	0	3.42873	0.270815	unchanged	0.0888344	4.15698	0.121467	0.470971	0.0242674	0.594329	0.249484	0.273486	unchanged	Firmicutes	Clostridia	Clostridiales	Clostridiaceae 1	Clostridium sensu stricto 1	uncultured Clostridiaceae bacterium
JX221850.1.1482	0	0	0	0	0	0	ND	ND	unchanged	0	0.0107997	0.00942122	0.0764571	0.00269114	0	3.91417	0.280395	unchanged	0.12253	0	0.00888784	0.0028034	0.0303343	0	0.252155	0.270885	unchanged	Firmicutes	Clostridia	Clostridiales	Family XIII	Anaerovorax	uncultured bacterium
JN177892.1.1543	0.240272	0.205711	0.0408241	0.183193	0.107088	0.149444	0.903282	0.413663	unchanged	0.0053749	0.0107997	0.015702	0.0235253	0.0242202	0.0188147	2.08805	0.0606094	unchanged	0	0.00810855	0.0829531	0.0112136	0.00910029	0.00272628	0.253017	0.257617	unchanged	Nitrospirae	Nitrospira	Nitrospirales	Nitrospiraceae	Nitrospira	uncultured bacterium
JX224455.1.1524	0	0	0	0	0	0	ND	ND	unchanged	0	0.00539986	0.00314041	0.00588132	0.00538228	0	1.31888	0.382087	unchanged	0.0827079	0	0.0474018	0.028034	0.00606686	0	0.262093	0.118326	unchanged	Firmicutes	Clostridia	Clostridiales	Peptococcaceae	Desulfosporosinus	uncultured bacterium
EU669609.1.1460	0.140647	0.15699	0.0925346	0.0932618	0.19163	0.224166	1.3047	0.261877	unchanged	0.00268745	0.0107997	0.238671	0.0176439	0.0322937	0.178739	0.906879	0.396358	unchanged	0.171542	0	0.00592522	0.0252306	0	0.0218103	0.265067	0.24417	unchanged	Proteobacteria	Alphaproteobacteria	uncultured	uncultured bacterium	uncultured bacterium	uncultured bacterium
FJ444650.1.1518	0.0322316	0.0622547	0.00816482	0.0233155	0.0789066	0.0442796	1.42718	0.189407	unchanged	0	0	0	0.0588132	0.0161468	0.014111	ND	0.0892595	unchanged	0.0888344	0	0.0207383	0.0028034	0.0182006	0.00817884	0.266333	0.238746	unchanged	Gemmatimonadetes	S0134 terrestrial group	uncultured bacterium	uncultured bacterium	uncultured bacterium	uncultured bacterium
JQ711724.1.1515	0.0263713	0.00812018	0	0.029977	0.00281809	0.0110699	1.27176	0.288482	unchanged	0.0053749	0.00539986	0.00314041	0.126448	0.0269114	0.014111	12.0351	0.140949	unchanged	0.0888344	0	0.100729	0.0112136	0.0242674	0.0163577	0.273464	0.160728	unchanged	Gemmatimonadetes	Gemmatimonadetes	Gemmatimonadales	Gemmatimonadaceae	uncultured	uncultured bacterium
KF037841.1.1489	0.00293015	0.0108269	0	0	0.030999	0.00276748	2.45449	0.219203	unchanged	0	0	0	0.164677	0.277187	0	ND	0.104375	unchanged	0.450299	0.0324342	0.746578	0.224272	0.0910029	0.0218103	0.274206	0.161746	unchanged	Bacteroidetes	Bacteroidia	Sphingobacteriales	Sphingobacteriaceae	Arcticibacter	uncultured bacterium
JQ279040.1.1497	0.0234412	0.0135336	0	0.00999234	0.00281809	0.00276748	0.421312	0.145361	unchanged	0.00806235	0.0134996	0.0659486	0.0352879	0.00269114	0	0.433994	0.301854	unchanged	0.00918977	0.11352	0.471055	0.0728883	0.0394346	0.0517993	0.27641	0.211893	unchanged	Proteobacteria	Gammaproteobacteria	Pseudomonadales	Pseudomonadaceae	Pseudomonas	uncultured Pseudomonas sp.
JQ769765.1.1516	0.0498125	0.0433076	0.00272161	0.113247	0.0281809	0.0359772	1.85102	0.178356	unchanged	0.0053749	0.0107997	0.00628082	0.0911604	0.0457493	0.0188147	6.93482	0.0884342	unchanged	0.00612651	0	0.0474018	0	0.0121337	0.00272628	0.27761	0.26096	unchanged	Acidobacteria	Subgroup 6	uncultured bacterium	uncultured bacterium	uncultured bacterium	uncultured bacterium
JX079489.1.1518	0.00293015	0.0189471	0.0244945	0	0.00845428	0.0193723	0.600078	0.0552945	unchanged	0.0053749	0	0.0125616	0.0147033	0.0322937	0.00470367	2.88242	0.217648	unchanged	0.196048	0	0.00888784	0.0196238	0.021234	0.0163577	0.279187	0.260235	unchanged	Actinobacteria	Actinobacteria	Propionibacteriales	Propionibacteriaceae	Cutibacterium	uncultured Propionibacterium sp.
JX647792.1.1511	0.0439522	0.029774	0.0244945	0	0.0676342	0.0498146	1.19576	0.412305	unchanged	0	0	0	0.0117626	0.00807341	0	ND	0.0986344	unchanged	0.012253	0.00810855	0	0	0.00303343	0.00272628	0.282872	0.188681	unchanged	Proteobacteria	Gammaproteobacteria	Betaproteobacteriales	Methylophilaceae	MM2	uncultured bacterium
FPLS01022831.16.1477	0.0556728	0.0812018	0.0163296	0.0566233	0.0507257	0.107932	1.40519	0.314385	unchanged	0	0.00539986	0.00314041	0.00588132	0.0296025	0.395108	50.419	0.189794	unchanged	0	0.00270285	0.0770279	0.0168204	0.00606686	0	0.287057	0.292063	unchanged	Proteobacteria	Alphaproteobacteria	Caulobacterales	Caulobacteraceae	Phenylobacterium	metagenome
JN869148.1.1529	0.0703235	0	0.00544321	0.0133231	0.00563618	0.00830243	0.359812	0.255845	unchanged	0.690675	0.288892	0	0.00882197	0.0107646	0	0.0199951	0.123677	unchanged	0.0428856	0	0.165906	0.056068	0	0.00545256	0.29465	0.235931	unchanged	Proteobacteria	Gammaproteobacteria	Betaproteobacteriales	Chromobacteriaceae	Vogesella	uncultured bacterium
FPLS01001199.16.1530	0.0996249	0.0351874	0.0544321	0.486294	0.194448	0.00553495	3.6264	0.159216	unchanged	0.0376243	0.0593985	0.0973526	0.00588132	0.00269114	0.0376294	0.237694	0.0153752	under-represented in BSDI vs.BSFI	0.0336958	0.0135142	0.0799905	0.0196238	0.0182006	0	0.29736	0.182859	unchanged	Proteobacteria	Gammaproteobacteria	Betaproteobacteriales	Burkholderiaceae	Caenimonas	metagenome
KF010756.1.1496	0.0117206	0.00270673	0.00272161	0.00666156	0.0253628	0.0249073	3.31984	0.142353	unchanged	0.00806235	0.00269993	0.0188424	0.00588132	0.00269114	0	0.289564	0.179913	unchanged	0.00306326	0.0243256	0	0.0056068	0	0.00272628	0.30425	0.276473	unchanged	Proteobacteria	Gammaproteobacteria	Betaproteobacteriales	Burkholderiaceae	Massilia	uncultured bacterium
JX489861.1.1482	0.0380919	0.0812018	0.0462673	0.51294	0.0450895	0.0857918	3.88873	0.211081	unchanged	0.00806235	0.0107997	0.144459	0	0	0	0	0.175044	unchanged	0.110277	0.0054057	0.257747	0.0336408	0.0394346	0.0408942	0.305196	0.17785	unchanged	Fibrobacteres	Fibrobacteria	Fibrobacterales	Fibrobacteraceae	possible genus 04	uncultured soil bacterium
KX037159.1.1435	0	0	0	0	0	0	ND	ND	unchanged	0	0	0	0	0	0	ND	ND	unchanged	0	0.0243256	0.00296261	0.0056068	0	0.00272628	0.305372	0.280814	unchanged	Proteobacteria	Gammaproteobacteria	Pseudomonadales	Pseudomonadaceae	Pseudomonas	Pseudomonas protegens
JN178846.1.1525	0.0351617	0.00541345	0.0108864	0	0.0140905	0.0166049	0.59647	0.336501	unchanged	0.00806235	0.00809979	0.00314041	0.0147033	0.0161468	0.014111	2.32928	0.0107574	over-represented in SRzDI vs. SRzFI	0.0551386	0	0.0355513	0.0196238	0.00303343	0.00545256	0.309955	0.112767	unchanged	Actinobacteria	Actinobacteria	Frankiales	Geodermatophilaceae	Blastococcus	uncultured bacterium
HQ645213.1.1497	0.0263713	0.113683	0.127916	0.0266462	0.11836	0.0664194	0.788992	0.235339	unchanged	0.0053749	0.0107997	0.329743	0.0588132	0.018838	0.028222	0.306065	0.273787	unchanged	0.0153163	0	0.038514	0.014017	0	0.00272628	0.311038	0.201041	unchanged	Gemmatimonadetes	Gemmatimonadetes	Gemmatimonadales	Gemmatimonadaceae	uncultured	uncultured bacterium
DQ499279.1.1471	0.0703235	0.059548	0.0517105	0.0899311	0.0140905	0.146676	1.38063	0.313698	unchanged	0.00268745	0.00809979	0.0188424	0	0.00269114	0.150517	5.17078	0.229359	unchanged	0	0.00270285	0.053327	0.0056068	0.00910029	0.00272628	0.311144	0.282856	unchanged	Proteobacteria	Alphaproteobacteria	Dongiales	Dongiaceae	Dongia	uncultured bacterium
JN417563.1.1533	0.293015	0.259846	0.0843698	0.316424	0.0845428	0.215863	0.967986	0.473279	unchanged	0.0188121	0.0188995	0.069089	0.00294066	0.0296025	0.00940734	0.392793	0.201314	unchanged	0	0.0054057	0.112579	0.0168204	0.0121337	0.00817884	0.314726	0.27973	unchanged	Nitrospirae	Nitrospira	Nitrospirales	Nitrospiraceae	Nitrospira	uncultured soil bacterium
DQ829628.1.1510	0.0146507	0.00270673	0.00816482	0.0832695	0.00563618	0.0138374	4.02562	0.176534	unchanged	0	0.0215994	0.00314041	0.00588132	0.0242202	0	1.21672	0.283944	unchanged	0.0306326	0	0.121467	0	0.0182006	0.0299891	0.31683	0.194454	unchanged	Acidobacteria	Subgroup 6	uncultured Acidobacteria bacterium	uncultured Acidobacteria bacterium	uncultured Acidobacteria bacterium	uncultured Acidobacteria bacterium
KP745039.1.1445	0.0644632	0.0270673	0.00816482	0.286447	0.194448	0.218631	7.01664	0.00341825	over-represented in BSDI vs.BSFI	0.00268745	0.0323992	0.00314041	0.0499912	0.107646	0.0611477	5.72329	0.00890151	over-represented in SRzDI vs. SRzFI	0.171542	0.0189199	0.586597	0	0.206273	0.0408942	0.31808	0.245873	unchanged	Bacteroidetes	Bacteroidia	Cytophagales	Microscillaceae	uncultured	uncultured bacterium
BCVI01000121.78.1607	0.0117206	0	0.00544321	0	0.00281809	0.00276748	0.325427	0.229321	unchanged	0.0188121	0.00269993	0.00314041	0	0.0134557	0.0188147	1.30901	0.417774	unchanged	0.024506	0.0270285	0	0.0056068	0	0.0109051	0.320405	0.208949	unchanged	Firmicutes	Bacilli	Bacillales	Bacillaceae	Bacillus	Bacillus soli NBRC 102451
AF041446.1.1481	0.0849742	0.267966	0.0272161	0.0466309	0.0648161	0.166049	0.729952	0.380995	unchanged	0	0	0	0.0235253	0.0538228	0.108184	ND	0.0649263	unchanged	0.128657	0	0.0355513	0.0112136	0.00910029	0.0327154	0.322939	0.227618	unchanged	Proteobacteria	Alphaproteobacteria	Rhizobiales	Xanthobacteraceae	Afipia	Bradyrhizobium sp. 'SH 283012'
LN572787.1.1367	0.020511	0.0135336	0.0244945	0.0133231	0.061998	0.0691869	2.46857	0.125778	unchanged	0	0	0	0.00294066	0.00269114	12.3706	ND	0.211193	unchanged	0.0153163	0	0.053327	0.0196238	0.00303343	0	0.330072	0.25227	unchanged	Bacteroidetes	Bacteroidia	Cytophagales	Microscillaceae	uncultured	uncultured bacterium
EF101973.1.1550	0	0	0	0	0	0	ND	ND	unchanged	0.00806235	0.00269993	0	0	0	0	0	0.134598	unchanged	0	0.0513541	0.00888784	0.0112136	0.00606686	0.00272628	0.332106	0.253189	unchanged	Proteobacteria	Gammaproteobacteria	Pseudomonadales	Pseudomonadaceae	Pseudomonas	Pseudomonas syringae
GALZ01007494.69.1571	0	0	0	0	0	0	ND	ND	unchanged	0.00806235	0.00269993	0	0.0793978	0.00269114	0	7.62746	0.21136	unchanged	0.00306326	0.0270285	0.00296261	0	0.00303343	0.00817884	0.339207	0.245199	unchanged	Proteobacteria	Gammaproteobacteria	Pseudomonadales	Pseudomonadaceae	Pseudomonas	Actinidia chinensis
HQ597515.1.1508	0.131857	0.489917	0.185069	0.0999234	0.222629	0.193723	0.639872	0.18856	unchanged	0	0.0107997	0.0471061	0.00294066	0.0161468	0	0.32963	0.264085	unchanged	0.0980242	0.00270285	0.0207383	0.0112136	0	0.0299891	0.339214	0.234729	unchanged	Acidobacteria	Blastocatellia (Subgroup 4)	11-24	uncultured Acidobacteria bacterium	uncultured Acidobacteria bacterium	uncultured Acidobacteria bacterium
HQ119071.1.1463	0.123066	0.186764	0.108864	0.0333078	0.205721	0.130071	0.88155	0.347949	unchanged	0.00268745	0.00269993	0.0125616	0.0499912	0.0484405	0.188147	15.9663	0.0864399	unchanged	0.0827079	0.0054057	0.00296261	0.0224272	0.00910029	0	0.346166	0.215706	unchanged	Proteobacteria	Alphaproteobacteria	Rhizobiales	Xanthobacteraceae	Pseudolabrys	uncultured bacterium
HM186364.1.1359	0.0498125	0.129923	0.0598754	0	0.0422714	0.0996292	0.592213	0.239725	unchanged	0	0	0	0.00882197	0.0134557	0	ND	0.100306	unchanged	0.0520754	0.00270285	0.0118504	0.014017	0.00910029	0	0.346957	0.188868	unchanged	Proteobacteria	Gammaproteobacteria	Salinisphaerales	Solimonadaceae	Polycyclovorans	uncultured bacterium
AJ417072.1.1526	0	0	0	0.00333078	0.00281809	0	ND	0.0931634	unchanged	0.00806235	0.0134996	0	0	0	0	0	0.104144	unchanged	0	0.0378399	0.00296261	0.0112136	0.00303343	0	0.34917	0.291052	unchanged	Proteobacteria	Gammaproteobacteria	Pseudomonadales	Pseudomonadaceae	Pseudomonas	Pseudomonas protegens
KC331585.1.1515	0.0791139	0.0812018	0.0244945	0.0899311	0.0197266	0.0553495	0.892847	0.417899	unchanged	0.00806235	0.0134996	0.0659486	0.0646945	0.0618962	0.014111	1.60782	0.33081	unchanged	0.25425	0	0.112579	0	0.0364011	0.0954198	0.359352	0.236453	unchanged	Acidobacteria	Subgroup 6	uncultured bacterium	uncultured bacterium	uncultured bacterium	uncultured bacterium
JX222293.1.1480	0	0	0	0	0	0	ND	ND	unchanged	0.0913733	0.037799	0	0.00588132	0.301407	0	2.37891	0.31446	unchanged	0.00306326	0.0810855	0	0.0224272	0	0.00817884	0.363714	0.31548	unchanged	Firmicutes	Clostridia	Clostridiales	Clostridiaceae 1	Clostridium sensu stricto 13	uncultured bacterium
JF429111.1.1531	0.987459	0.687508	0.149688	0.93928	0.194448	0.575635	0.936814	0.449059	unchanged	0.0214996	0.0674982	0.135038	0.0294066	0.059205	0.00940734	0.437516	0.211634	unchanged	0	0.0270285	0.296261	0.0588714	0.0303343	0.0299891	0.368693	0.283967	unchanged	Nitrospirae	Nitrospira	Nitrospirales	Nitrospiraceae	Nitrospira	uncultured bacterium
FPLS01000973.16.1546	0.0703235	0.121803	0.0517105	0.109916	0.0901789	0.110699	1.2746	0.251443	unchanged	0	0.00539986	0.0439657	0.0323472	0.0322937	0.0235183	1.78584	0.260572	unchanged	0.0153163	0.00810855	0.121467	0.0056068	0.0182006	0.0299891	0.371287	0.215843	unchanged	Acidobacteria	Subgroup 6	metagenome	metagenome	metagenome	metagenome
FPLL01003693.12.1527	0.020511	0.00270673	0.00272161	0.0233155	0.0225447	0.00276748	1.87467	0.173099	unchanged	0	0	0	0	0	0	ND	ND	unchanged	0	0.00270285	0.0118504	0.0028034	0	0.00272628	0.379961	0.237421	unchanged	Proteobacteria	Gammaproteobacteria	Oceanospirillales	Pseudohongiellaceae	BIyi10	metagenome
EU981221.1.1422	0	0	0	0	0	0	ND	ND	unchanged	0.00806235	0.00539986	0	0	0	0	0	0.0995092	unchanged	0	0.0270285	0.00296261	0.00841019	0.00303343	0	0.381567	0.290838	unchanged	Firmicutes	Clostridia	Clostridiales	Peptococcaceae	Desulfosporosinus	uncultured bacterium
KC683059.1.1532	0.00879044	0.0135336	0.0326593	0.106585	0.092997	0.0940942	5.34118	0.00848087	over-represented in BSDI vs.BSFI	0.0053749	0.0107997	0.0125616	0.00588132	0.00269114	0	0.298315	0.110909	unchanged	0.0214428	0.00270285	0.0296261	0	0.0182006	0.00272628	0.389179	0.248703	unchanged	Proteobacteria	Gammaproteobacteria	Betaproteobacteriales	Methylophilaceae	Methylotenera	uncultured bacterium
GU566353.1.1540	0	0	0	0	0	0	ND	ND	unchanged	0.0322494	0.143096	0.00314041	0.00882197	0.0296025	0	0.21528	0.151232	unchanged	0.0520754	0.245959	0.0237009	0.123349	0.00303343	0	0.392816	0.278217	unchanged	Proteobacteria	Gammaproteobacteria	Aeromonadales	Aeromonadaceae	Aeromonas	Aeromonas sp. R30(2010)
JX225697.1.1404	0	0	0	0	0	0	ND	ND	unchanged	0	0	0	0	0	0	ND	ND	unchanged	0.165416	0	0.0414766	0	0.0788691	0.00272628	0.394386	0.306895	unchanged	Firmicutes	Clostridia	Clostridiales	Christensenellaceae	Christensenellaceae R-7 group	uncultured bacterium
FJ167486.1.1466	0	0	0	0	0	0	ND	ND	unchanged	0.0161247	0.00269993	0.0314041	0	0	0	0	0.0904592	unchanged	0	0.0216228	0.0355513	0.0056068	0.00606686	0.0109051	0.394912	0.163509	unchanged	Firmicutes	Clostridia	Clostridiales	Clostridiaceae 1	Clostridium sensu stricto 13	uncultured bacterium
HQ114104.1.1463	0.222691	0.129923	0.253109	0.00999234	0.140905	0.166049	0.523251	0.137692	unchanged	0.00806235	0.0215994	0	0.0382285	0.0430582	0.00470367	2.89903	0.0642625	unchanged	0.119467	0.0108114	0.00296261	0.0224272	0.00303343	0.0272628	0.3957	0.268349	unchanged	Proteobacteria	Gammaproteobacteria	Betaproteobacteriales	Methylophilaceae	MM2	uncultured bacterium
KJ619977.1.1535	0.158228	0.089322	0.52527	0	0.0873609	0.127304	0.277768	0.123778	unchanged	0	0	0	0.0764571	0.00269114	0	ND	0.201349	unchanged	0.0520754	0.0108114	0.00592522	0	0.00606686	0.0218103	0.40512	0.283774	unchanged	Acidobacteria	Blastocatellia (Subgroup 4)	Pyrinomonadales	Pyrinomonadaceae	RB41	uncultured Acidobacteria bacterium
FJ478815.1.1511	0.0849742	0.197591	0.269439	0.106585	0.11836	0.149444	0.678235	0.147384	unchanged	0.0053749	0.00539986	0.0942122	0.0205846	0.0269114	0.0799624	1.21404	0.283425	unchanged	0.0398223	0.0054057	0.0711027	0	0.00910029	0.0381679	0.406326	0.115189	unchanged	Acidobacteria	Subgroup 6	uncultured bacterium	uncultured bacterium	uncultured bacterium	uncultured bacterium
DQ248294.1.1487	0	0	0	0	0	0	ND	ND	unchanged	0.282182	0.116097	0.00628082	0.108804	0.551683	0	1.63261	0.342428	unchanged	0.00918977	0.127034	0.78213	0.196238	0.042468	0.136314	0.408361	0.268545	unchanged	Firmicutes	Clostridia	Clostridiales	Clostridiaceae 1	Clostridium sensu stricto 13	uncultured soil bacterium
JN178091.1.1534	0.301805	0.3221	0.255831	0.0399694	0.476258	0.381912	1.02092	0.483852	unchanged	0	0	0	0.0294066	0.00807341	0	ND	0.145199	unchanged	0	0.0054057	0.0148131	0.0056068	0	0.00272628	0.412146	0.261377	unchanged	Acidobacteria	Blastocatellia (Subgroup 4)	Blastocatellales	Blastocatellaceae	JGI 0001001-H03	uncultured bacterium
JN868736.1.1530	0.225621	0.0406009	0	0.532925	0.138087	0	2.52049	0.137549	unchanged	0.897608	0.242994	0.00942122	0.0470505	0.126483	0.00470367	0.154986	0.173237	unchanged	0.477868	0.421644	0.515494	0.532646	0.0273009	0.0327154	0.41884	0.12064	unchanged	Proteobacteria	Gammaproteobacteria	Pseudomonadales	Pseudomonadaceae	Pseudomonas	uncultured bacterium
JN178252.1.1573	0.539147	0.473677	0.66135	0.059954	0.36917	0.785963	0.725783	0.238109	unchanged	0.00806235	0.0134996	0.015702	0.0470505	0.0322937	0.108184	5.03243	0.0751837	unchanged	0.00306326	0.0135142	0.0503644	0.0252306	0.00303343	0	0.422217	0.300676	unchanged	Acidobacteria	Blastocatellia (Subgroup 4)	Pyrinomonadales	Pyrinomonadaceae	RB41	uncultured bacterium
CP011966.143084.144600	0	0	0	0	0	0	ND	ND	unchanged	0.0940607	0.0107997	0.00314041	0.00588132	0.0699696	0	0.702318	0.412641	unchanged	0	0.0918969	0.0207383	0.0448544	0	0.00272628	0.422432	0.319137	unchanged	Firmicutes	Clostridia	Clostridiales	Clostridiaceae 1	Clostridium sensu stricto 1	Clostridium beijerinckii NRRL B-598
JQ408117.1.1354	0.228551	0.74435	0.421849	0.303101	1.17514	1.32562	2.0103	0.0948296	unchanged	0.00268745	0.0350991	0.0502465	0.0499912	0.059205	0.606773	8.13296	0.175756	unchanged	0	0.0162171	0.488831	0.0476578	0.0303343	0.136314	0.424328	0.264244	unchanged	Bacteroidetes	Bacteroidia	Cytophagales	Microscillaceae	uncultured	uncultured bacterium
JX221725.1.1482	0	0.00270673	0.00272161	0	0	0	0	0.0917532	unchanged	0.0134372	0.134996	0.571554	0.482268	0.0322937	0	0.714681	0.420544	unchanged	1.04763	0.00270285	0.254785	0.0672815	0.445914	0.0436205	0.426639	0.302978	unchanged	Firmicutes	Clostridia	Clostridiales	Gracilibacteraceae	Gracilibacter	uncultured bacterium
HM186197.1.1353	0.00586029	0.0135336	0.0108864	0	0.0225447	0.0193723	1.3843	0.254711	unchanged	0	0	0	0	0	0	ND	ND	unchanged	0	0.00270285	0.0177757	0	0.00606686	0.00272628	0.429383	0.281251	unchanged	Bacteroidetes	Bacteroidia	Cytophagales	Microscillaceae	uncultured	uncultured bacterium
AY570591.1.1476	0	0	0	0	0	0	ND	ND	unchanged	0.00268745	0.0566985	0	0.13527	0.0376759	0	2.91224	0.255249	unchanged	0.143973	0.00270285	0	0.042051	0	0.0218103	0.43539	0.270713	unchanged	Firmicutes	Clostridia	Clostridiales	Family XI	Sedimentibacter	uncultured bacterium
DQ248237.1.1510	0	0	0	0	0	0	ND	ND	unchanged	0.00268745	0	0.0219829	0.0235253	0.00807341	0	1.28084	0.436197	unchanged	0.0796447	0.00270285	0	0.0308374	0.00303343	0.00272628	0.444422	0.229832	unchanged	Firmicutes	Bacilli	Bacillales	Bacillaceae	Bacillus	uncultured soil bacterium
FJ671193.1.1353	0	0	0	0	0	0	ND	ND	unchanged	0.0295619	0.00269993	0	0	0	0	0	0.186266	unchanged	0.0336958	0.0135142	0.00296261	0.0168204	0.00303343	0.00272628	0.450048	0.0990621	unchanged	Firmicutes	Clostridia	Clostridiales	Eubacteriaceae	Alkalibacter	uncultured bacterium
DQ314545.1.1498	0.00293015	0.00812018	0	0	0	0	0	0.130479	unchanged	0	0.00269993	0.00628082	0.0117626	0.00269114	0	1.60942	0.381516	unchanged	0.00306326	0.0054057	0.0681401	0.0112136	0.0151671	0.00817884	0.451116	0.301963	unchanged	Proteobacteria	Gammaproteobacteria	Pseudomonadales	Pseudomonadaceae	Pseudomonas	Pseudomonas sp. BWDY-41
AMQH01000037.83.1573	0	0	0	0	0	0	ND	ND	unchanged	0.0107498	0.0647983	0.00942122	0.00588132	0.0215291	0	0.322592	0.127028	unchanged	0	0.0756798	0.00888784	0.014017	0.0121337	0.0136314	0.470418	0.301851	unchanged	Firmicutes	Clostridia	Clostridiales	Clostridiaceae 1	Clostridium sensu stricto 13	Clostridium tunisiense TJ
CP010086.2098638.2100154	0	0.00812018	0.00544321	0	0	0	0	0.0994781	unchanged	0.478366	0.464388	0.0314041	0.0294066	1.60661	0	1.67942	0.344373	unchanged	0.0796447	1.68928	0.103691	0.566286	0.0151671	0.305344	0.47356	0.337848	unchanged	Firmicutes	Clostridia	Clostridiales	Clostridiaceae 1	Clostridium sensu stricto 1	Clostridium beijerinckii
JF495289.1.1445	0	0	0	0	0	0	ND	ND	unchanged	0.00806235	0.0134996	0.0659486	0.0352879	0.0296025	0.00470367	0.795265	0.424968	unchanged	0.318579	0.0405427	0	0	0.0182006	0.152672	0.475807	0.34648	unchanged	Cyanobacteria	Oxyphotobacteria	Chloroplast	uncultured bacterium	uncultured bacterium	uncultured bacterium
JF225418.1.1378	0.00293015	0	0.0190512	0	0	0	0	0.170797	unchanged	0	0	0	0.00882197	0	0.070555	ND	0.177739	unchanged	0	0.00270285	0.0207383	0	0.00303343	0.00817884	0.478316	0.21902	unchanged	Proteobacteria	Deltaproteobacteria	Myxococcales	Haliangiaceae	Haliangium	uncultured bacterium
JF833863.1.1494	0.40729	0.295033	0.0517105	0.00999234	0.185994	0.298887	0.656302	0.344285	unchanged	0	0	0	0	0.00807341	0.00470367	ND	0.105249	unchanged	0.0153163	0	0.00296261	0	0.00606686	0.00272628	0.481054	0.333798	unchanged	Proteobacteria	Gammaproteobacteria	Salinisphaerales	Solimonadaceae	Polycyclovorans	uncultured gamma proteobacterium
KC331419.1.1519	0.0673933	0.15699	0.00272161	0.0433001	0.112724	0.124536	1.23538	0.382945	unchanged	0	0	0	0.0558725	0.0296025	0.0611477	ND	0.0188041	over-represented in SRzDI vs. SRzFI	0	0.00270285	0.0948036	0	0.0333677	0.0136314	0.48201	0.33197	unchanged	Gemmatimonadetes	S0134 terrestrial group	uncultured bacterium	uncultured bacterium	uncultured bacterium	uncultured bacterium
FPLL01007009.11.1544	0.0263713	0.0216538	0	0.113247	0.0197266	0.0110699	2.99933	0.18358	unchanged	0	0	0	0.00882197	0.00269114	0	ND	0.139658	unchanged	0.00306326	0	0.0207383	0	0.00606686	0.00545256	0.483978	0.288054	unchanged	Acidobacteria	Subgroup 6	metagenome	metagenome	metagenome	metagenome
HQ660787.1.1550	0.00293015	0.0108269	0.0163296	0.00666156	0.0112724	0.00830243	0.872025	0.374596	unchanged	3.55281	0.334791	0.00628082	0.247015	1.90263	0	0.552059	0.36238	unchanged	2.1596	2.54338	0.210345	1.80819	0.273009	0.327154	0.490168	0.18565	unchanged	Firmicutes	Negativicutes	Selenomonadales	Veillonellaceae	Pelosinus	uncultured bacterium
X97432.1.1464	0.00293015	0	0.00272161	0.00333078	0.00563618	0.0138374	4.03492	0.102908	unchanged	0.682612	2.27874	0	2.13786	2.37897	0	1.52526	0.192173	unchanged	0.0949609	0.00270285	0.948036	0.0448544	0.124371	0.346238	0.492936	0.251522	unchanged	Firmicutes	Clostridia	Clostridiales	Clostridiaceae 1	Clostridium sensu stricto 1	Clostridium vincentii
JQ684150.1.1463	0	0	0	0	0	0	ND	ND	unchanged	0	0	0	0	0	0	ND	ND	unchanged	0.00306326	0	0.0148131	0.0028034	0.00606686	0	0.496201	0.337606	unchanged	Proteobacteria	Gammaproteobacteria	Betaproteobacteriales	Burkholderiaceae	Acidovorax	uncultured Acidovorax sp.
AY221037.1.1507	0.0996249	0.175937	0.0408241	0.0965926	0.645343	0.00830243	2.37127	0.233833	unchanged	0.00268745	0.00809979	0	0.00882197	0.00807341	0.00940734	2.43832	0.101192	unchanged	0	0.00270285	0.00888784	0	0.00303343	0.00272628	0.496926	0.227205	unchanged	Chloroflexi	Anaerolineae	Anaerolineales	Anaerolineaceae	uncultured	uncultured bacterium
EF516177.1.1484	0.0908345	0.235485	0.076205	0.0399694	0.0789066	0.0608845	0.446582	0.111076	unchanged	0.0053749	0.0161996	0.204126	0.0147033	0.0161468	0.00940734	0.178366	0.225391	unchanged	0.0428856	0	0.0711027	0.042051	0.0151671	0	0.501965	0.274601	unchanged	Proteobacteria	Deltaproteobacteria	Myxococcales	Phaselicystidaceae	Phaselicystis	uncultured bacterium
AOTI010541966.326.1849	0.0380919	0.0703749	0.0217729	0.0433001	0.0169086	0.00276748	0.483541	0.15924	unchanged	0.0564364	0.0674982	0	0.0441099	0.0376759	0	0.65991	0.122945	unchanged	0	0.913563	0.269598	0.0616747	0.53085	0.00272628	0.503102	0.139388	unchanged	Proteobacteria	Gammaproteobacteria	Pseudomonadales	Pseudomonadaceae	Pseudomonas	Triticum urartu
HQ120332.1.1492	0.020511	0.00541345	0	0.12657	0.0563618	0.0857918	10.3656	0.01867	over-represented in BSDI vs.BSFI	0.00268745	0.0269993	0.0188424	0.0264659	0.0538228	0.014111	1.94521	0.133769	unchanged	0.0520754	0.0162171	0.311074	0	0.178972	0.0136314	0.507698	0.342833	unchanged	Bacteroidetes	Bacteroidia	Cytophagales	Microscillaceae	uncultured	uncultured bacterium
JX222981.1.1493	0.00293015	0.00812018	0.00816482	0.00666156	0.00845428	0.00276748	0.930688	0.441482	unchanged	0.0214996	0.955775	0.0125616	0.999824	0.33101	0	1.3445	0.415203	unchanged	0.465615	2.73258	0.222196	1.05127	0.0819026	0.624318	0.513829	0.325074	unchanged	Firmicutes	Clostridia	Clostridiales	Lachnospiraceae	Lachnoclostridium 10	uncultured bacterium
HQ120078.1.1509	0	0	0	0.0899311	0.00281809	0.0166049	ND	0.154976	unchanged	0	0	0	0.0147033	0.0269114	0	ND	0.10826	unchanged	0.0520754	0	0.0562896	0	0.0455014	0.0109051	0.520524	0.318668	unchanged	Proteobacteria	Gammaproteobacteria	Oceanospirillales	Pseudohongiellaceae	BIyi10	uncultured bacterium
FPLP01004529.10.1526	0	0	0	0.00333078	0.00563618	0.00276748	ND	0.0234134	over-represented in BSDI vs.BSFI	0.0188121	0.0188995	0	0.00588132	0.00807341	0	0.370038	0.0933445	unchanged	0	0.0216228	0.0681401	0.014017	0.0273009	0.00545256	0.521044	0.307542	unchanged	Proteobacteria	Gammaproteobacteria	Pseudomonadales	Pseudomonadaceae	Pseudomonas	metagenome
JF175665.1.1324	0	0	0	0	0	0	ND	ND	unchanged	0.0134372	0.00539986	0.015702	0.0117626	0.0242202	0	1.0418	0.483036	unchanged	0	0.0405427	0.00592522	0.0112136	0	0.0136314	0.534669	0.354039	unchanged	Firmicutes	Clostridia	Clostridiales	Clostridiaceae 1	Clostridium sensu stricto 8	uncultured bacterium
JX222210.1.1521	0	0.00812018	0.00816482	0	0	0	0	0.0917532	unchanged	0	0.00269993	0.00942122	0	0	0	0	0.142968	unchanged	0.00612651	0.00270285	3.407	1.83903	0	0.00272628	0.539182	0.382474	unchanged	Proteobacteria	Deltaproteobacteria	Desulfuromonadales	Geobacteraceae	Geobacter	uncultured bacterium
JN178762.1.1580	2.70159	2.34673	1.59758	0.309763	1.78103	2.68999	0.719357	0.29982	unchanged	0.0107498	0.0242994	0.172722	0.144092	0.0753519	0.329257	2.64089	0.0354837	over-represented in SRzDI vs. SRzFI	0.00306326	0.0216228	0.198495	0.0168204	0.0273009	0.0763359	0.539728	0.259034	unchanged	Acidobacteria	Blastocatellia (Subgroup 4)	Pyrinomonadales	Pyrinomonadaceae	RB41	uncultured bacterium
LN570355.1.1299	0.00586029	0.0189471	0.00816482	0.00333078	0.00281809	0.0166049	0.690088	0.339498	unchanged	0	0	0	0.00294066	0.00807341	0.00940734	ND	0.0372976	over-represented in SRzDI vs. SRzFI	0.0306326	0	0.0118504	0.014017	0.00910029	0	0.544153	0.249821	unchanged	Proteobacteria	Alphaproteobacteria	Caulobacterales	Hyphomonadaceae	Hirschia	uncultured bacterium
GQ388849.1.1447	0.0468823	0.0108269	0.0163296	0.0199847	0.0197266	0.0359772	1.02228	0.486188	unchanged	0.00268745	0.0323992	0.0345445	0.0264659	0.00538228	0.00470367	0.524936	0.295751	unchanged	0.0428856	0	0.0296261	0	0.0182006	0.0218103	0.551784	0.301389	unchanged	Proteobacteria	Alphaproteobacteria	Sneathiellales	Sneathiellaceae	Ferrovibrio	uncultured bacterium
JN030439.1.1505	0.0351617	0.0351874	0	0.0433001	0.0732704	0.102397	3.11258	0.108384	unchanged	0	0	0	0.0235253	0.0322937	0.014111	ND	0.0235831	over-represented in SRzDI vs. SRzFI	0	0.0108114	0.112579	0	0.0546017	0.0136314	0.552985	0.352847	unchanged	Bacteroidetes	Bacteroidia	Chitinophagales	Chitinophagaceae	Flavitalea	uncultured bacterium
KM235024.1.1431	0	0	0	0	0	0	ND	ND	unchanged	0	0	0	0.00294066	0.00269114	0	ND	0.0921518	unchanged	0.0336958	0	0.00296261	0.0112136	0.00910029	0	0.554139	0.306901	unchanged	Firmicutes	Clostridia	Clostridiales	Lachnospiraceae	uncultured	uncultured Clostridium sp.
JN408918.1.1447	0.392639	0.121803	0.250388	0.139893	0.417078	0.395749	1.24566	0.369293	unchanged	0.0053749	0.00269993	0.00314041	0.0558725	0.0107646	0.098777	14.7491	0.0895495	unchanged	0.00306326	0.0135142	0.0562896	0	0.0242674	0.0163577	0.557523	0.275549	unchanged	Planctomycetes	Planctomycetacia	Pirellulales	Pirellulaceae	Pirellula	uncultured planctomycete
CP005586.338414.339968	0.0586029	0.0108269	0.0353809	0.0133231	0.0507257	0.0387447	0.980753	0.490366	unchanged	4.56866	2.04655	0.0219829	0.105864	1.59046	0.0376294	0.261248	0.184481	unchanged	0.0520754	6.076	0.0503644	1.16621	0.0151671	2.31734	0.566278	0.382188	unchanged	Firmicutes	Bacilli	Bacillales	Bacillaceae	Bacillus	Bacillus sp. 1NLA3E
KY646024.1.1591	0	0	0	0	0	0	ND	ND	unchanged	0	0	0	0.00294066	0.00269114	0	ND	0.0921518	unchanged	0	0.0243256	0.00592522	0.0028034	0.00910029	0.00545256	0.573744	0.25967	unchanged	Proteobacteria	Gammaproteobacteria	Pseudomonadales	Pseudomonadaceae	Pseudomonas	Pseudomonas sp.
GQ871730.1.1506	0	0	0	0	0	0	ND	ND	unchanged	0	0	0	0	0	0	ND	ND	unchanged	0.0214428	0.0945997	0	0.0644781	0	0.00272628	0.579136	0.364393	unchanged	Proteobacteria	Gammaproteobacteria	Pseudomonadales	Pseudomonadaceae	Pseudomonas	uncultured bacterium
AM935929.1.1357	0	0	0	0	0	0	ND	ND	unchanged	0.00268745	0	0.00314041	0.00588132	0.00269114	0	1.47094	0.348377	unchanged	0	0.0243256	0.0237009	0.0056068	0.00606686	0.0163577	0.583664	0.217927	unchanged	Proteobacteria	Gammaproteobacteria	Pseudomonadales	Pseudomonadaceae	Pseudomonas	uncultured Pseudomonas sp.
DQ985230.1.1445	0.00293015	0	0.0163296	0.00999234	0.00281809	0	0.665139	0.396644	unchanged	0.00806235	0.0323992	0.00314041	0.13233	0.00538228	0	3.15839	0.286436	unchanged	0	0.035137	0.0237009	0.0224272	0.0121337	0	0.587391	0.324459	unchanged	Proteobacteria	Gammaproteobacteria	Pseudomonadales	Pseudomonadaceae	Pseudomonas	Pseudomonas sp. Man1
JN245873.1.1477	0	0	0	0	0	0	ND	ND	unchanged	0.0188121	0.00809979	0	0	0	0	0	0.120697	unchanged	0.00918977	0.208119	0.00592522	0.0897087	0.00606686	0.0354417	0.5878	0.378983	unchanged	Firmicutes	Clostridia	Clostridiales	Clostridiaceae 1	Clostridium sensu stricto 1	uncultured bacterium
JN178161.1.1566	0.187529	0.162404	0.100699	0.0399694	0.169086	0.276748	1.07805	0.455821	unchanged	0	0.00539986	0.00314041	0.0147033	0.00269114	0.0188147	4.23981	0.131262	unchanged	0	0.0108114	0.00888784	0.0028034	0.00606686	0.00272628	0.58868	0.217044	unchanged	Acidobacteria	Blastocatellia (Subgroup 4)	Pyrinomonadales	Pyrinomonadaceae	RB41	uncultured bacterium
JQ923542.1.1456	0.0615331	0.0351874	0.0190512	0.0233155	0.0394533	0.0802568	1.23541	0.391158	unchanged	0.00268745	0.0269993	0	0.00882197	0.0403671	0.178739	7.67778	0.180906	unchanged	0	0.0054057	0.0355513	0	0.00303343	0.0218103	0.606579	0.166422	unchanged	Proteobacteria	Alphaproteobacteria	Reyranellales	Reyranellaceae	uncultured	uncultured bacterium
FPLS01016995.21.1530	0	0	0	0	0.00563618	0.00553495	ND	0.0917685	unchanged	0.00268745	0.00269993	0.904437	0.00294066	0.0322937	0.00940734	0.0490662	0.221104	unchanged	0.0612651	0	0.00592522	0	0.00303343	0.0381679	0.613204	0.391737	unchanged	Proteobacteria	Gammaproteobacteria	Betaproteobacteriales	Burkholderiaceae	Massilia	metagenome
EU939393.1.1566	0.00879044	0	0.0108864	0.00333078	0.0225447	0.0193723	2.29955	0.201144	unchanged	0.00268745	0.00269993	0	0.0235253	0.00538228	0.00470367	6.23888	0.121571	unchanged	0.00306326	0.00270285	0.0177757	0.0028034	0.00910029	0.00272628	0.621447	0.342699	unchanged	Firmicutes	Bacilli	Bacillales	Planococcaceae	Sporosarcina	uncultured bacterium
JN178465.1.1494	0.0527426	0.0514278	0.0163296	0.0266462	0.0648161	0.0719544	1.35615	0.302986	unchanged	0.0053749	0.00809979	0.0628082	0.0323472	0.018838	0.0470367	1.2876	0.308308	unchanged	0.00612651	0.00270285	0.0414766	0.0224272	0.00910029	0	0.626715	0.379594	unchanged	Proteobacteria	Alphaproteobacteria	Rhizobiales	Beijerinckiaceae	Microvirga	uncultured bacterium
KC793903.1.1533	0.00586029	0.00541345	0	0.00666156	0.0112724	0.00276748	1.83625	0.0831627	unchanged	0.0214996	0.647983	0.015702	0.0323472	0.115719	0	0.216097	0.208879	unchanged	0.0735181	0.770312	0.0325887	0.541056	0.00606686	0.00272628	0.627381	0.394833	unchanged	Proteobacteria	Gammaproteobacteria	Aeromonadales	Aeromonadaceae	Aeromonas	Aeromonas hydrophila subsp. hydrophila
AY570608.1.1482	0	0	0	0	0.0140905	0.00276748	ND	0.161102	unchanged	0.00268745	0.0269993	0.411393	0.123508	0.00807341	0.00470367	0.308979	0.292816	unchanged	0.453362	0.00270285	0.207383	0.0224272	0.379179	0.0163577	0.629987	0.382531	unchanged	Firmicutes	Clostridia	Clostridiales	Gracilibacteraceae	Gracilibacter	uncultured bacterium
FJ479512.1.1483	0.0673933	0.0866152	0.119751	0.00666156	0.092997	0.154979	0.93015	0.4217	unchanged	0	0	0	0.00294066	0.0107646	0.0658514	ND	0.156147	unchanged	0	0.00270285	0.00592522	0.0028034	0	0.00272628	0.640894	0.32252	unchanged	Actinobacteria	Acidimicrobiia	IMCC26256	uncultured bacterium	uncultured bacterium	uncultured bacterium
FJ479442.1.1526	0.656353	0.74435	1.37441	0.0899311	0.763703	0.902197	0.632706	0.101134	unchanged	0.0053749	0.00269993	0.0282637	0.0294066	0.0376759	0.0470367	3.14045	0.0161262	over-represented in SRzDI vs. SRzFI	0.0704549	0.0135142	0.0711027	0.0756917	0.0242674	0	0.644599	0.279344	unchanged	Acidobacteria	Blastocatellia (Subgroup 4)	Pyrinomonadales	Pyrinomonadaceae	RB41	uncultured bacterium
JN178339.1.1532	0.00293015	0.0135336	0	0.00333078	0.0112724	0.00830243	1.39127	0.284125	unchanged	0	0	0	0.0147033	0.00269114	0.00470367	ND	0.0929092	unchanged	0.00306326	0.00270285	0.0118504	0	0.00606686	0.00545256	0.653897	0.275804	unchanged	Gemmatimonadetes	Gemmatimonadetes	Gemmatimonadales	Gemmatimonadaceae	uncultured	uncultured bacterium
JX079385.1.1478	0.0468823	0.0460143	0	0.00999234	0.0563618	0.0387447	1.13135	0.435355	unchanged	0.00268745	0.00269993	0.0722294	0.0205846	0	0.0470367	0.87122	0.406983	unchanged	0	0.00270285	0.0237009	0	0.0121337	0.00545256	0.666052	0.376084	unchanged	Proteobacteria	Alphaproteobacteria	Rhizobiales	Beijerinckiaceae	Microvirga	uncultured Balneimonas sp.
ARNI01000005.12.1498	0.832161	0.00812018	0.0108864	0	0.0901789	0.00830243	0.115701	0.240156	unchanged	0	0	0	0.0264659	0.059205	0.00940734	ND	0.0811576	unchanged	0	0.00270285	0.00592522	0	0.00303343	0.00272628	0.667555	0.242528	unchanged	Bacteroidetes	Bacteroidia	Cytophagales	Spirosomaceae	Dyadobacter	Dyadobacter beijingensis DSM 21582
HQ120853.1.1508	0.0293015	0.113683	0.0517105	0.113247	0.0253628	0.0608845	1.02465	0.488662	unchanged	0	0.0107997	0.015702	0.00294066	0.00538228	0.0188147	1.02399	0.473419	unchanged	0	0.00270285	0.0177757	0.0056068	0	0.00817884	0.673176	0.331092	unchanged	Proteobacteria	Gammaproteobacteria	Betaproteobacteriales	Nitrosomonadaceae	MND1	uncultured bacterium
KJ540746.1.1484	0.231481	0.0920287	0.231337	0	0.0789066	0.0719544	0.271897	0.0854981	unchanged	0.0053749	0	0.00628082	0.0264659	0.0134557	0.00470367	3.82862	0.120324	unchanged	0	0.00810855	0.00888784	0.00841019	0.00303343	0	0.673298	0.378995	unchanged	Acidobacteria	Blastocatellia (Subgroup 4)	Pyrinomonadales	Pyrinomonadaceae	RB41	uncultured Acidobacteria bacterium
ABDT01000078.60337.61836	0	0	0	0	0	0	ND	ND	unchanged	0.0188121	0.0134996	0.00314041	0.00294066	0.699696	0	19.8193	0.219401	unchanged	0	0.102708	0.0118504	0.0252306	0.00303343	0.0490731	0.675087	0.401737	unchanged	Firmicutes	Clostridia	Clostridiales	Clostridiaceae 1	Clostridium sensu stricto 1	Clostridium butyricum 5521
JF319217.1.1423	0.0175809	0.0135336	0	0.00333078	0.0591799	0.0110699	2.36483	0.250244	unchanged	0	0	0	0.00294066	0	0.0329257	ND	0.186789	unchanged	0	0.00270285	0.00592522	0.0028034	0.00303343	0	0.676492	0.377232	unchanged	Chloroflexi	KD4-96	uncultured Chloroflexi bacterium	uncultured Chloroflexi bacterium	uncultured Chloroflexi bacterium	uncultured Chloroflexi bacterium
JX224089.1.1475	0	0	0	0	0	0	ND	ND	unchanged	0.00268745	0.0188995	0.23239	0	0	0	0	0.185569	unchanged	0.174606	0	0.0948036	0.0028034	0.169872	0.0109051	0.681419	0.403124	unchanged	Firmicutes	Clostridia	Clostridiales	Gracilibacteraceae	uncultured	uncultured bacterium
KJ540715.1.1480	0.0556728	0.0649614	0.0272161	0.00666156	0.0676342	0.138374	1.43841	0.34601	unchanged	0.00268745	0.00269993	0.0282637	0.00882197	0.00807341	0	0.502076	0.335571	unchanged	0.0428856	0.00270285	0.00296261	0.0168204	0.00303343	0.0136314	0.689691	0.34559	unchanged	Acidobacteria	Blastocatellia (Subgroup 4)	Pyrinomonadales	Pyrinomonadaceae	RB41	uncultured Acidobacteria bacterium
JX222121.1.1496	0.0146507	0.0243605	0.013608	0.029977	0.0253628	0.0110699	1.26208	0.244275	unchanged	1.38672	4.57368	3.45131	5.66077	3.80258	0	1.00549	0.497313	unchanged	4.50299	1.28385	7.13989	3.61078	1.50761	3.80589	0.690374	0.165929	unchanged	Firmicutes	Clostridia	Clostridiales	Lachnospiraceae	uncultured	uncultured bacterium
HM459682.1.1470	0.0586029	0.00270673	0.00816482	0.0133231	0.0197266	0.0193723	0.754552	0.400863	unchanged	0.024187	4.76808	0.015702	0.147033	1.0926	0	0.257829	0.219899	unchanged	0.39516	2.62447	0.0562896	2.1418	0.0182006	0.00817884	0.704888	0.416488	unchanged	Proteobacteria	Gammaproteobacteria	Cellvibrionales	Cellvibrionaceae	Cellvibrio	uncultured bacterium
FPLL01007120.16.1486	0.0439522	0.0866152	0.0244945	0.0399694	0.0281809	0.0359772	0.671522	0.253648	unchanged	0	0.00269993	0.00314041	0.0264659	0.0457493	0.150517	38.137	0.0981298	unchanged	0.00306326	0.00810855	0.0207383	0.00841019	0.00910029	0.00545256	0.719617	0.340807	unchanged	Proteobacteria	Alphaproteobacteria	Sphingomonadales	Sphingomonadaceae	Altererythrobacter	metagenome
HM233965.1.1515	0	0	0	0	0	0	ND	ND	unchanged	0.00806235	0.00539986	0.00314041	0	0	0	0	0.0300809	under-represented in BSDI vs.BSFI	0	0.0162171	0.00296261	0.0112136	0	0.00272628	0.726803	0.423287	unchanged	Firmicutes	Bacilli	Bacillales	Bacillaceae	Bacillus	Bacillus sp. IHB B 2269
JN178486.1.1548	0.348687	0.330221	0.176904	0.106585	0.349443	0.539658	1.16344	0.407506	unchanged	0.00806235	0.00809979	0.069089	0.0705758	0.0349848	0.00470367	1.29341	0.422923	unchanged	0.186859	0.0054057	0.0444392	0.123349	0.0121337	0.0381679	0.733623	0.21636	unchanged	Acidobacteria	Blastocatellia (Subgroup 4)	Pyrinomonadales	Pyrinomonadaceae	RB41	uncultured bacterium
DQ767881.1.1555	0	0	0	0	0	0	ND	ND	unchanged	0.0134372	0.00539986	0	0	0	0	0	0.124504	unchanged	0.0398223	0.0216228	0.00592522	0.0252306	0.0242674	0	0.734715	0.176926	unchanged	Firmicutes	Negativicutes	Selenomonadales	Veillonellaceae	Pelosinus	Psychrosinus fermentans
Z95734.1.1547	0.0146507	0.0270673	0	0.00666156	0.0338171	0.00830243	1.16931	0.347311	unchanged	0	0	0	0.00294066	0.00807341	0.00940734	ND	0.0372976	over-represented in SRzDI vs. SRzFI	0.00918977	0	0.00592522	0	0.00303343	0.00817884	0.741798	0.386617	unchanged	Acidobacteria	Subgroup 6	uncultured Acidobacteria bacterium	uncultured Acidobacteria bacterium	uncultured Acidobacteria bacterium	uncultured Acidobacteria bacterium
EU979105.1.1517	0.152368	0.251726	0.22045	0.0866003	0.115542	0.152211	0.56738	0.0298981	under-represented in BSDI vs.BSFI	0	0	0	0.0205846	0.00807341	0.00940734	ND	0.0427019	over-represented in SRzDI vs. SRzFI	0	0.0054057	0.00592522	0	0.00303343	0.00545256	0.748923	0.160482	unchanged	Acidobacteria	Subgroup 6	uncultured Acidobacteria bacterium	uncultured Acidobacteria bacterium	uncultured Acidobacteria bacterium	uncultured Acidobacteria bacterium
KC331239.1.1471	1.09001	1.03938	0.933511	0.273124	1.9163	0.542425	0.891914	0.424192	unchanged	0.0188121	0.0242994	0.00628082	0.0705758	0.0565139	0.19285	6.47753	0.102095	unchanged	0.107214	0.0216228	0.0799905	0.056068	0.084936	0.0163577	0.753549	0.356196	unchanged	Chloroflexi	Anaerolineae	Anaerolineales	Anaerolineaceae	uncultured	uncultured bacterium
KF494755.1.1453	0.0263713	0.0676682	0.0353809	0.029977	0.0140905	0.0138374	0.447417	0.14319	unchanged	0.0053749	0	0.0345445	0.0147033	0.018838	1.67451	42.7874	0.206391	unchanged	0.00306326	0.00270285	0.00592522	0.0028034	0.00606686	0	0.758704	0.380565	unchanged	Proteobacteria	Alphaproteobacteria	Sphingomonadales	Sphingomonadaceae	Altererythrobacter	uncultured bacterium
FPLL01003650.17.1550	0.0351617	0.029774	0.0353809	0.0399694	0.0140905	0.0110699	0.649242	0.153651	unchanged	0	0	0	0	0	0	ND	ND	unchanged	0	0.00270285	0.0444392	0.0196238	0	0.0163577	0.763257	0.406249	unchanged	Proteobacteria	Deltaproteobacteria	Myxococcales	BIrii41	metagenome	metagenome
JN417578.1.1474	0.21097	0.481797	0.0653186	0.0532925	0.163449	0.215863	0.570654	0.256483	unchanged	0	0.0107997	0.0314041	0	0.0107646	0.28222	6.94214	0.211365	unchanged	0.00306326	0	0.0296261	0.0028034	0.00606686	0.0163577	0.771747	0.352389	unchanged	Proteobacteria	Alphaproteobacteria	Rhizobiales	KF-JG30-B3	uncultured soil bacterium	uncultured soil bacterium
KY867530.1.1519	0.105485	0.0216538	0.0163296	0.0899311	0.0789066	0.0276748	1.36972	0.246496	unchanged	0.0483741	13.362	0.0722294	0.464624	3.04099	0.00940734	0.260709	0.221442	unchanged	0.897534	7.62474	0.0859157	6.61041	0.0242674	0.0109051	0.772007	0.440415	unchanged	Proteobacteria	Gammaproteobacteria	Aeromonadales	Aeromonadaceae	Aeromonas	Aeromonas hydrophila subsp. hydrophila
BBPC01190614.7148.8812	0.00293015	0.00270673	0	0.00666156	0.00281809	0.00553495	2.66364	0.0945117	unchanged	0.00268745	0.0242994	0	0.382285	0.0726607	0	16.8581	0.177157	unchanged	0.00306326	0.135142	0.0118504	0.0336408	0.0819026	0.00272628	0.788169	0.352168	unchanged	Proteobacteria	Gammaproteobacteria	Pseudomonadales	Pseudomonadaceae	Pseudomonas	Humulus lupulus var. lupulus
JX223193.1.1365	0	0	0	0	0	0	ND	ND	unchanged	0	0.0539986	0.00314041	0.00294066	0.0618962	0	1.13472	0.252911	unchanged	0.343085	0.0135142	0.0325887	0.0953155	0	0.21265	0.791303	0.423523	unchanged	Firmicutes	Clostridia	Clostridiales	Lachnospiraceae	uncultured	uncultured bacterium
JX222632.1.1468	0	0	0	0	0	0	ND	ND	unchanged	0.00268745	0.0323992	0.169582	0.217609	0.0349848	0	1.23416	0.449468	unchanged	0.0888344	0.00270285	0.118504	0	0.163805	0.00272628	0.792849	0.442217	unchanged	Firmicutes	Clostridia	Clostridiales	Ruminococcaceae	uncultured	uncultured bacterium
JQ825026.1.1510	0.00293015	0.0216538	0	0.00333078	0.00563618	0.00553495	0.589894	0.32831	unchanged	0	0	0	0.0147033	0.0430582	0	ND	0.133527	unchanged	0	0.00270285	0.0148131	0.0056068	0.00303343	0.00545256	0.804571	0.409477	unchanged	Gemmatimonadetes	Gemmatimonadetes	Gemmatimonadales	Gemmatimonadaceae	uncultured	uncultured bacterium
D84006.1.1530	0	0	0	0	0	0	ND	ND	unchanged	0	0.00269993	0.00314041	0	0	0	0	0.0929079	unchanged	0.00306326	0	0.0266635	0.0028034	0.021234	0	0.808611	0.451817	unchanged	Proteobacteria	Gammaproteobacteria	Pseudomonadales	Pseudomonadaceae	Pseudomonas	Pseudomonas alcaligenes
AJ236893.1.1499	0	0	0	0	0	0	ND	ND	unchanged	0	0	0	0.00588132	0.00269114	0.014111	ND	0.078155	unchanged	0	0.00810855	0.00592522	0.0056068	0.00606686	0	0.831826	0.41898	unchanged	Firmicutes	Bacilli	Bacillales	Bacillaceae	Bacillus	Bacillus sp. IDA624
GQ848416.1.1554	4.97246	0.0676682	1.12675	0.0233155	0.11836	0.791498	0.15132	0.195441	unchanged	0.0107498	0.0161996	0.0376849	0.0176439	0.00269114	0.0752587	1.479	0.279431	unchanged	0.012253	0.0189199	0.00888784	0.0028034	0.00606686	0.0245365	0.833902	0.414044	unchanged	Firmicutes	Bacilli	Bacillales	Bacillaceae	Bacillus	uncultured bacterium
JN178394.1.1566	1.02848	1.33171	0.628691	0.29977	0.67916	0.722311	0.56919	0.121728	unchanged	0.0107498	0.0134996	0.204126	0.123508	0.0457493	0.117592	1.25604	0.384187	unchanged	0.00612651	0.0054057	0.19257	0.0392476	0.133471	0	0.846236	0.461221	unchanged	Acidobacteria	Blastocatellia (Subgroup 4)	Pyrinomonadales	Pyrinomonadaceae	RB41	uncultured bacterium
ACTT02000007.7468.8993	0.00293015	0.0162404	0.100699	0.00333078	0.0253628	0.0387447	0.562595	0.258308	unchanged	0	0	0	0.0176439	0.0430582	0	ND	0.123424	unchanged	0.615715	0.0189199	0.00888784	0.541056	0	0.00817884	0.853482	0.146614	unchanged	Proteobacteria	Gammaproteobacteria	Betaproteobacteriales	Burkholderiaceae	Ralstonia	Ralstonia sp. 5_2_56FAA
JQ279039.1.1496	0	0	0	0.0399694	0.030999	0	ND	0.0949744	unchanged	0.0214996	0.00809979	0	0.0264659	0.00269114	0	0.985056	0.48261	unchanged	0	0.0054057	0.0177757	0.0168204	0.00303343	0	0.856456	0.460932	unchanged	Proteobacteria	Gammaproteobacteria	Pseudomonadales	Pseudomonadaceae	Pseudomonas	uncultured Pseudomonas sp.
JX271995.1.1513	0	0	0	0.00666156	0	0.00276748	ND	0.122665	unchanged	0.00268745	0.477888	0.00628082	0.0176439	0.104954	0	0.251816	0.218307	unchanged	0.0612651	0.286502	0.00592522	0.299964	0.00303343	0	0.856668	0.460515	unchanged	Proteobacteria	Gammaproteobacteria	Aeromonadales	Aeromonadaceae	Aeromonas	uncultured bacterium
KC432391.1.1355	0.0732536	0.0730816	0.0843698	0.0566233	0.239538	0.30719	2.61525	0.113915	unchanged	0	0	0	0.0176439	0.0161468	0	ND	0.0921518	unchanged	0	0.00270285	0.0355513	0	0.00303343	0.0299891	0.863239	0.22896	unchanged	Bacteroidetes	Bacteroidia	Chitinophagales	37-13	uncultured bacterium	uncultured bacterium
CP009280.13832.15394	0	0	0	0	0	0	ND	ND	unchanged	0	0	0	0.00294066	0.0753519	0	ND	0.200287	unchanged	0	0.0297313	0.00592522	0.028034	0.00303343	0	0.871296	0.466173	unchanged	Firmicutes	Bacilli	Bacillales	Paenibacillaceae	Paenibacillus	Paenibacillus sp. FSL P4-0081
EF632748.1.1502	0.0146507	0.0108269	0.00816482	0.00999234	0.0112724	0.0221398	1.29017	0.308785	unchanged	2.62026	0.710082	0.288918	0.226431	4.14704	0	1.20839	0.448142	unchanged	0.199112	4.22455	0.130355	3.26315	0.0364011	0.689749	0.875997	0.468767	unchanged	Firmicutes	Clostridia	Clostridiales	Clostridiaceae 1	Clostridium sensu stricto 8	uncultured bacterium
FJ859698.1.1517	0.0146507	0.0270673	0.0217729	0.00333078	0.0112724	0.0415121	0.883833	0.423134	unchanged	0	0.0161996	0.015702	0	0.018838	0.0188147	1.18027	0.0931328	unchanged	0.00306326	0.0189199	0.00592522	0.00841019	0	0.0163577	0.88747	0.459268	unchanged	Firmicutes	Bacilli	Bacillales	Bacillaceae	Bacillus	Bacillus niacini
JX079506.1.1489	0.00586029	0.00541345	0.00272161	0.00333078	0.061998	0.00276748	4.86564	0.224271	unchanged	0.309057	0.0620984	0.0596677	0.252897	0.0242202	0.0517404	0.763323	0.0684172	unchanged	0.211365	0.0162171	0.0296261	0.0392476	0.109203	0.0817884	0.895149	0.461548	unchanged	Proteobacteria	Alphaproteobacteria	Sphingomonadales	Sphingomonadaceae	Sphingobium	uncultured Sphingobium sp.
FJ444697.1.1516	0	0	0	0	0	0	ND	ND	unchanged	0	0	0	0.0147033	0.123792	0	ND	0.179292	unchanged	0	0.00270285	0.165906	0.14858	0.00303343	0	0.899201	0.477971	unchanged	Proteobacteria	Deltaproteobacteria	Desulfuromonadales	Geobacteraceae	Geobacter	uncultured Geobacter sp.
KC541236.1.1514	0	0	0	0	0	0	ND	ND	unchanged	0	0.00809979	0.00942122	0	0	0	0	0.0929079	unchanged	0	0.0135142	0.00296261	0	0.0121337	0.00272628	0.901871	0.166755	unchanged	Firmicutes	Clostridia	Clostridiales	Clostridiaceae 1	Clostridium sensu stricto 13	uncultured bacterium
HE575392.1.1455	0	0	0	0	0	0	ND	ND	unchanged	0.053749	0.76138	0.0314041	0.370523	0.312172	0	0.80646	0.414095	unchanged	0.321642	0.0054057	0.399953	0.176614	0.0242674	0.458015	0.906323	0.37506	unchanged	Firmicutes	Clostridia	Clostridiales	Lachnospiraceae	Herbinix	uncultured Clostridium sp.
FJ478473.1.1494	0.0117206	0.0514278	0.0217729	0.00666156	0.061998	0.0525821	1.4277	0.181918	unchanged	0	0	0	0.00882197	0.00538228	0.169332	ND	0.187691	unchanged	0.00306326	0	0.00296261	0.0028034	0	0.00272628	0.917657	0.0922099	unchanged	Proteobacteria	Gammaproteobacteria	Betaproteobacteriales	TRA3-20	uncultured bacterium	uncultured bacterium
AJ229203.1.1456	0.00293015	0.00812018	0	0	0	0	0	0.130479	unchanged	0.223058	0.118797	0.248092	0.264659	0.422509	0	1.1648	0.428834	unchanged	0.266503	0.245959	0.72584	0.532646	0.118304	0.493457	0.924173	0.427848	unchanged	Firmicutes	Clostridia	Clostridiales	Lachnospiraceae	Herbinix	unidentified eubacterium clone BSV51
JN178817.1.1488	0.310595	0.690215	0.231337	0.38304	0.98915	0.902197	1.84587	0.0923264	unchanged	0.123623	0.0593985	0.207267	0.244075	0.277187	2.72813	8.32562	0.174175	unchanged	0.208301	0.0378399	0.266635	0.112136	0.31851	0.0463468	0.930216	0.472046	unchanged	Proteobacteria	Alphaproteobacteria	Sphingomonadales	Sphingomonadaceae	Sphingomonas	uncultured bacterium
JX521187.1.1481	0.108415	0.116389	0.359252	0.0166539	0.160631	0.121769	0.512029	0.181618	unchanged	0.00268745	0.00269993	0	0.00588132	0.0134557	0.014111	6.20859	0.0506756	unchanged	0.00612651	0	0.00888784	0	0.00606686	0.00817884	0.948806	0.474352	unchanged	Chloroflexi	Anaerolineae	Anaerolineales	Anaerolineaceae	uncultured	uncultured bacterium
JXQC01000003.3322101.3323598	0.0117206	0.00812018	0.00272161	0.0133231	0.00845428	0	0.965209	0.428652	unchanged	0.0268745	0	0.00314041	0	0.0242202	0.0235183	1.5905	0.37678	unchanged	0	0.0135142	0.0177757	0	0.0242674	0.00545256	0.949826	0.47229	unchanged	Proteobacteria	Alphaproteobacteria	Sphingomonadales	Sphingomonadaceae	Altererythrobacter	Erythrobacter sp. SG61-1L
JX079376.1.1541	0.0293015	0.029774	0.0353809	0.00666156	0.0225447	0.0193723	0.514297	0.0378182	under-represented in BSDI vs.BSFI	0.00268745	0.00269993	0.0533869	0.00882197	0.00269114	0.0611477	1.23627	0.094776	unchanged	0.0153163	0.00270285	0	0.0112136	0.00606686	0	0.959006	0.459808	unchanged	Actinobacteria	Thermoleophilia	Solirubrobacterales	67-14	uncultured Solirubrobacter sp.	uncultured Solirubrobacter sp.
JN177862.1.1584	0.21097	0.194884	0.421849	0.0266462	0.462167	0.381912	1.05198	0.462035	unchanged	0	0	0	0.00294066	0.0161468	0.042333	ND	0.109486	unchanged	0.00612651	0	0.00888784	0.00841019	0.00606686	0	0.964214	0.4859	unchanged	Acidobacteria	Blastocatellia (Subgroup 4)	Pyrinomonadales	Pyrinomonadaceae	RB41	uncultured bacterium
AM935186.1.1344	0.00879044	0.14887	0.00816482	0.306432	0.0169086	0	1.94989	0.360385	unchanged	0	0	0	0	0	0	ND	ND	unchanged	0	0.00270285	0.00592522	0.0056068	0	0.00272628	0.96581	0.487831	unchanged	Proteobacteria	Gammaproteobacteria	Salinisphaerales	Solimonadaceae	Panacagrimonas	uncultured Xanthomonadaceae bacterium
JN409157.1.1478	0.128926	0.240899	0.449065	0.0732772	0.481894	0.359772	1.1173	0.394555	unchanged	0.0053749	0.0107997	0.0282637	0.0205846	0.00538228	0.00470367	0.690183	0.360847	unchanged	0	0.00270285	0.0148131	0.014017	0.00303343	0	0.973425	0.493412	unchanged	Verrucomicrobia	Verrucomicrobiae	Pedosphaerales	Pedosphaeraceae	uncultured Verrucomicrobia bacterium	uncultured Verrucomicrobia bacterium
HQ773435.1.1398	0	0	0	0	0	0	ND	ND	unchanged	0.0188121	0.00269993	0.0376849	0.0147033	0.00807341	0	0.384761	0.225401	unchanged	0	0.00270285	0.00592522	0	0.00303343	0.00545256	0.983533	0.428891	unchanged	Proteobacteria	Alphaproteobacteria	Rhizobiales	Devosiaceae	Devosia	uncultured organism
AB874515.1.1453	0	0	0	0	0	0	ND	ND	unchanged	0.0053749	0.0836978	0.00628082	0.120567	0.0430582	0	1.71598	0.338869	unchanged	0.202175	0.00270285	0.0681401	0.142973	0.0182006	0.109051	0.989771	0.489048	unchanged	Firmicutes	Clostridia	Clostridiales	Lachnospiraceae	uncultured	uncultured Firmicutes bacterium
HQ120282.1.1521	0.00879044	0.00541345	0.00272161	0.00333078	0.00281809	0	0.363291	0.0307457	under-represented in BSDI vs.BSFI	0	0	0	0	0.00807341	0.00470367	ND	0.105249	unchanged	0	0.0054057	0.00296261	0.0056068	0	0.00272628	0.99579	0.498695	unchanged	Firmicutes	Bacilli	Bacillales	Bacillaceae	Bacillus	uncultured bacterium
JF319172.1.1475	0.0586029	0.0324807	0	0.0433001	0.0112724	0.0747219	1.41951	0.360667	unchanged	0.0053749	0.00809979	0	0.0235253	0.0376759	0.00470367	4.89101	0.067794	unchanged	0.00306326	0.0162171	0.0355513	0.014017	0.00606686	0.0354417	1.01265	0.486589	unchanged	Acidobacteria	Subgroup 6	uncultured Acidobacteria bacterium	uncultured Acidobacteria bacterium	uncultured Acidobacteria bacterium	uncultured Acidobacteria bacterium
HQ120145.1.1506	0	0	0	0.0133231	0.00281809	0.00553495	ND	0.0743216	unchanged	0	0	0	0.00294066	0.00807341	0	ND	0.12996	unchanged	0	0.00270285	0.0148131	0.0056068	0.0121337	0	1.01282	0.496483	unchanged	Proteobacteria	Gammaproteobacteria	Betaproteobacteriales	Nitrosomonadaceae	Ellin6067	uncultured bacterium
KJ955672.1.1473	0	0	0	0.00333078	0	0.00276748	ND	0.0934823	unchanged	0.00268745	0	0.015702	0.326413	0.0215291	0	18.9207	0.207119	unchanged	0.137847	0	0.0444392	0.0112136	0.175939	0	1.0267	0.493651	unchanged	Firmicutes	Clostridia	Clostridiales	Ruminococcaceae	uncultured	uncultured Ruminococcaceae bacterium
JQCR01000001.356741.358305	0.0117206	0.00270673	0	0	0	0	0	0.153772	unchanged	0.833109	0.0512987	0.596677	0.0411692	2.17982	0	1.49957	0.409038	unchanged	0.00306326	1.12439	0.186645	1.2363	0.00606686	0.114504	1.03255	0.49259	unchanged	Firmicutes	Bacilli	Bacillales	Paenibacillaceae	Paenibacillus	Paenibacillus wynnii
JN177879.1.1570	0.146507	0.0784951	0.0979778	0.029977	0.0648161	0.265678	1.11608	0.447121	unchanged	0	0	0	0.00588132	0.00269114	0.112888	ND	0.189912	unchanged	0.00306326	0.0108114	0.0207383	0.0028034	0.0303343	0.00272628	1.03614	0.486405	unchanged	Acidobacteria	Blastocatellia (Subgroup 4)	Pyrinomonadales	Pyrinomonadaceae	RB41	uncultured bacterium
JX049412.1.1527	0.0117206	0.0216538	0.0272161	0.0399694	0.0648161	0.0138374	1.95778	0.185643	unchanged	0.134372	0.00809979	0.00314041	0.0117626	0.0134557	0	0.173188	0.216904	unchanged	0.0673916	0.00810855	0.0177757	0.0476578	0	0.0490731	1.03704	0.473669	unchanged	Proteobacteria	Gammaproteobacteria	Betaproteobacteriales	Burkholderiaceae	Ideonella	Rubrivivax gelatinosus
AATN01001290.251.1721	0.149437	0.159697	0.0816482	0.396363	0.211357	0.202026	2.07211	0.0673153	unchanged	0.0322494	0.0701982	0.392551	0.0441099	0.0753519	0.310442	0.868495	0.273929	unchanged	0.00918977	0.00810855	0.0503644	0.0336408	0.0121337	0.0245365	1.03914	0.478641	unchanged	Proteobacteria	Alphaproteobacteria	Reyranellales	Reyranellaceae	Reyranella	metagenome
FNSC01000001.1009968.1011508	0	0	0	0	0	0	ND	ND	unchanged	0	0	0	0	0	0	ND	ND	unchanged	0	0.00810855	0.0118504	0	0.0182006	0.00272628	1.04849	0.479464	unchanged	Proteobacteria	Gammaproteobacteria	Pseudomonadales	Pseudomonadaceae	Pseudomonas	Pseudomonas anguilliseptica
HQ119397.1.1495	0.506915	0.416836	0.187791	0.149885	0.411441	0.442796	0.90336	0.429328	unchanged	0	0.0404989	0.0345445	0.0470505	0.0511316	0.0799624	2.37389	0.0507784	unchanged	0.00306326	0.0243256	0.0414766	0.0028034	0.0697689	0	1.05383	0.482608	unchanged	Planctomycetes	Planctomycetacia	Pirellulales	Pirellulaceae	Pirellula	uncultured bacterium
JX223013.1.1495	0	0	0	0	0	0	ND	ND	unchanged	0.0671862	0.00809979	0.00628082	0.00294066	0.0888076	0	1.12482	0.471561	unchanged	0.00306326	0.0756798	0.0355513	0.0700849	0	0.0517993	1.06641	0.478601	unchanged	Firmicutes	Clostridia	Clostridiales	Clostridiaceae 1	Clostridium sensu stricto 13	uncultured bacterium
KM668174.1.1477	0	0	0	0.00333078	0.00281809	0	ND	0.0931634	unchanged	0.408492	0.561585	0	0.0529318	0.0861164	0	0.143337	0.0959362	unchanged	0	0.286502	0.0355513	0.0504612	0.0121337	0.297165	1.11708	0.471539	unchanged	Firmicutes	Clostridia	Clostridiales	Family XI	Sedimentibacter	uncultured bacterium
HQ119354.1.1498	0.0468823	0.0135336	0.0190512	0.00333078	0.0112724	0.0332097	0.601668	0.300706	unchanged	0	0	0	0.00588132	0.0107646	0	ND	0.10826	unchanged	0.0398223	0.00270285	0.0414766	0.0364442	0.00606686	0.0517993	1.12272	0.238284	unchanged	Planctomycetes	Planctomycetacia	Isosphaerales	Isosphaeraceae	uncultured	uncultured bacterium
HE804344.1.1423	0	0	0	0	0	0	ND	ND	unchanged	0.236496	0.0350991	0.125616	0.00588132	0.156086	0	0.407761	0.265132	unchanged	0.0520754	0.054057	0	0.103726	0.00606686	0.0109051	1.13724	0.441064	unchanged	Firmicutes	Clostridia	Clostridiales	Clostridiaceae 1	Clostridium sensu stricto 8	uncultured bacterium
KC331564.1.1515	0.020511	0.029774	0.00816482	0.0166539	0.0169086	0.0276748	1.04769	0.466029	unchanged	0.00268745	0.0107997	0.0376849	0.0147033	0.0269114	0.00940734	0.997068	0.498751	unchanged	0.0183795	0	0.0237009	0	0.021234	0.0272628	1.15248	0.434569	unchanged	Acidobacteria	Subgroup 6	uncultured bacterium	uncultured bacterium	uncultured bacterium	uncultured bacterium
GARB01003133.115.1632	0	0	0	0	0	0	ND	ND	unchanged	0	0.39959	0.0596677	0.808681	0.0242202	0	1.81358	0.379288	unchanged	0.00306326	0.251365	0	0.0784951	0.209307	0.00545256	1.1526	0.370481	unchanged	Cyanobacteria	Oxyphotobacteria	Chloroplast	Athetis lepigone	Athetis lepigone	Athetis lepigone
FJ478992.1.1517	0.041022	0.0839085	0	0.0766079	0.0422714	0.0857918	1.63828	0.273846	unchanged	0	0	0	0.00882197	0.00269114	0.0188147	ND	0.0821817	unchanged	0.00306326	0	0.0296261	0.0112136	0.021234	0.00545256	1.1594	0.45468	unchanged	Gemmatimonadetes	S0134 terrestrial group	uncultured bacterium	uncultured bacterium	uncultured bacterium	uncultured bacterium
KR029319.1.1504	0.0586029	0.0839085	0.013608	0.00666156	0	0.0249073	0.20221	0.138024	unchanged	0.0053749	0.0107997	0.0282637	0.00588132	0.0511316	0.0517404	2.44729	0.102181	unchanged	0.00306326	0.0405427	0.00296261	0.0224272	0.0182006	0.0136314	1.16514	0.429369	unchanged	Firmicutes	Bacilli	Bacillales	Bacillaceae	Bacillus	Bacillus sp. mixed culture X3-46
AB862895.1.1506	0	0	0	0.00333078	0.0169086	0	ND	0.160975	unchanged	0	0	0	0.00294066	0.00269114	0	ND	0.0921518	unchanged	0	0.00270285	0.0237009	0.0112136	0.00606686	0.0136314	1.17074	0.415725	unchanged	Proteobacteria	Deltaproteobacteria	Myxococcales	Sandaracinaceae	uncultured	uncultured bacterium
KF712670.1.1523	0.0732536	0.213831	1.00699	0.0333078	0.648161	0.525821	0.932933	0.461422	unchanged	0.0107498	0.00539986	0.0376849	0.0147033	0.0134557	0.0188147	0.872556	0.405214	unchanged	0.134783	0.0054057	0.0237009	0.0897087	0.0667354	0.0354417	1.17082	0.395059	unchanged	Verrucomicrobia	Verrucomicrobiae	Pedosphaerales	Pedosphaeraceae	uncultured bacterium	uncultured bacterium
FXWM01000001.186615.188168	0.703235	0.089322	0.408241	0.0133231	0.149359	0.478773	0.534191	0.268039	unchanged	0.0349368	0.0728981	0.015702	0.0205846	0.325628	0.305738	5.27737	0.103758	unchanged	0.128657	0.100005	0.0148131	0.0700849	0.00910029	0.207197	1.17623	0.443876	unchanged	Firmicutes	Bacilli	Bacillales	Bacillaceae	Bacillus	Bacillus sp. OV166
MUNY01000075.58.1583	0.123066	0.00541345	0.0190512	15.9511	0.101451	0.0138374	108.902	0.209674	unchanged	0.198871	0.0215994	5.1063	0.00882197	0.0107646	0.00470367	0.00456002	0.200166	unchanged	0.0183795	0.00810855	0.0266635	0.028034	0.0182006	0.0163577	1.17762	0.342987	unchanged	Bacteroidetes	Bacteroidia	Cytophagales	Cyclobacteriaceae	Algoriphagus	Algoriphagus sp. A40
HQ910286.1.1487	0.0351617	0.143456	0.0925346	0.0499617	0.417078	0.188188	2.41645	0.117991	unchanged	0.00268745	0.00809979	0.00942122	0.0441099	0.00807341	0.098777	7.47015	0.116765	unchanged	0.00306326	0.0054057	0.0444392	0	0.0606686	0.00272628	1.19821	0.456321	unchanged	Bacteroidetes	Bacteroidia	Cytophagales	Microscillaceae	uncultured	uncultured bacterium
JN981934.1.1516	0	0	0	0	0	0	ND	ND	unchanged	0.00806235	0.307792	0	0.0117626	0.0753519	0	0.275806	0.215956	unchanged	0.0183795	0.186497	0	0.243896	0.00303343	0	1.20526	0.458242	unchanged	Proteobacteria	Gammaproteobacteria	Aeromonadales	Aeromonadaceae	Aeromonas	uncultured bacterium
FRCC01000023.222.1739	0.00879044	0.0135336	0	0.646171	0.00563618	0	29.1975	0.214924	unchanged	0.0644988	0.36989	0	0.00588132	0.659329	0	1.53137	0.274368	unchanged	0	0.00810855	0.121467	0.0644781	0.0940363	0	1.22334	0.448483	unchanged	Bacteroidetes	Bacteroidia	Flavobacteriales	Flavobacteriaceae	Flavobacterium	Flavobacterium flevense
AOKA01000137.3650.5241	0	0	0	0.00666156	0	0.00553495	ND	0.0934823	unchanged	0.024187	0.0107997	0.00314041	0.0617538	0.018838	0	2.11376	0.181972	unchanged	0	0.13244	0.0148131	0.0308374	0.103137	0.0463468	1.22457	0.319727	unchanged	Proteobacteria	Gammaproteobacteria	Pseudomonadales	Pseudomonadaceae	Pseudomonas	Pseudomonas syringae pv. actinidiae ICMP 19102
KR052807.1.1510	0	0	0	0	0	0	ND	ND	unchanged	0.153185	0.0161996	0.141318	0.00882197	0.0618962	0	0.227607	0.165523	unchanged	0.0520754	0.0297313	0.00296261	0.0812985	0.0121337	0.0109051	1.23084	0.338721	unchanged	Firmicutes	Clostridia	Clostridiales	Clostridiaceae 1	Clostridium sensu stricto 8	Clostridium sp. A18
JF183865.1.1324	0	0	0	0	0	0	ND	ND	unchanged	0	0	0	0	0	0	ND	ND	unchanged	0.00306326	0.00810855	0	0.0056068	0	0.00817884	1.23397	0.436026	unchanged	Firmicutes	Clostridia	Clostridiales	Clostridiaceae 1	Clostridium sensu stricto 10	uncultured bacterium
JX120488.1.1484	0	0	0	0	0	0	ND	ND	unchanged	0	0.00269993	0.169582	0.0352879	0.00269114	0	0.220447	0.276174	unchanged	0.012253	0	0.0414766	0.0028034	0.063702	0	1.23778	0.451853	unchanged	Firmicutes	Clostridia	Clostridiales	Gracilibacteraceae	Lutispora	uncultured bacterium
HQ190362.1.1514	0.00879044	0.0351874	0.00816482	0.00333078	0.030999	0.00830243	0.817607	0.101103	unchanged	0	0.00809979	0.00942122	0.0176439	0.0134557	0.0188147	2.84883	0.0481177	over-represented in SRzDI vs. SRzFI	0.0428856	0	0.0177757	0.0112136	0.00303343	0.0627045	1.26854	0.414582	unchanged	Gemmatimonadetes	Gemmatimonadetes	Gemmatimonadales	Gemmatimonadaceae	uncultured	uncultured bacterium
JX222954.1.1475	0	0	0	0	0	0	ND	ND	unchanged	0.0268745	0.0863978	0.254373	0.211727	0.40098	0	1.66657	0.340951	unchanged	0.196048	0.00270285	0.0266635	0.126153	0.0879694	0.0736096	1.27646	0.349878	unchanged	Firmicutes	Clostridia	Clostridiales	Clostridiaceae 1	Fonticella	uncultured bacterium
JQ693085.1.1500	0.00293015	0.00812018	0.00272161	0.00333078	0.00563618	0	0.651104	0.125769	unchanged	0.521365	0.161996	0.015702	0.0147033	0.632417	0	0.925697	0.478318	unchanged	0.0428856	0.791935	0.103691	0.860643	0.00606686	0.346238	1.29242	0.431693	unchanged	Firmicutes	Clostridia	Clostridiales	Clostridiaceae 1	Clostridium sensu stricto 1	uncultured prokaryote
CP008852.1638520.1640166	0	0	0	0	0	0	ND	ND	unchanged	0	0	0	0	0	0	ND	ND	unchanged	0.00306326	0.0162171	0	0.0168204	0	0.00817884	1.29662	0.427544	unchanged	Firmicutes	Negativicutes	Selenomonadales	Veillonellaceae	Pelosinus	Pelosinus sp. UFO1
GQ922061.1.1490	0.108415	0.113683	0.0571537	0.0632848	0.0732704	0.102397	0.855687	0.346137	unchanged	0.00806235	0.00539986	0.244952	0.0646945	0.0242202	0.098777	0.726322	0.370694	unchanged	0.0704549	0.0054057	0.0711027	0.171007	0.00606686	0.0218103	1.35329	0.366159	unchanged	Proteobacteria	Alphaproteobacteria	Rhizobiales	Beijerinckiaceae	Microvirga	Mirovirga sp. SWF65121
CCYL01000016.185554.187087	0.0117206	0.0135336	0.0163296	0.00333078	0	0.0138374	0.412856	0.0626865	unchanged	0.0053749	0.00269993	0.00314041	0	0.0296025	0.0235183	4.73649	0.14602	unchanged	0.00306326	0.00810855	0.00296261	0.0028034	0	0.0163577	1.35563	0.40734	unchanged	Firmicutes	Bacilli	Bacillales	Bacillaceae	Bacillus	Bacillus sp. JCA
JN245727.1.1489	0.00586029	0.00270673	0	0.00999234	0	0.00553495	1.81245	0.22916	unchanged	0.00806235	0.205195	0	0	0	0	0	0.200214	unchanged	0.00612651	0	0.441429	0.616747	0	0.00272628	1.38413	0.433994	unchanged	Proteobacteria	Gammaproteobacteria	Alteromonadales	Alteromonadaceae	Rheinheimera	uncultured bacterium
KC331288.1.1500	0.0527426	0.0866152	0.0952562	0.0166539	0.0704523	0.0913267	0.760538	0.0918701	unchanged	0.00268745	0.0242994	0.15388	0.00294066	0.00269114	0.0188147	0.135163	0.169881	unchanged	0.00306326	0	0.0207383	0.0112136	0	0.0218103	1.38747	0.176146	unchanged	Proteobacteria	Gammaproteobacteria	Betaproteobacteriales	Nitrosomonadaceae	MND1	uncultured bacterium
DQ129396.1.1475	0	0	0	0	0	0	ND	ND	unchanged	0.0268745	0.0161996	0	0	0	0	0	0.103739	unchanged	0.00306326	0.00810855	0.0207383	0.0336408	0	0.0109051	1.39598	0.38989	unchanged	Firmicutes	Clostridia	Clostridiales	Clostridiaceae 1	Clostridium sensu stricto 1	uncultured bacterium
HQ236018.1.1521	0.536217	0.110976	0.0489889	0.059954	0.0225447	0.232468	0.452421	0.287548	unchanged	0.0107498	0.0836978	0.0376849	0.0499912	0.384833	0.188147	4.71474	0.0819179	unchanged	0.00612651	0.105411	0.0355513	0.0644781	0.00303343	0.13904	1.40427	0.390548	unchanged	Firmicutes	Bacilli	Bacillales	Bacillaceae	Bacillus	Bacillus sp. SAD1-6
FJ444709.1.1491	0.00293015	0.00541345	0	0.00666156	0.00281809	0.00553495	1.79954	0.231117	unchanged	0	0	0	0	0	0	ND	ND	unchanged	0	0.00270285	0.0118504	0.00841019	0.0121337	0	1.41163	0.400174	unchanged	Proteobacteria	Gammaproteobacteria	Betaproteobacteriales	Burkholderiaceae	Ramlibacter	uncultured bacterium
JN177895.1.1552	0.383849	0.221952	0.307542	0.0266462	0.197266	0.448331	0.736026	0.319101	unchanged	0	0.00539986	0.0282637	0.0176439	0.0134557	0.070555	3.01973	0.0781517	unchanged	0.00306326	0	0.00888784	0.0056068	0.00606686	0.00545256	1.43303	0.2987	unchanged	Acidobacteria	Blastocatellia (Subgroup 4)	Pyrinomonadales	Pyrinomonadaceae	RB41	uncultured bacterium
GQ302587.1.1517	0.0937647	0.184057	0.103421	0.116577	0.00563618	0.0691869	0.502043	0.200698	unchanged	0	0.00269993	0.0188424	0.0558725	0.0242202	0.00940734	4.15461	0.176343	unchanged	0.00306326	0	0.0207383	0.014017	0.0121337	0.00817884	1.44232	0.35257	unchanged	Acidobacteria	Subgroup 6	uncultured Acidobacterium sp.	uncultured Acidobacterium sp.	uncultured Acidobacterium sp.	uncultured Acidobacterium sp.
HQ397494.1.1515	0	0.00270673	0.0326593	0	0	0	0	0.188468	unchanged	0	0.00269993	0.015702	0.0117626	0.00538228	0.00470367	1.1873	0.439055	unchanged	0	0.00270285	0.00296261	0.0028034	0	0.00545256	1.45724	0.338211	unchanged	Acidobacteria	Subgroup 6	uncultured bacterium	uncultured bacterium	uncultured bacterium	uncultured bacterium
JX223388.1.1477	0	0	0	0	0	0	ND	ND	unchanged	0.00268745	0.0134996	0	0.00588132	0.00807341	0	0.86209	0.397651	unchanged	0	0.00270285	0.00296261	0.0028034	0	0.00545256	1.45724	0.338211	unchanged	Firmicutes	Clostridia	Clostridiales	Family XI	Sedimentibacter	uncultured bacterium
BCNN01000001.705804.707323	0	0	0	0	0	0	ND	ND	unchanged	0	0	0	0.00588132	0.00807341	0	ND	0.0966974	unchanged	0	0.00270285	0.00296261	0.0056068	0	0.00272628	1.47086	0.376368	unchanged	Proteobacteria	Gammaproteobacteria	Enterobacteriales	Enterobacteriaceae	Lelliottia	Lelliottia amnigena NBRC 105700
EF019730.1.1377	0.0468823	0.0649614	0.127916	0.0233155	0.092997	0.113467	0.958374	0.426825	unchanged	0.0053749	0.00539986	0.0628082	0.0117626	0.0134557	0.0517404	1.04588	0.43549	unchanged	0.0949609	0.00810855	0	0.056068	0.0364011	0.0599782	1.47907	0.314592	unchanged	Planctomycetes	Planctomycetacia	Pirellulales	Pirellulaceae	uncultured	uncultured planctomycete
JQ711704.1.1475	0.00293015	0.00541345	0.013608	0.00666156	0.0225447	0.00830243	1.7087	0.254836	unchanged	0.0107498	0.00269993	0.0125616	5.56078	0.0376759	0	215.231	0.210166	unchanged	1.07214	0	0.556971	2.42774	0.00303343	0	1.49209	0.342095	unchanged	Proteobacteria	Alphaproteobacteria	Rhodospirillales	Magnetospirillaceae	Magnetospirillum	uncultured bacterium
GU296671.1.1509	0	0	0	0	0	0	ND	ND	unchanged	0	0	0	0	0	0	ND	ND	unchanged	0.00612651	0.0108114	0	0.0224272	0.00303343	0	1.50317	0.363781	unchanged	Proteobacteria	Gammaproteobacteria	Aeromonadales	Aeromonadaceae	Aeromonas	Aeromonas hydrophila subsp. hydrophila
AB636965.1.1487	0	0	0	0	0	0	ND	ND	unchanged	0	0	0	0	0	0	ND	ND	unchanged	0	0.00270285	0.00296261	0.0028034	0.00303343	0.00272628	1.51146	0.204706	unchanged	Proteobacteria	Gammaproteobacteria	Betaproteobacteriales	Burkholderiaceae	Massilia	uncultured bacterium
AJ229194.1.1398	0.00293015	0	0.00272161	0	0	0	0	0.0920293	unchanged	0.0053749	0.00539986	0	0.0264659	0.0161468	0	3.95487	0.11173	unchanged	0	0.0189199	0.00296261	0.00841019	0.00303343	0.0218103	1.51965	0.373964	unchanged	Firmicutes	Clostridia	Clostridiales	Clostridiaceae 1	Fonticella	unidentified eubacterium clone BSV34
FPLS01043612.11.1525	0	0	0	0.0333078	0.0112724	0.0166049	ND	0.0457966	over-represented in BSDI vs.BSFI	0	0.00269993	0.0628082	0.00882197	0.018838	0	0.422237	0.333055	unchanged	0.0214428	0	0.0177757	0.00841019	0.0364011	0.0163577	1.5597	0.336221	unchanged	Proteobacteria	Gammaproteobacteria	Betaproteobacteriales	Nitrosomonadaceae	Ellin6067	metagenome
CP004121.149180.150680	0.0117206	0.0270673	0.0244945	0.00333078	0.0197266	0.0166049	0.626752	ND	unchanged	3.64956	3.38571	0.0188424	0.199965	5.14276	0	0.757392	0.372387	unchanged	0.600398	3.58938	0.551046	5.25917	0.0606686	2.15376	1.57643	0.369823	unchanged	Firmicutes	Clostridia	Clostridiales	Clostridiaceae 1	Clostridium sensu stricto 1	Clostridium saccharoperbutylacetonicum N1-4(HMT)
DQ129445.1.1472	0.00293015	0	0.0190512	0	0	0	0	0.170797	unchanged	0	0.00539986	1.33781	0.00294066	0.059205	0.0752587	0.102295	0.22455	unchanged	0	0.0135142	0.00592522	0.0224272	0.00606686	0.00272628	1.60603	0.357389	unchanged	Firmicutes	Bacilli	Bacillales	Bacillaceae	Bacillus	uncultured bacterium
JQ978927.1.1559	0.301805	0.0514278	0.062597	0.0433001	0.101451	0.0940942	0.574383	0.307333	unchanged	0.00806235	0.0512987	0.0345445	0.0147033	0.123792	0.136406	2.92743	0.0826774	unchanged	0	0.0810855	0.00592522	0.028034	0.0273009	0.087241	1.6386	0.341881	unchanged	Firmicutes	Bacilli	Bacillales	Bacillaceae	Bacillus	uncultured bacterium
FJ479274.1.1520	0.249062	0.522398	0.544321	0.0699464	0.48753	0.293353	0.646634	0.0674442	unchanged	0.0053749	0.00809979	0.257513	0.0176439	0.0242202	0.0658514	0.397492	0.255446	unchanged	0.00306326	0.0108114	0.00888784	0.028034	0.00303343	0.00817884	1.72416	0.318127	unchanged	Proteobacteria	Deltaproteobacteria	Myxococcales	bacteriap25	uncultured bacterium	uncultured bacterium
KF479656.1.1515	0	0	0	0	0	0	ND	ND	unchanged	0.0134372	0.00269993	0	0	0	0	0	0.160115	unchanged	0	0.00810855	0.00296261	0.00841019	0	0.0109051	1.74465	0.331533	unchanged	Firmicutes	Bacilli	Bacillales	Bacillaceae	Bacillus	Bacillus sp. D25
JN178538.1.1571	0.128926	0.0757883	0.111586	0.00666156	0.0817247	0.110699	0.629418	0.22358	unchanged	0	0	0	0.0117626	0.00807341	0	ND	0.0986344	unchanged	0.00612651	0	0.00592522	0.0168204	0	0.00545256	1.84811	0.224353	unchanged	Acidobacteria	Blastocatellia (Subgroup 4)	Pyrinomonadales	Pyrinomonadaceae	RB41	uncultured bacterium
JX225983.1.1536	0.00586029	0	0.00544321	0	0	0	0	0.0920293	unchanged	0.0295619	0.075598	0.0596677	0.00882197	0.177615	0	ND	0.448012	unchanged	0.156226	0.0702741	0.361439	0.417706	0.624886	0.0490731	1.85677	0.288687	unchanged	Firmicutes	Clostridia	Clostridiales	Peptococcaceae	Desulfosporosinus	uncultured bacterium
FPLS01014627.16.1478	0.0234412	0.0487211	0.00544321	0.00999234	0.0169086	0.0138374	0.524941	0.200578	unchanged	0	0	0	0.00294066	0	0.0188147	ND	0.17021	unchanged	0.00306326	0	0.00296261	0.0028034	0.00303343	0.00545256	1.87349	0.113674	unchanged	Proteobacteria	Alphaproteobacteria	Rhizobiales	Xanthobacteraceae	Rhodoplanes	metagenome
JN177917.1.1503	0.0791139	0.267966	0.0435457	0.0732772	0.202903	0.290585	1.45092	0.301014	unchanged	0.024187	0.0107997	0.122476	0.0617538	0.0376759	4.43556	28.8004	0.207028	unchanged	0.00306326	0.0108114	0.0948036	0.0504612	0.142571	0.0109051	1.87653	0.331539	unchanged	Proteobacteria	Alphaproteobacteria	Sphingomonadales	Sphingomonadaceae	Sphingomonas	uncultured bacterium
AY228334.1.1474	0	0	0	0	0	0	ND	ND	unchanged	0.0591239	0.0215994	0	0.00294066	0.018838	0	0.269793	0.197501	unchanged	0	0.0567598	0.00296261	0.056068	0	0.0572519	1.89744	0.339669	unchanged	Firmicutes	Clostridia	Clostridiales	Clostridiaceae 1	Clostridium sensu stricto 1	Clostridium chromiireducens
JX504892.1.1472	0	0	0	0	0	0	ND	ND	unchanged	0.0134372	0.00269993	0.0376849	0.00588132	0.0753519	0	1.50929	0.403727	unchanged	0.0428856	0.00810855	0.00296261	0.0644781	0.00303343	0.0354417	1.90807	0.140379	unchanged	Firmicutes	Bacilli	Bacillales	Bacillaceae	Bacillus	uncultured Bacillus sp.
AB583917.1.1521	0	0	0	0	0	0	ND	ND	unchanged	0.0053749	0.0215994	0	0.00294066	0.078043	0	3.00225	0.224031	unchanged	0.00306326	0	0.130355	0.218665	0.00910029	0.0272628	1.91149	0.353209	unchanged	Firmicutes	Clostridia	Clostridiales	Peptococcaceae	Desulfosporosinus	uncultured bacterium
KC620708.1.1526	0	0.00270673	0.00272161	0.00666156	0	0.00830243	2.75665	0.197575	unchanged	0.0053749	0.00269993	5.53968	0.00588132	0.00807341	0	0.00251538	0.211631	unchanged	0.00306326	0.00270285	0.00296261	0.014017	0	0.00272628	1.91818	0.29498	unchanged	Proteobacteria	Gammaproteobacteria	Betaproteobacteriales	Burkholderiaceae	Massilia	uncultured bacterium
GU260713.941.2492	0.720816	0.763297	2.07931	0.1299	1.2146	1.34776	0.755527	0.258904	unchanged	0.00806235	0.00809979	0.160161	0.0588132	0.0376759	0.0329257	0.733964	0.403373	unchanged	0.0153163	0.00810855	0.0414766	0.056068	0.00910029	0.0599782	1.92825	0.111508	unchanged	Acidobacteria	Blastocatellia (Subgroup 4)	Pyrinomonadales	Pyrinomonadaceae	RB41	uncultured bacterium 253
EU214963.1.1484	0.0293015	0.0135336	0.013608	0.00666156	0.030999	0.0442796	1.45173	0.324472	unchanged	0.0214996	0.0107997	0	0.0176439	0.0134557	0	0.962857	0.426031	unchanged	0.00306326	0.00810855	0.0118504	0.0196238	0.00303343	0.0218103	1.9315	0.190157	unchanged	Actinobacteria	Actinobacteria	Streptomycetales	Streptomycetaceae	Streptomyces	Streptomyces sp. CNS-739_SD06
GQ407151.1.1380	0	0	0	0	0.00845428	0.00276748	ND	0.135842	unchanged	0	0.00269993	1.40376	0	0	0	0	0.21077	unchanged	0	0.00270285	0.00296261	0.0056068	0	0.00545256	1.95207	0.267732	unchanged	Firmicutes	Bacilli	Bacillales	Bacillaceae	Bacillus	Bacillus sp. DV9-6
JF815501.1.1428	0.00293015	0.0135336	0.00816482	0.0199847	0.0140905	0.0249073	2.39488	0.0851558	unchanged	4.41279	1.27167	0.449078	0.93807	4.27353	0.00470367	0.850456	0.442604	unchanged	0.40435	2.30012	0.186645	3.34726	0.084936	2.21919	1.95474	0.310597	unchanged	Firmicutes	Clostridia	Clostridiales	Clostridiaceae 1	Clostridium sensu stricto 10	uncultured Clostridiaceae bacterium
CBYK010000018.15619.17117	0.00293015	0	0.00272161	0	0.00281809	0.00276748	0.98829	0.495301	unchanged	0.185434	0.118797	0.0125616	0.0352879	2.42741	0	7.77384	0.23224	unchanged	0.00612651	0.524353	0.0325887	0.835413	0.0121337	0.267176	1.97973	0.341157	unchanged	Firmicutes	Clostridia	Clostridiales	Clostridiaceae 1	Clostridium sensu stricto 1	Clostridium butyricum
HE804294.1.1479	0	0	0	0	0	0	ND	ND	unchanged	0.0268745	0.0350991	0	0.0176439	0.0699696	0	1.41372	0.294807	unchanged	0.00918977	0.0108114	0.0237009	0.0700849	0.0151671	0.00272628	2.01314	0.302001	unchanged	Firmicutes	Negativicutes	Selenomonadales	Veillonellaceae	Pelosinus	uncultured bacterium
FOOF01000043.3238.4772	0.0703235	0.0162404	0	0	0.0253628	0.168816	2.24319	0.330339	unchanged	0.0591239	0.129597	0.00628082	0.0294066	0.0376759	0.00470367	0.368132	0.131858	unchanged	0	0.0432456	0.00592522	0.0700849	0.00303343	0.0272628	2.04148	0.323108	unchanged	Proteobacteria	Gammaproteobacteria	Betaproteobacteriales	Burkholderiaceae	Massilia	Duganella sp. CF458
EU234207.1.1534	0	0	0	0	0	0	ND	ND	unchanged	0.0322494	0.0107997	0	0	0	0	0	0.134598	unchanged	0.0336958	0	0.00296261	0.0644781	0.00606686	0.00545256	2.07313	0.139177	unchanged	Firmicutes	Clostridia	Clostridiales	Peptococcaceae	Desulfosporosinus	uncultured bacterium
JQ978534.1.1483	0.0615331	0.0460143	0.0489889	0.00333078	0.0789066	0.0138374	0.613754	0.268921	unchanged	0	0	0	0.00294066	0	0.0188147	ND	0.17021	unchanged	0	0.00270285	0.0118504	0	0.00303343	0.0272628	2.08174	0.205201	unchanged	Planctomycetes	Planctomycetacia	Pirellulales	Pirellulaceae	Pirellula	uncultured bacterium
AY138999.1.1524	0.161158	0.0270673	0.0789266	0.00333078	0.126814	0.063652	0.725418	0.38696	unchanged	0.00268745	0.00269993	0.0345445	0.0205846	0.0107646	0	0.785066	0.437643	unchanged	0.00306326	0.00270285	0.0177757	0.0028034	0.0303343	0.0163577	2.10245	0.229222	unchanged	Proteobacteria	Gammaproteobacteria	Betaproteobacteriales	Burkholderiaceae	Variovorax	beta proteobacterium CA1
CP009280.1064126.1065690	0.00293015	0.00270673	0.00272161	0	0	0	0	ND	unchanged	0.497178	0.00269993	0.0188424	0.00882197	0.831562	0	1.62011	0.403498	unchanged	0.00306326	0.178388	0.0148131	0.395279	0	0.0245365	2.13903	0.350265	unchanged	Firmicutes	Bacilli	Bacillales	Paenibacillaceae	Paenibacillus	Paenibacillus sp. FSL P4-0081
FM173965.1.1536	0.0293015	0.00270673	0.0381025	0	0.00563618	0.00276748	0.119863	0.112729	unchanged	0.053749	0.0188995	0.0314041	0.0117626	0.0457493	0.0188147	0.733539	0.344293	unchanged	0.0275693	0.0162171	0.00296261	0.0644781	0.00606686	0.0299891	2.15051	0.168653	unchanged	Firmicutes	Bacilli	Bacillales	Bacillaceae	Bacillus	Bacillaceae bacterium CL5.138
KF494498.1.1524	1.82841	2.48207	5.02681	0.276455	4.77948	4.30066	1.00207	0.498055	unchanged	0.0456866	0.0215994	0.628082	0.155855	0.110337	0.0517404	0.457214	0.316401	unchanged	0.0459488	0.035137	0.0711027	0.1654	0.0273009	0.136314	2.16189	0.125541	unchanged	Acidobacteria	Blastocatellia (Subgroup 4)	Pyrinomonadales	Pyrinomonadaceae	RB41	uncultured bacterium
GQ396912.1.1491	0.0293015	0.0622547	0	0.00666156	0.0140905	0.0193723	0.438249	0.237851	unchanged	0	0.0107997	0.0188424	0.0823384	0.0134557	0.00940734	3.54905	0.23695	unchanged	0.00306326	0	0.0207383	0	0.0364011	0.0163577	2.21661	0.272794	unchanged	Gemmatimonadetes	Gemmatimonadetes	Gemmatimonadales	Gemmatimonadaceae	uncultured	uncultured bacterium
JQ769556.1.1523	0.251992	0.13263	0.100699	0.0266462	0.138087	0.182653	0.715786	0.333985	unchanged	0	0.00539986	0.0219829	0.0176439	0.0215291	0	1.43058	0.395198	unchanged	0.00306326	0.0054057	0.0444392	0.100922	0	0.0163577	2.21667	0.317732	unchanged	Acidobacteria	Blastocatellia (Subgroup 4)	Pyrinomonadales	Pyrinomonadaceae	RB41	uncultured bacterium
KH278273.1.1516	0.00293015	0.00541345	0	0	0	0	0	0.108715	unchanged	0.00268745	0	0.00314041	0.00882197	0.0457493	0	9.36387	0.195864	unchanged	0.00612651	0.00270285	0.00888784	0	0	0	0	0.0403938	under-represented in TSDI vs.TSFI	Proteobacteria	Gammaproteobacteria	Pseudomonadales	Pseudomonadaceae	Pseudomonas	unidentified
HM186062.1.1338	0.0615331	0.0839085	0.334758	0.00333078	0.061998	0.0221398	0.182151	0.144317	unchanged	0.00268745	0	0.00628082	0.00588132	0.00538228	0	1.25594	0.425271	unchanged	0.00306326	0.00270285	0.00296261	0	0	0	0	0.00067947	under-represented in TSDI vs.TSFI	Acidobacteria	Blastocatellia (Subgroup 4)	Blastocatellales	Blastocatellaceae	OLB17	uncultured bacterium
JX223814.1.1479	0	0	0	0	0	0	ND	ND	unchanged	0.0188121	0.0215994	0	0	0	0	0	0.0927193	unchanged	0.00306326	0.0135142	0.00592522	0.0364442	0	0.0136314	2.22531	0.283871	unchanged	Firmicutes	Clostridia	Clostridiales	Clostridiaceae 1	Clostridium sensu stricto 13	uncultured bacterium
ASJV01103755.9882.11361	0.00293015	0	0.0489889	0	0.126814	0.00830243	2.60245	0.31971	unchanged	0.0859984	0.0323992	0.0973526	0.155855	0.153395	0.00470367	1.45517	0.330896	unchanged	0.180732	0.0675712	0.0592522	0.0392476	0.0728023	0.575245	2.2347	0.295125	unchanged	Cyanobacteria	Oxyphotobacteria	Chloroplast	Capsicum annuum var. glabriusculum	Capsicum annuum var. glabriusculum	Capsicum annuum var. glabriusculum
JX221814.1.1524	0	0	0	0	0	0	ND	ND	unchanged	0.0859984	0.00269993	0.00314041	0	0	0	0	0.192077	unchanged	0.0490121	0	0.00592522	0.0981189	0.00910029	0.019084	2.29904	0.101111	unchanged	Firmicutes	Clostridia	Clostridiales	Peptococcaceae	Desulfosporosinus	uncultured bacterium
CVRB01000005.799.2336	0.00293015	0	0.00272161	0	0	0	0	0.0920293	unchanged	0.0107498	0.0107997	0.00314041	0.00588132	0.0242202	0.014111	ND	0.186986	unchanged	0	0.0243256	0.00296261	0.0224272	0	0.0408942	2.32046	0.293343	unchanged	Firmicutes	Bacilli	Bacillales	Bacillaceae	Bacillus	Bacillus sp. LF1
JQ087056.1.1440	0	0	0	0	0	0	ND	ND	unchanged	0	0	0	0	0	0	ND	ND	unchanged	0.0428856	0	0.00592522	0.00841019	0.10617	0	2.34743	0.330155	unchanged	Firmicutes	Clostridia	Clostridiales	Gracilibacteraceae	Gracilibacter	uncultured Gracilibacter sp.
FM179380.206052.208197	0.041022	0.0270673	0.0544321	0	0.00563618	0.0442796	0.407405	0.0576614	unchanged	0.0429992	0.0215994	0.200986	0.0352879	0.0565139	0.0188147	0.416502	0.25903	unchanged	0.119467	0.0432456	0.0444392	0	0.00303343	0.490731	2.38359	0.32159	unchanged	Proteobacteria	Alphaproteobacteria	Rickettsiales	Mitochondria	Vitis vinifera (wine grape)	Vitis vinifera (wine grape)
CP008852.4714950.4716496	0	0	0	0	0	0	ND	ND	unchanged	0.0295619	0.00539986	0	0	0	0	0	0.164152	unchanged	0.00306326	0.0108114	0	0.0168204	0	0.0163577	2.39127	0.267355	unchanged	Firmicutes	Negativicutes	Selenomonadales	Veillonellaceae	Pelosinus	Pelosinus sp. UFO1
FJ479576.1.1527	0.427801	0.638787	3.70955	0.0266462	1.3555	0.304422	0.353124	0.245379	unchanged	0.0053749	0.00809979	0.069089	0.0235253	0.0430582	0.0235183	1.0913	0.463873	unchanged	0.00612651	0.0054057	0.0266635	0.0644781	0.0242674	0.00272628	2.39482	0.266378	unchanged	Acidobacteria	Blastocatellia (Subgroup 4)	Pyrinomonadales	Pyrinomonadaceae	RB41	uncultured bacterium
JX223356.1.1393	0	0	0	0	0	0	ND	ND	unchanged	0.0214996	0.00809979	0	0	0	0	0	0.128087	unchanged	0.00306326	0.0108114	0	0.0308374	0	0.00272628	2.41906	0.31009	unchanged	Firmicutes	Clostridia	Clostridiales	Clostridiaceae 1	Clostridium sensu stricto 13	uncultured bacterium
FJ542903.1.1477	0.00586029	0.00270673	0	0	0	0	0	0.116884	unchanged	0.0188121	0.00809979	0.069089	0	0	0	0	0.115422	unchanged	0	0.0216228	0.0148131	0.0028034	0.0910029	0	2.57456	0.266738	unchanged	Planctomycetes	Planctomycetacia	Pirellulales	Pirellulaceae	Blastopirellula	uncultured Planctomycetaceae bacterium
KJ540872.1.1467	0.117206	0.243605	0.179626	0.0399694	0.0845428	0.0774893	0.373774	0.0215611	under-represented in BSDI vs.BSFI	0	0	0	0	0.00269114	0.056444	ND	0.197905	unchanged	0.00306326	0.00270285	0	0	0.0121337	0.00272628	2.57713	0.244728	unchanged	Actinobacteria	Rubrobacteria	Rubrobacterales	Rubrobacteriaceae	Rubrobacter	uncultured Rubrobacter sp.
AY214191.1.1551	0	0	0	0	0	0	ND	ND	unchanged	0	0.00809979	0.00942122	0.00588132	0.00807341	0	0.796457	0.407305	unchanged	0.00918977	0	0.038514	0.028034	0.084936	0.0109051	2.59676	0.259098	unchanged	Firmicutes	Clostridia	Clostridiales	Peptococcaceae	Desulfosporosinus	uncultured bacterium
Z95730.1.1553	1.55005	1.84057	4.86623	0.226493	3.23517	3.48702	0.841566	0.340404	unchanged	0.0214996	0.0188995	0.734855	0.161736	0.113028	0.0517404	0.421158	0.315908	unchanged	0.0153163	0.0297313	0.038514	0.114939	0.0151671	0.0899673	2.63367	0.151468	unchanged	Acidobacteria	Blastocatellia (Subgroup 4)	Pyrinomonadales	Pyrinomonadaceae	RB41	uncultured Acidobacteria bacterium
EU979060.1.1455	0.0175809	0.059548	0.0870914	0.0433001	0.0676342	0.0442796	0.945157	0.448612	unchanged	0.00806235	0.00809979	0.0816506	0.00294066	0.0242202	0.042333	0.710479	0.309004	unchanged	0	0.00270285	0.0237009	0.0252306	0.021234	0.0245365	2.68905	0.0888938	unchanged	Proteobacteria	Alphaproteobacteria	Sphingomonadales	Sphingomonadaceae	Ellin6055	uncultured alpha proteobacterium
HQ864123.1.1526	0.0966948	0.113683	0.517105	0.00999234	0.402987	0.257375	0.921472	0.4586	unchanged	0.0053749	0.00269993	0.0596677	0.00882197	0.00538228	0.0235183	0.556852	0.262003	unchanged	0	0.00270285	0.0118504	0.0364442	0	0.00272628	2.69152	0.311333	unchanged	Acidobacteria	Blastocatellia (Subgroup 4)	Pyrinomonadales	Pyrinomonadaceae	RB41	uncultured bacterium
KX185934.1.1482	0	0	0	0	0	0	ND	ND	unchanged	0	0	0	0	0	0	ND	ND	unchanged	0	0.00270285	0.0118504	0.028034	0.0121337	0	2.76004	0.26794	unchanged	Verrucomicrobia	Verrucomicrobiae	Verrucomicrobiales	Rubritaleaceae	Luteolibacter	Luteolibacter sp. GKX
AB637186.1.1545	0.00293015	0	0.00816482	0	0	0	0	0.130783	unchanged	0.0376243	0.0323992	0	0	0	0	0	0.0928836	unchanged	0.024506	0.0405427	0.00888784	0.13176	0	0.0763359	2.81451	0.208869	unchanged	Firmicutes	Bacilli	Bacillales	Bacillaceae	Bacillus	uncultured bacterium
GQ339117.1.1518	0.00293015	0	0.00272161	0	0	0	0	0.0920293	unchanged	0.432679	0.0674982	0	0.0323472	0.37945	0	0.823303	0.44973	unchanged	0.00918977	0.210822	0.0444392	0.681226	0.0515683	0.0163577	2.83285	0.297573	unchanged	Firmicutes	Negativicutes	Selenomonadales	Veillonellaceae	Pelosinus	uncultured bacterium
FJ405364.1.1499	0	0	0	0	0	0	ND	ND	unchanged	0.00268745	0.00539986	0.00314041	0	0	0	0	0.023374	under-represented in BSDI vs.BSFI	0.00306326	0	0.00296261	0.0056068	0.00910029	0.00272628	2.89309	0.151602	unchanged	Proteobacteria	Gammaproteobacteria	Pseudomonadales	Pseudomonadaceae	Pseudomonas	Pseudomonas sp. SPe
KY190519.1.1477	0.00879044	0.00812018	0.00816482	0	0.0225447	0.0166049	1.56127	0.284842	unchanged	0	0	0	0	0	0	ND	ND	unchanged	0	0.00270285	0.00296261	0.00841019	0	0.00817884	2.9281	0.192623	unchanged	Acidobacteria	Subgroup 6	uncultured bacterium	uncultured bacterium	uncultured bacterium	uncultured bacterium
LNNI01000005.225118.226745	0	0	0	0	0	0	ND	ND	unchanged	0.0107498	0.0323992	0.0219829	0.185261	0.0457493	0.00940734	3.69125	0.211632	unchanged	0.00306326	0.0459484	0	0.0168204	0.127404	0	2.94265	0.167282	unchanged	Proteobacteria	Gammaproteobacteria	Pseudomonadales	Pseudomonadaceae	Pseudomonas	Stenotrophomonas rhizophila
CP009429.58054.59565	0.00293015	0.00270673	0	0	0	0	0	0.092072	unchanged	0.0644988	0.00269993	0.015702	0.0352879	0.0296025	0.00470367	0.839487	0.406779	unchanged	0.00306326	0.00810855	0.0118504	0.00841019	0.021234	0.0381679	2.9455	0.0674389	unchanged	Proteobacteria	Alphaproteobacteria	Sphingomonadales	Sphingomonadaceae	Sphingopyxis	Sphingopyxis macrogoltabida
KT225499.1.1476	0	0	0	0	0	0	ND	ND	unchanged	0	0	0	0	0	0	ND	ND	unchanged	0	0.00810855	0.00296261	0.028034	0	0.00545256	3.02466	0.279073	unchanged	Firmicutes	Clostridia	Clostridiales	Clostridiaceae 1	Clostridium sensu stricto 1	uncultured bacterium
HQ455826.1.1538	0	0	0	0	0	0	ND	ND	unchanged	0	0	0	0.094101	0.0215291	0	ND	0.154214	unchanged	0	0.0054057	0.00296261	0.0196238	0.00606686	0	3.06999	0.248175	unchanged	Proteobacteria	Gammaproteobacteria	Pseudomonadales	Pseudomonadaceae	Pseudomonas	Pseudomonas brassicacearum subsp. neoaurantiaca
JN417597.1.1543	0	0	0	0	0	0	ND	ND	unchanged	0.153185	0.159296	0	0.0147033	0.0645873	0	0.253746	0.0987596	unchanged	0.00306326	0.135142	0.0118504	0.0588714	0	0.411668	3.13576	0.282681	unchanged	Firmicutes	Bacilli	Bacillales	Bacillaceae	Bacillus	uncultured soil bacterium
AVOF01000271.234.1771	0.00879044	0.0162404	0.00816482	0.00999234	0.0140905	0.00830243	0.975588	0.405169	unchanged	0.932545	0.110697	18.0479	0.0411692	0.0296025	0	0.00370704	0.196144	unchanged	0.024506	0.0135142	0.0414766	0.218665	0.0242674	0.0136314	3.22735	0.239794	unchanged	Proteobacteria	Gammaproteobacteria	Pseudomonadales	Pseudomonadaceae	Pseudomonas	Pseudomonas sp. EGD-AK9
JN133810.1.1278	0	0	0	0	0	0	ND	ND	unchanged	0.0188121	0.161996	0	0.0852791	0.131866	0	1.20097	0.356262	unchanged	0	0.0054057	0.0266635	0.014017	0	0.0899673	3.2425	0.180918	unchanged	Firmicutes	Clostridia	Clostridiales	Peptococcaceae	Desulfitobacterium	uncultured bacterium
GQ487902.1.1466	0	0	0	0	0	0	ND	ND	unchanged	0.214996	0.078298	0.0596677	0.0294066	0.285261	0	ND	0.461119	unchanged	0.012253	0.105411	0.00888784	0.263519	0.00910029	0.13904	3.25289	0.224659	unchanged	Firmicutes	Clostridia	Clostridiales	Clostridiaceae 1	Clostridium sensu stricto 10	uncultured bacterium
JQ825182.1.1495	0.240272	0.184057	0.0244945	0.226493	0.202903	0.265678	1.54866	0.206632	unchanged	0.00268745	0.00539986	0.0471061	0.0117626	0.0134557	0.216369	4.3771	0.182922	unchanged	0	0.0054057	0.0474018	0.00841019	0.163805	0	3.26119	0.291789	unchanged	Planctomycetes	Planctomycetacia	Pirellulales	Pirellulaceae	Pir4 lineage	uncultured Pirellula sp.
AF407686.1.1508	0	0	0	0	0	0	ND	ND	unchanged	0.00806235	0.00269993	0.0188424	0.00882197	0.0161468	0	0.843406	0.442219	unchanged	0.00612651	0.00810855	0	0.00841019	0.00303343	0.0354417	3.29365	0.237281	unchanged	Firmicutes	Clostridia	Clostridiales	Clostridiaceae 1	Clostridium sensu stricto 8	uncultured bacterium
JF224310.1.1367	0	0	0	0	0.0394533	0.00276748	ND	0.191833	unchanged	0	0.00539986	0.0533869	0.0294066	0.00538228	0.00470367	0.671792	0.402071	unchanged	0	0.00270285	0.0237009	0.0112136	0.0758357	0	3.29685	0.27466	unchanged	Bacteroidetes	Bacteroidia	Chitinophagales	Chitinophagaceae	uncultured	uncultured bacterium
JN082447.1.1554	0	0	0	0	0	0	ND	ND	unchanged	0.00268745	0.0188995	0	0.0676351	0.0296025	0	4.50446	0.168228	unchanged	0.104151	0.00270285	0.00592522	0.375655	0.00910029	0	3.4116	0.210972	unchanged	Firmicutes	Bacilli	Bacillales	Bacillaceae	Bacillus	uncultured Bacillus sp.
FJ478641.1.1456	0.363338	0.2815	0.28849	0.16987	0.439622	0.531356	1.22234	0.328078	unchanged	0.0214996	0.0485987	0.185284	0.0411692	0.113028	1.0254	4.61894	0.183443	unchanged	0.00306326	0.0135142	0.00296261	0.0476578	0	0.019084	3.41563	0.223652	unchanged	Proteobacteria	Alphaproteobacteria	Dongiales	Dongiaceae	Dongia	uncultured bacterium
AB695962.1.1472	0.00586029	0	0.0108864	0.00666156	0.0169086	0	1.40745	0.402129	unchanged	0.470304	0.485987	0.00628082	0.129389	0.855782	0.0235183	1.04791	0.473546	unchanged	0.012253	0.732472	0.0296261	0.493398	0.0121337	2.18648	3.47647	0.26183	unchanged	Firmicutes	Bacilli	Bacillales	Bacillaceae	Bacillus	uncultured bacterium
KT834772.1.1477	0	0	0	0	0	0	ND	ND	unchanged	0.0429992	0.00809979	0	0	0	0	0	0.162876	unchanged	0	0.0135142	0.00296261	0.0224272	0	0.0354417	3.51213	0.21359	unchanged	Firmicutes	Clostridia	Clostridiales	Clostridiaceae 1	Clostridium sensu stricto 1	uncultured bacterium
JX221743.1.1530	0	0	0	0	0	0	ND	ND	unchanged	0	0	0	0.0117626	0.0645873	0	ND	0.164274	unchanged	0.00612651	0	0.0118504	0.0308374	0.0273009	0.00545256	3.53735	0.147691	unchanged	Firmicutes	Clostridia	Clostridiales	Peptococcaceae	Desulfosporosinus	uncultured bacterium
JN178118.1.1477	0.00879044	0.029774	0.00544321	0.00666156	0.0479076	0.0442796	2.24617	0.131095	unchanged	0.00268745	0.00539986	0.00628082	0.0147033	0.00807341	0.117592	9.76943	0.175209	unchanged	0.00612651	0	0.00592522	0.0112136	0.0303343	0.00272628	3.67367	0.199202	unchanged	Proteobacteria	Alphaproteobacteria	Sphingomonadales	Sphingomonadaceae	Sphingomonas	uncultured bacterium
FPLS01013710.15.1477	0.0293015	0.0135336	0.00272161	0.0399694	0.0422714	0.00553495	1.92674	0.104078	unchanged	0	0.0107997	0.084791	0.0352879	0.00269114	0.0188147	0.594134	0.351183	unchanged	0	0.00270285	0.00888784	0	0.0364011	0.00817884	3.84619	0.217461	unchanged	Proteobacteria	Alphaproteobacteria	Rhizobiales	Devosiaceae	Devosia	metagenome
KC138691.1.1561	0.152368	0.189471	0.144245	0.00999234	0.36917	0.276748	1.34938	0.314862	unchanged	0	0	0	0.0117626	0.00269114	0.014111	ND	0.0558747	unchanged	0	0.0054057	0.0237009	0.0476578	0.00606686	0.0599782	3.90643	0.0922915	unchanged	Acidobacteria	Blastocatellia (Subgroup 4)	Pyrinomonadales	Pyrinomonadaceae	RB41	uncultured Acidobacteria bacterium
KJ650684.1.1526	0	0	0	0	0	0	ND	ND	unchanged	0.00268745	0.0161996	0.015702	0	0	0	0	0.0605211	unchanged	0.00612651	0.0054057	0.0266635	0.0869053	0.0515683	0.0109051	3.91088	0.159872	unchanged	Firmicutes	Clostridia	Clostridiales	Peptococcaceae	Desulfosporosinus	uncultured Desulfosporosinus sp.
X71857.1.1491	0	0	0	0	0	0	ND	ND	unchanged	0.00806235	0.0215994	0	0.00294066	0.0215291	0	0.824959	0.207388	unchanged	0.00918977	0.0189199	0	0.0756917	0.00303343	0.0327154	3.96449	0.182632	unchanged	Firmicutes	Clostridia	Clostridiales	Clostridiaceae 1	Clostridium sensu stricto 1	Clostridium puniceum
Z95721.1.1546	1.24238	0.62796	0.0843698	0.159877	0.312808	0.0553495	0.270135	0.13483	unchanged	0.00806235	0.0242994	0.0219829	0.0441099	0.0349848	0.0329257	2.0613	0.0748105	unchanged	0.00612651	0.0054057	0.0296261	0.0336408	0.00303343	0.128135	4.00428	0.151099	unchanged	Acidobacteria	Subgroup 6	uncultured Acidobacteria bacterium	uncultured Acidobacteria bacterium	uncultured Acidobacteria bacterium	uncultured Acidobacteria bacterium
JX223314.1.1530	0	0	0	0	0	0	ND	ND	unchanged	0.0161247	0.0188995	0	0.00294066	0.0215291	0	0.698653	0.273366	unchanged	0.00918977	0	0.0207383	0.112136	0.00303343	0.00817884	4.12149	0.240076	unchanged	Firmicutes	Clostridia	Clostridiales	Peptococcaceae	Desulfosporosinus	uncultured bacterium
KC620683.1.1530	0.00293015	0.00270673	0	0	0.0676342	0.00830243	13.4714	0.190274	unchanged	0	0.00269993	0.179003	0.00294066	0.00807341	0	0.0606157	0.224894	unchanged	0.00306326	0.0189199	0	0.0784951	0.0121337	0	4.12264	0.238352	unchanged	Proteobacteria	Gammaproteobacteria	Betaproteobacteriales	Burkholderiaceae	Noviherbaspirillum	uncultured bacterium
JQ769815.1.1525	0.164088	0.224658	0.187791	0.0166539	0.17754	0.110699	0.528834	0.0465038	under-represented in BSDI vs.BSFI	0.00268745	0.00269993	0.00628082	0.00588132	0.00269114	0.00940734	1.54092	0.0923435	unchanged	0.00306326	0.00270285	0.00296261	0.00841019	0.00910029	0.0218103	4.50475	0.0715003	unchanged	Acidobacteria	Blastocatellia (Subgroup 4)	Pyrinomonadales	Pyrinomonadaceae	RB41	uncultured bacterium
DQ264446.1.1509	0.00293015	0.0270673	0.00816482	0	0	0	0	0.112414	unchanged	0.0053749	0.00539986	0	0.00294066	0.0269114	0	2.77055	0.245615	unchanged	0	0.0594627	0.0325887	0	0.400413	0.0163577	4.52758	0.225378	unchanged	Proteobacteria	Gammaproteobacteria	Pseudomonadales	Pseudomonadaceae	Pseudomonas	uncultured bacterium
KC683194.1.1526	0	0	0	0	0.0112724	0.00276748	ND	0.150822	unchanged	0.00268745	0.0161996	0.0282637	0.0323472	0.0296025	0	1.31387	0.400894	unchanged	0.00306326	0	0.0148131	0.0644781	0.0182006	0	4.62504	0.215466	unchanged	Proteobacteria	Gammaproteobacteria	Betaproteobacteriales	Burkholderiaceae	Noviherbaspirillum	uncultured bacterium
ABDT01000022.7889.9396	0	0	0	0	0	0	ND	ND	unchanged	0.0053749	0.00269993	0	0.00294066	0.0457493	0	6.02985	0.228082	unchanged	0	0.0135142	0.00296261	0.0756917	0	0.00272628	4.75928	0.267446	unchanged	Firmicutes	Clostridia	Clostridiales	Clostridiaceae 1	Clostridium sensu stricto 1	Clostridium butyricum 5521
AY464463.1.1551	0.0146507	0.029774	0.0108864	0.236485	0.17754	0.0415121	8.23591	0.0693752	unchanged	0.231121	0.39149	4.31492	4.1228	2.65884	0.00940734	1.37539	0.414126	unchanged	0.0183795	1.28115	0.0355513	0.182221	4.99909	1.28953	4.84678	0.122481	unchanged	Proteobacteria	Gammaproteobacteria	Pseudomonadales	Pseudomonadaceae	Pseudomonas	Pseudomonas sp. ACP14
AY667268.1.1436	0	0	0	0	0	0	ND	ND	unchanged	0.00806235	0.0134996	0	0	0	0	0	0.104144	unchanged	0.00306326	0.00270285	0	0.0224272	0	0.00817884	5.30792	0.161656	unchanged	Firmicutes	Clostridia	Clostridiales	Clostridiaceae 1	Clostridium sensu stricto 1	uncultured bacterium
JN417537.1.1514	0.125996	0.00541345	0.013608	0.68281	0.0535438	0.0221398	5.23035	0.183167	unchanged	0.0429992	0.0242994	0.0345445	0.00588132	0.0134557	0.00470367	0.236056	0.0401825	under-represented in BSDI vs.BSFI	0.00612651	0	0.0770279	0.0056068	0.436814	0	5.32047	0.266181	unchanged	Acidobacteria	Blastocatellia (Subgroup 4)	Blastocatellales	Blastocatellaceae	uncultured	uncultured soil bacterium
KJ150599.1.1475	0.190459	0.579239	0.00544321	0.1299	0.0394533	0	0.218481	0.178063	unchanged	0.112873	0.0350991	0	0	0	0	0	0.138627	unchanged	0.00918977	0.0135142	0.00592522	0	0	0	0	0.0245821	under-represented in TSDI vs.TSFI	Bacteroidetes	Bacteroidia	Flavobacteriales	Flavobacteriaceae	Flavobacterium	Flavobacterium palustre
GQ500801.1.1486	0.287154	0.151577	0.174183	0.0466309	0.307172	0.058117	0.672068	0.312278	unchanged	0	0.00539986	0.0282637	0.0117626	0.00538228	0.0235183	1.20793	0.34069	unchanged	0	0.00270285	0.00592522	0.0028034	0	0.0436205	5.38056	0.212087	unchanged	Planctomycetes	Planctomycetacia	Pirellulales	Pirellulaceae	Pirellula	uncultured bacterium
HM186444.1.1352	0.0146507	0.00270673	0.00272161	0.00666156	0.433986	0.0498146	24.4266	0.187064	unchanged	0	0.00269993	0.00942122	0.0235253	0.018838	0.0188147	5.0472	0.0285039	over-represented in SRzDI vs. SRzFI	0.00306326	0.00810855	0.00296261	0.0028034	0	0.0763359	5.59905	0.245798	unchanged	Bacteroidetes	Bacteroidia	Cytophagales	Microscillaceae	uncultured	uncultured bacterium
GU733382.1.1562	0.0820441	0.0351874	0.0680402	0.00333078	0.0479076	0.0664194	0.635055	0.255257	unchanged	0.0053749	0.00539986	0	0.00294066	0.0161468	0.0470367	6.13695	0.169262	unchanged	0.00306326	0.0135142	0	0.0336408	0	0.0599782	5.64735	0.176113	unchanged	Firmicutes	Bacilli	Bacillales	Bacillaceae	Bacillus	Bacillus sp. Ult-552
HQ645180.1.1532	0.123066	0.105562	0.77838	0.059954	0.386079	0.246305	0.68752	0.349804	unchanged	0.0161247	0.0107997	0.266935	0.00882197	0.00807341	0	0.0574949	0.200607	unchanged	0	0.00810855	0.00888784	0.0028034	0.00606686	0.087241	5.65481	0.208804	unchanged	Acidobacteria	Blastocatellia (Subgroup 4)	Pyrinomonadales	Pyrinomonadaceae	RB41	uncultured bacterium
AF441727.1.1520	0.0117206	0.0216538	0.0244945	0.0199847	0.0901789	0.0415121	2.62103	0.119071	unchanged	0	0	0	0.0176439	0.0134557	0.0376294	ND	0.045826	over-represented in SRzDI vs. SRzFI	0	0.00270285	0.00296261	0	0.0333677	0.00272628	6.37088	0.213558	unchanged	Proteobacteria	Alphaproteobacteria	Rhizobiales	Rhizobiaceae	Allorhizobium-Neorhizobium-Pararhizobium-Rhizobium	alpha proteobacterium Kaza-29
GU124695.1.1540	0.00293015	0.0108269	0	0.0333078	0.0422714	0	5.49385	0.0918125	unchanged	0.0859984	0.121497	0.179003	1.03217	0.882693	0	4.95439	0.140563	unchanged	0.00306326	0.15136	0.00296261	0.112136	0.670388	0.226281	6.40977	0.0728945	unchanged	Proteobacteria	Gammaproteobacteria	Pseudomonadales	Pseudomonadaceae	Pseudomonas	Pseudomonas sp. CT9
FPLK01002444.7.1544	0	0.00270673	0.0108864	0	0	0	0	0.150201	unchanged	0.0053749	0.0107997	0	0.00294066	0.00538228	0	0.514568	0.118369	unchanged	0	0.00270285	0.00888784	0	0.0303343	0.0490731	6.85096	0.0985717	unchanged	Verrucomicrobia	Verrucomicrobiae	Opitutales	Opitutaceae	Lacunisphaera	metagenome
KF924606.1.1453	0	0	0	0	0	0	ND	ND	unchanged	0.00806235	0.00809979	0.00314041	0	0	0	0	0.029855	under-represented in BSDI vs.BSFI	0	0.00270285	0.00888784	0	0.0788691	0.00272628	7.03974	0.235541	unchanged	Proteobacteria	Alphaproteobacteria	Sphingomonadales	Sphingomonadaceae	Altererythrobacter	Altererythrobacter oceanensis
HE804269.1.1449	0	0.00270673	0.00544321	0.00999234	0	0.0110699	2.58434	0.183651	unchanged	0.00806235	0.683082	0.00314041	0.326413	0.244894	0	0.82287	0.434456	unchanged	0.496248	0.00810855	0.331813	0.204648	0.0910029	5.6434	7.1027	0.223118	unchanged	Firmicutes	Clostridia	Clostridiales	Peptococcaceae	Thermincola	uncultured bacterium
JF815503.1.1437	0	0	0	0	0	0	ND	ND	unchanged	0.0053749	0.00539986	0.00314041	0.0264659	0.00269114	0	2.09534	0.295302	unchanged	0.00306326	0	0.00592522	0.0308374	0.0333677	0.00545256	7.74966	0.0966163	unchanged	Firmicutes	Clostridia	Clostridiales	Lachnospiraceae	uncultured	uncultured Lachnospiraceae bacterium
AB637150.1.1508	0.169948	0.0514278	0.0517105	0.0266462	0.109906	0.119001	0.935795	0.47001	unchanged	0.102123	0.278093	0.0188424	0.0176439	0.290643	0.131703	1.10257	0.416515	unchanged	0.00612651	0.0243256	0.038514	0.0504612	0.021234	0.526172	8.669	0.188203	unchanged	Firmicutes	Bacilli	Bacillales	Bacillaceae	Bacillus	uncultured bacterium
DQ378264.1.1476	0	0	0	0	0	0	ND	ND	unchanged	0.0053749	0.00809979	0	0.970417	0.018838	0	73.4158	0.208131	unchanged	0.0673916	0	0.0622148	1.11856	0.0333677	0	8.88785	0.219878	unchanged	Bacteroidetes	Bacteroidia	Bacteroidales	Prolixibacteraceae	WCHB1-32	uncultured soil bacterium
AB672197.1.1472	0.00293015	0.00541345	0	0	0	0	0	0.108715	unchanged	0.00806235	0.275393	0.0533869	0.167617	0.40098	0.00470367	1.70199	0.173095	unchanged	0.00306326	0.0216228	0.0207383	0.395279	0.042468	0.0163577	9.99695	0.199649	unchanged	Firmicutes	Bacilli	Bacillales	Bacillaceae	Bacillus	uncultured bacterium
KJ535381.1.1573	0.00879044	0.0162404	0.0163296	0.00666156	0	0.00553495	0.294884	0.0708254	unchanged	1.08842	2.27874	0.0125616	3.1465	0.842326	0	1.18023	0.429941	unchanged	0.012253	0.629764	0.0177757	0.591517	6.22156	0.229008	10.6732	0.172501	unchanged	Proteobacteria	Gammaproteobacteria	Pseudomonadales	Pseudomonadaceae	Pseudomonas	Pseudomonas plecoglossicida
FPLS01042095.15.1484	0.041022	0	0.00272161	0.139893	0.00563618	0	3.32686	0.203409	unchanged	0.0107498	0.00539986	0.100493	0.0264659	0.00807341	0.00470367	0.336438	0.26991	unchanged	0	0.00270285	0.0207383	0.0196238	0.227507	0.0109051	11.0078	0.200178	unchanged	Proteobacteria	Alphaproteobacteria	Sphingomonadales	Sphingomonadaceae	Altererythrobacter	metagenome
GQ389033.1.1512	0.0615331	0.0135336	0	0	0	0	0	0.156054	unchanged	0.12631	0.275393	0	0.0529318	0.00269114	0	0.138468	0.146232	unchanged	0	0.0054057	0.00296261	0.0869053	0.00303343	0.00272628	11.0733	0.220095	unchanged	Proteobacteria	Gammaproteobacteria	Pseudomonadales	Pseudomonadaceae	Pseudomonas	uncultured bacterium
HM565062.1.1491	0	0	0	0	0	0	ND	ND	unchanged	0	0	0	0	0	0	ND	ND	unchanged	0.00306326	0	0.00592522	0	0.0819026	0.0218103	11.5384	0.172461	unchanged	Bacteroidetes	Bacteroidia	Chitinophagales	Chitinophagaceae	Flavitalea	uncultured Terrimonas sp.
HQ597109.1.1515	0.293015	0.0947354	0.0653186	0.00999234	0.061998	0.321027	0.867457	0.454719	unchanged	0	0	0	0.00294066	0.0107646	0.042333	ND	0.130489	unchanged	0.00306326	0.00270285	0.00296261	0	0	0	0	0.00067947	under-represented in TSDI vs.TSFI	Acidobacteria	Blastocatellia (Subgroup 4)	Pyrinomonadales	Pyrinomonadaceae	RB41	uncultured Acidobacteria bacterium
BCZC01000309.210.1676	0	0	0	0.00333078	0.135268	0.0110699	ND	0.181753	unchanged	0.0994356	0.0404989	1.12427	0.0411692	0.0242202	0.0188147	0.0666066	0.192319	unchanged	0	0.0135142	0.00296261	0.0364442	0.142571	0.0245365	12.3538	0.10241	unchanged	Proteobacteria	Alphaproteobacteria	Sphingomonadales	Sphingomonadaceae	Sphingobium	Sphingobium chlorophenolicum NBRC 16172
JWJG01000011.17.1595	0	0	0	0	0	0	ND	ND	unchanged	0	0.00539986	0.0188424	0.111745	0.00538228	0	4.83152	0.263387	unchanged	0.0612651	0.00270285	0.00296261	0.863446	0.021234	0.00272628	13.2586	0.20482	unchanged	Proteobacteria	Gammaproteobacteria	Betaproteobacteriales	Burkholderiaceae	Noviherbaspirillum	Herbaspirillum sp. TSA66
FJ542861.1.1475	0	0	0	0.00999234	0.00563618	0	ND	0.106742	unchanged	0.451492	0.823479	0	0.0147033	0.26104	0	0.216275	0.0949416	unchanged	0.147036	0.0270285	0.00296261	0.983993	0.00303343	1.37677	13.3527	0.107631	unchanged	Firmicutes	Clostridia	Clostridiales	Clostridiaceae 1	Clostridium sensu stricto 1	uncultured Clostridium sp.
JX221744.1.1525	0.00293015	0.00270673	0	0.00666156	0.0366352	0	7.68099	0.181497	unchanged	0.0053749	0.0215994	0.015702	0.0764571	0.352539	0	10.0523	0.170885	unchanged	0.235871	0.0243256	0.0148131	3.28278	0.00910029	0.515267	13.8437	0.169781	unchanged	Proteobacteria	Deltaproteobacteria	Desulfuromonadales	Geobacteraceae	Geobacter	uncultured bacterium
JF718680.1.1523	0.19925	0.30586	0.293934	0.0199847	0.123996	0.121769	0.332585	0.000132903	under-represented in BSDI vs.BSFI	0.00268745	0.00269993	0.0753698	0.0411692	0.0107646	0.00470367	0.70133	0.413899	unchanged	0	0.00270285	0.00592522	0.056068	0.00303343	0.0708833	15.0653	0.0917396	unchanged	Acidobacteria	Blastocatellia (Subgroup 4)	Pyrinomonadales	Pyrinomonadaceae	RB41	uncultured bacterium
FXWK01000003.3849.5334	0.0293015	0	0.0108864	0	0	0	0	0.12886	unchanged	0.0053749	0.00809979	0.00942122	0	0	0	0	0.011754	under-represented in BSDI vs.BSFI	0.00306326	0	0.00296261	0.014017	0.0576351	0.0218103	15.5102	0.0903808	unchanged	Proteobacteria	Alphaproteobacteria	Rhizobiales	Devosiaceae	Devosia	Devosia lucknowensis
FQ660068.1.1348	0.0146507	0.0162404	0.0163296	0.0199847	0.00281809	0.00276748	0.541505	0.184547	unchanged	0.00268745	0.37259	0.0125616	0.0411692	0.00538228	0	0.120028	0.233317	unchanged	1.70011	0.00270285	0.053327	0.0728883	29.036	0.00272628	16.5771	0.228434	unchanged	Bacteroidetes	Bacteroidia	Bacteroidales	Prolixibacteraceae	WCHB1-32	uncultured soil bacterium
KF906828.1.1532	0.0234412	0.0108269	0.00272161	0.00666156	0.0704523	0.00553495	2.23438	0.287427	unchanged	1.16098	0.0512987	0.0188424	1.1792	2.37358	0	2.88582	0.21142	unchanged	0.00918977	0.491918	0.00888784	6.62163	0.00910029	2.0747	17.0696	0.159321	unchanged	Proteobacteria	Gammaproteobacteria	Enterobacteriales	Enterobacteriaceae	Enterobacter	Enterobacter sp. CG3
HM263288.1.1331	0	0	0	0	0	0	ND	ND	unchanged	0.0322494	0.0458988	0	0.00294066	0.0107646	0	0.175375	0.0934096	unchanged	0.012253	0.00270285	0	0.109333	0	0.160851	18.0654	0.107879	unchanged	Firmicutes	Clostridia	Clostridiales	Clostridiaceae 1	Clostridium sensu stricto 1	uncultured bacterium
AB874573.1.1435	0	0	0	0	0.00563618	0.00553495	ND	0.0917685	unchanged	0.223058	1.04217	0.00942122	0.473446	0.0888076	0	0.441103	0.291374	unchanged	0.00612651	0.0594627	0.00296261	0.0756917	0.00606686	1.20229	18.7311	0.208212	unchanged	Firmicutes	Clostridia	Clostridiales	Clostridiaceae 1	Fonticella	uncultured Firmicutes bacterium
DQ125588.1.1440	0	0	0	0	0	0	ND	ND	unchanged	0.0940607	0.0296992	0	0	0	0	0	0.137803	unchanged	0	0.0324342	0.00296261	0.014017	0.00606686	0.665213	19.3604	0.216996	unchanged	Firmicutes	Clostridia	Clostridiales	Clostridiaceae 1	Clostridium sensu stricto 1	uncultured bacterium
AY599723.1.1481	0.0234412	0	0.0353809	0.00999234	0.00563618	0.0996292	1.95943	0.252717	unchanged	0	0.0539986	0.015702	0.00294066	0.00269114	0	0.0807998	0.155822	unchanged	0	0.00270285	0.0177757	0.409296	0.00606686	0.00817884	20.6822	0.215809	unchanged	Proteobacteria	Gammaproteobacteria	Betaproteobacteriales	Burkholderiaceae	Pseudoduganella	uncultured beta proteobacterium
KM823760.1.1529	0.0586029	0.0622547	0.0381025	0.0133231	0.0450895	0.00276748	0.384877	0.0291282	under-represented in BSDI vs.BSFI	0.0053749	0.00809979	0.0879314	0.0823384	1.29175	0	13.5503	0.21497	unchanged	0.00918977	0.251365	0.0237009	0.0644781	5.48747	0.376227	20.8551	0.189561	unchanged	Proteobacteria	Gammaproteobacteria	Pseudomonadales	Pseudomonadaceae	Pseudomonas	uncultured bacterium
CP014784.4306659.4308204	0.480544	0.00541345	0.0217729	0.266462	0.00281809	0	0.530361	0.180139	unchanged	0.416555	0.315892	0.084791	0.476387	0.298716	0.00470367	0.954198	0.393474	unchanged	0.156226	0.0675712	0.0711027	4.09857	2.51471	0.163577	22.9802	0.0968175	unchanged	Proteobacteria	Gammaproteobacteria	Pseudomonadales	Pseudomonadaceae	Pseudomonas	Pseudomonas alcaligenes
GQ503847.1.1489	0	0.00270673	0.00272161	0	0	0	0	0.0917532	unchanged	0.12631	0.575085	0	0.105864	0.406362	0	0.730295	0.178693	unchanged	0	0.0108114	0.00296261	0.0700849	0.00303343	0.384406	33.2165	0.169767	unchanged	Firmicutes	Clostridia	Clostridiales	Clostridiaceae 1	Clostridium sensu stricto 7	Clostridium sp. enrichment culture clone tpsrb019
GQ477162.1.1557	0.00293015	0	0.00544321	0	0.00281809	0.00276748	0.667064	0.334646	unchanged	0.0725611	0.0188995	0.00314041	0.517556	0.35523	0	9.22596	0.0972752	unchanged	0.00306326	0.0405427	0.00592522	0.176614	1.24067	0.267176	34.0081	0.119518	unchanged	Proteobacteria	Gammaproteobacteria	Pseudomonadales	Pseudomonadaceae	Pseudomonas	Pseudomonas sp. RKS1-1
KJ535378.1.1545	0	0	0	0	0	0	ND	ND	unchanged	0.00268745	0.00809979	0	0.173499	0.0134557	0	17.3311	0.20242	unchanged	0	0.00270285	0.00296261	0.0476578	0.145605	0.00272628	34.5936	0.135278	unchanged	Proteobacteria	Gammaproteobacteria	Pseudomonadales	Pseudomonadaceae	Pseudomonas	Pseudomonas sp. MDFPXXIVR285d
AF039489.1.1528	0	0	0	0	0	0	ND	ND	unchanged	0.00268745	0.00539986	0	0	0	0	0	0.112941	unchanged	0.00306326	0.0054057	0.00296261	0.353228	0.0515683	0	35.4104	0.178504	unchanged	Proteobacteria	Gammaproteobacteria	Pseudomonadales	Pseudomonadaceae	Pseudomonas	Pseudomonas knackmussii
JX223221.1.1526	0	0	0	0	0	0	ND	ND	unchanged	0	0.00539986	0.00314041	0.00294066	0.102263	0	12.3186	0.212204	unchanged	0.024506	0.00270285	0	0.967172	0.00303343	0.0381679	37.0604	0.199781	unchanged	Proteobacteria	Deltaproteobacteria	Desulfuromonadales	Geobacteraceae	Geobacter	uncultured bacterium
U65012.445.1982	0	0	0	0	0	0	ND	ND	unchanged	0	0	0	0	0	0	ND	ND	unchanged	0.00306326	0	0.00296261	0.0112136	0.218407	0	38.1058	0.204701	unchanged	Proteobacteria	Gammaproteobacteria	Pseudomonadales	Pseudomonadaceae	Pseudomonas	Pseudomonas stutzeri
EU753659.1.1495	0.00586029	0	0.00816482	0.00999234	0.00281809	0.00276748	1.11072	0.439083	unchanged	0.0376243	0.0458988	0.46164	0.0529318	0.00807341	0	0.111903	0.19842	unchanged	0.00306326	0.00270285	0.0474018	0	2.63605	0.00272628	49.631	0.216599	unchanged	Bacteroidetes	Bacteroidia	Chitinophagales	Chitinophagaceae	Parasegetibacter	uncultured Bacteroidetes bacterium
KM029958.1.1579	0	0	0	0.00333078	0.00845428	0	ND	0.125603	unchanged	0.0376243	0.00269993	0.00314041	0.0176439	0.134557	0	3.50172	0.264695	unchanged	0.00306326	0.0189199	0	1.01203	0	0.158124	53.2293	0.175514	unchanged	Proteobacteria	Gammaproteobacteria	Enterobacteriales	Enterobacteriaceae	Enterobacter	Klebsiella sp. enrichment culture clone NK-2
FPLS01042517.13.1529	0.0468823	0.00270673	0.00272161	0	0	0	0	0.178974	unchanged	0.0053749	0.0323992	0	4.22572	0.242202	0.014111	118.654	0.196386	unchanged	0	0.0135142	0.00296261	0.0224272	2.0233	0	124.157	0.208548	unchanged	Proteobacteria	Gammaproteobacteria	Pseudomonadales	Pseudomonadaceae	Pseudomonas	metagenome
FWMJ01000001.306255.307810	0	0	0	0.00666156	0.0112724	0	ND	0.10461	unchanged	0.225746	0.0242994	0.00314041	0.0117626	0.0995721	0	0.439736	0.319496	unchanged	0	0.0270285	0.00296261	0.347621	0.00303343	3.39695	124.957	0.185452	unchanged	Proteobacteria	Gammaproteobacteria	Enterobacteriales	Enterobacteriaceae	Klebsiella	Klebsiella pneumoniae
FM161355.1.1519	0.00293015	0.00270673	0.00272161	0.00666156	0.0479076	0.00276748	6.85969	0.188262	unchanged	0.00268745	0.00809979	0.612379	0.00882197	0.00538228	0	0.0227937	0.212953	unchanged	0.00306326	0.0054057	0	1.53346	0.00910029	0.00817884	183.109	0.20909	unchanged	Proteobacteria	Gammaproteobacteria	Betaproteobacteriales	Burkholderiaceae	Massilia	Oxalobacteraceae bacterium 01WB01.3-3
AY941836.1.1520	0	0	0	0	0	0	ND	ND	unchanged	0.196184	0.0809979	0.00314041	0.00294066	0.00269114	0	0.0200904	0.119737	unchanged	0	0.00270285	0.0118504	0.0168204	0	3.8386	264.918	0.210263	unchanged	Proteobacteria	Gammaproteobacteria	Enterobacteriales	Enterobacteriaceae	Enterobacter	uncultured bacterium
JRJC01000023.11.1813	0.00879044	0.00812018	0.00272161	0.0466309	0.0394533	0.0276748	5.7945	0.00688496	over-represented in BSDI vs.BSFI	1.68503	0.677682	0.00942122	0.0382285	0.0322937	0	0.0297294	0.124363	unchanged	0.0275693	0.0378399	0.0207383	0.238289	0.0303343	34.6101	404.873	0.209634	unchanged	Proteobacteria	Gammaproteobacteria	Enterobacteriales	Enterobacteriaceae	Enterobacter	Enterobacter sp. UCD-UG_FMILLET
JX223260.1.1495	0	0.00270673	0.00816482	0	0	0	0	0.135152	unchanged	0.0967482	0.942276	0.235531	0.979239	0.226056	0	0.94566	0.482775	unchanged	0.496248	0.0324342	0.598448	0.759721	0.100103	0.973282	ND	0.0599643	unchanged	Firmicutes	Clostridia	Clostridiales	Lachnospiraceae	Lachnoclostridium 10	uncultured bacterium
HQ585121.1.1527	0	0.00270673	0.00272161	0	0	0	0	0.0917532	unchanged	0	0	0	0	0	0	ND	ND	unchanged	0	0.00270285	0.00592522	0.0028034	0	0.00272628	ND	0.32252	unchanged	Actinobacteria	Actinobacteria	Streptomycetales	Streptomycetaceae	Streptomyces	Streptomyces abyssalis
AGTS01000010.187.1721	0.00879044	0	0.00544321	0	0	0	0	0.102592	unchanged	0.024187	0.0242994	0.00314041	0.0352879	0.0242202	0	1.15266	0.302792	unchanged	0.0153163	0.0108114	0.482906	0.0700849	1.09507	0	ND	ND	unchanged	Proteobacteria	Gammaproteobacteria	Betaproteobacteriales	Burkholderiaceae	Acidovorax	Acidovorax sp. NO-1
JX079494.1.1482	0	0.00270673	0.0190512	0	0	0	0	0.173589	unchanged	0.0483741	0	0.160161	0.126448	0.740063	0	4.15523	0.250474	unchanged	0	0.0243256	0.157018	0.0028034	0.0728023	0.0790622	ND	ND	unchanged	Proteobacteria	Alphaproteobacteria	Sphingomonadales	Sphingomonadaceae	Sphingobium	uncultured Sphingobium sp.
BCUN01000076.3978.5446	0.00293015	0.00270673	0.00544321	0	0	0	0	0.026028	under-represented in BSDI vs.BSFI	0.0403117	0.00269993	0.015702	0.0676351	0.252967	0.00940734	5.62065	0.189015	unchanged	0	0.0162171	0.0355513	0.0224272	0.0273009	0.019084	ND	ND	unchanged	Proteobacteria	Alphaproteobacteria	Sphingomonadales	Sphingomonadaceae	Sphingobium	Sphingobium amiense NBRC 102518
AY559417.1.1545	0.020511	0.00541345	0.0462673	0	0.00563618	0.00276748	0.116407	0.11712	unchanged	0.00806235	0.0134996	1.10856	0.0176439	0.322937	0.028222	0.326338	0.30444	unchanged	0.0949609	0.0324342	0.0711027	0.0841019	0.0394346	0.0463468	ND	ND	unchanged	Firmicutes	Bacilli	Bacillales	Bacillaceae	Bacillus	uncultured bacterium
EU223954.1.1492	0.0293015	0.00270673	0.0408241	0	0.0225447	0.0138374	0.499533	0.263554	unchanged	0	0	0	0	0	0	ND	ND	unchanged	0.14091	0	0.0118504	0.0504612	0	0.0572519	ND	0.371507	unchanged	Planctomycetes	Planctomycetacia	Isosphaerales	Isosphaeraceae	uncultured	uncultured Isosphaera sp.
JX222820.1.1493	0.00293015	0.00270673	0.00544321	0.00333078	0.00281809	0	0.554948	0.239238	unchanged	0.0349368	0.620984	0.00628082	0.329354	1.24061	0	2.37083	0.118031	unchanged	0.217491	0.0810855	0.171831	0.274733	0.11527	0.673391	ND	ND	unchanged	Firmicutes	Clostridia	Clostridiales	Family XI	Sedimentibacter	uncultured bacterium
AF170348.1.1532	0	0	0	0	0	0	ND	ND	unchanged	0.0295619	0.0323992	0.015702	0	0	0	0	0.0187423	under-represented in BSDI vs.BSFI	4.3437	0	0.00592522	0.0028034	0.0151671	0	ND	ND	unchanged	Proteobacteria	Gammaproteobacteria	Betaproteobacteriales	Rhodocyclaceae	Azospira	Azospira oryzae
GU272255.1.1503	0	0	0	0	0	0	ND	ND	unchanged	0.0053749	0.00539986	0.00314041	0	0	0	0	0.0125497	under-represented in BSDI vs.BSFI	0	0	0	0.0028034	0.182006	0.00817884	ND	ND	unchanged	Proteobacteria	Gammaproteobacteria	Pseudomonadales	Pseudomonadaceae	Pseudomonas	uncultured bacterium
AB695960.1.1521	0.0117206	0.00270673	0.0381025	0.00666156	0.0169086	0.0110699	0.659436	0.333152	unchanged	0.722924	0.458988	0.0722294	1.01159	3.5227	0	3.61545	0.192379	unchanged	2.26681	0.551381	0.915447	1.06809	0.154705	0.725191	ND	ND	unchanged	Firmicutes	Bacilli	Bacillales	Bacillaceae	Bacillus	uncultured bacterium
AJ012071.1.1521	0.0673933	0.0108269	0.0326593	0.0499617	0.0197266	0.00553495	0.678424	0.19227	unchanged	0.223058	0.407689	0.0251233	0.482268	0.414435	0.00470367	ND	0.227489	unchanged	0.143973	0.0810855	6.26296	0.591517	4.16793	0.00545256	ND	ND	unchanged	Proteobacteria	Gammaproteobacteria	Betaproteobacteriales	Burkholderiaceae	Acidovorax	Acidovorax sp. G8B1
KJ540661.1.1478	0.0263713	0.00541345	0.0571537	0.00333078	0.0394533	0.0221398	0.729986	0.371612	unchanged	0	0	0	0	0	0	ND	ND	unchanged	0.00306326	0	0.00296261	0.0056068	0	0.00545256	ND	0.0917748	unchanged	Acidobacteria	Blastocatellia (Subgroup 4)	Pyrinomonadales	Pyrinomonadaceae	RB41	uncultured Acidobacteria bacterium
EU981233.1.1421	0	0	0	0	0	0	ND	ND	unchanged	0.00806235	0.0404989	0.015702	0.00294066	0.0242202	0	0.42265	0.0381418	under-represented in BSDI vs.BSFI	0	0	0	0.213058	0.0273009	0.0354417	ND	ND	unchanged	Firmicutes	Clostridia	Clostridiales	Peptococcaceae	Desulfosporosinus	uncultured bacterium
JF815499.1.1463	0.00293015	0.00812018	0.00544321	0.00333078	0.00845428	0.00276748	0.882317	0.294462	unchanged	1.77372	0.634484	0.188424	0.214668	1.1545	0	0.527287	0.285803	unchanged	0.778067	0.33245	0.0799905	1.12977	0.0515683	0.875136	ND	0.226406	unchanged	Firmicutes	Clostridia	Clostridiales	Clostridiaceae 1	Clostridium sensu stricto 10	uncultured Clostridiaceae bacterium
JX521209.1.1479	0.020511	0.00270673	0.00272161	0.00666156	0.00563618	0.0110699	0.900857	0.454827	unchanged	2.21715	0.642583	0.0251233	0.144092	5.99586	0	2.12834	0.336315	unchanged	0.441109	1.38116	0.133318	1.92313	0.084936	0.905125	ND	ND	unchanged	Firmicutes	Clostridia	Clostridiales	Clostridiaceae 1	Clostridium sensu stricto 13	uncultured bacterium
AY259121.1.1534	0.550867	0.571119	0.272161	1.08583	0.146541	0.0387447	0.911754	0.450794	unchanged	1.34641	0.569685	1.09914	2.46133	1.49089	0	1.31075	0.351099	unchanged	0.578955	2.27039	23.6802	2.58193	5.46017	1.81843	ND	ND	unchanged	Proteobacteria	Gammaproteobacteria	Pseudomonadales	Pseudomonadaceae	Pseudomonas	Pseudomonas sp. Hsa.28
FN436134.1.1481	0.00586029	0.00812018	0	0.00666156	0.00563618	0.00276748	1.07759	0.417683	unchanged	0.0886858	1.56326	0.0942122	1.67029	0.247585	0	1.09834	0.47593	unchanged	0.192985	0.297313	0.349588	0.123349	0.354911	0.635224	ND	ND	unchanged	Firmicutes	Clostridia	Clostridiales	Clostridiaceae 1	Fonticella	uncultured bacterium
KJ535391.1.1590	0.00293015	0.0135336	0.00816482	0.00666156	0.00845428	0.0138374	1.17559	0.352772	unchanged	1.30073	2.55143	0.00942122	4.77857	0.589359	0.00470367	1.3913	0.390762	unchanged	0.0673916	1.21088	0.0237009	0.630764	3.20937	0.607961	ND	0.0789517	unchanged	Proteobacteria	Gammaproteobacteria	Pseudomonadales	Pseudomonadaceae	Pseudomonas	Pseudomonas putida
JX505278.1.1462	0.00293015	0	0.00544321	0.00333078	0.00281809	0.00553495	1.39536	0.164438	unchanged	0.209621	0.0134996	0	0.479327	0.059205	0	2.41364	0.16715	unchanged	0.0827079	0	0.0148131	0.0364442	0.0697689	0.0136314	ND	ND	unchanged	Firmicutes	Clostridia	Clostridiales	Lachnospiraceae	uncultured	uncultured Cellulosilyticum sp.
KY612288.1.1539	0.00293015	0	0.00272161	0	0.00563618	0.00553495	1.97658	0.270663	unchanged	0.00806235	0.0134996	0.00314041	0.896901	0.182997	0	43.7163	0.163364	unchanged	0	0.0621655	0.00296261	0.126153	0.112237	0.0136314	ND	ND	unchanged	Proteobacteria	Gammaproteobacteria	Pseudomonadales	Pseudomonadaceae	Pseudomonas	Pseudomonas brassicacearum subsp. brassicacearum
EF198249.1.1532	0.00879044	0.0243605	0.0244945	0.289778	0.0281809	0.00830243	5.65979	0.224517	unchanged	0.182747	8.50208	8.33778	1.72323	1.01456	0.00470367	0.161109	0.135459	unchanged	0.196048	0.413536	0.0770279	0.0784951	0.606686	0.100872	ND	ND	unchanged	Proteobacteria	Gammaproteobacteria	Pseudomonadales	Pseudomonadaceae	Pseudomonas	Pseudomonas sp. MACL12A
AY464123.1.1548	0.00293015	0.00270673	0.013608	0.00999234	0.0901789	0.0387447	7.21832	0.121562	unchanged	0.0161247	0.037799	0.0125616	6.53414	1.99952	0	128.354	0.140911	unchanged	0.00918977	0.354073	0.0118504	0.841019	0.803859	0.122683	ND	ND	unchanged	Proteobacteria	Gammaproteobacteria	Pseudomonadales	Pseudomonadaceae	Pseudomonas	Pseudomonas sp. FDM13
HE804446.1.1442	0	0	0	0	0	0	ND	ND	unchanged	0	0	0	0	0	0	ND	ND	unchanged	0.00918977	0	0.0148131	0.0028034	0.00910029	0	ND	0.311418	unchanged	Firmicutes	Clostridia	Clostridiales	Gracilibacteraceae	Gracilibacter	uncultured bacterium
HE804354.1.1424	0	0	0	0.00333078	0	0.00276748	ND	0.0934823	unchanged	0.231121	0.280793	1.25616	0.382285	0.799268	0	ND	0.376172	unchanged	0.107214	0.262176	0.242934	0.285947	0.100103	0.283533	ND	0.432442	unchanged	Firmicutes	Clostridia	Clostridiales	Clostridiaceae 1	Clostridium sensu stricto 8	uncultured bacterium
AB696043.1.1424	0	0	0	0	0	0	ND	ND	unchanged	0.00268745	0.00539986	0	0	0	0	0	0.112941	unchanged	0.024506	0.00270285	0	0.0196238	0	0.00545256	ND	0.421096	unchanged	Firmicutes	Clostridia	Clostridiales	Clostridiaceae 1	Clostridium sensu stricto 10	uncultured bacterium
KC852955.1.1440	0	0	0	0	0	0	ND	ND	unchanged	0	0	0	0	0	0	ND	ND	unchanged	0	0.00810855	0.0118504	0	0.00303343	0.0163577	ND	ND	unchanged	Proteobacteria	Gammaproteobacteria	Pseudomonadales	Pseudomonadaceae	Pseudomonas	uncultured bacterium
FPLL01007259.18.1554	0	0	0	0	0	0	ND	ND	unchanged	0	0	0	0.00294066	0.00269114	0.00470367	ND	ND	unchanged	0	0	0	0.00841019	0	0.0354417	ND	ND	unchanged	Proteobacteria	Deltaproteobacteria	Myxococcales	Phaselicystidaceae	Phaselicystis	metagenome
AY922082.1.1414	0.020511	0.059548	0	0.0133231	0.0169086	0.196491	2.83194	0.289564	unchanged	0	0	0	0	0	0	ND	ND	unchanged	0.00306326	0.0054057	0.00296261	0	0	0	0	0.0205894	under-represented in TSDI vs.TSFI	Verrucomicrobia	Verrucomicrobiae	Opitutales	Opitutaceae	Lacunisphaera	uncultured Verrucomicrobia bacterium
JX225956.1.1536	0	0	0	0	0	0	ND	ND	unchanged	0	0	0	0	0	0	ND	ND	unchanged	0.012253	0.0054057	0.0148131	0.0476578	0.00606686	0.00272628	ND	ND	unchanged	Firmicutes	Clostridia	Clostridiales	Peptococcaceae	Desulfosporosinus	uncultured bacterium
EU337117.1.1529	0	0	0	0	0	0	ND	ND	unchanged	0	0.00269993	0.00314041	0.00294066	0.00269114	0	0.964293	0.486007	unchanged	0.00612651	1.72982	0.00592522	0	0	0	ND	ND	unchanged	Firmicutes	Bacilli	Lactobacillales	Leuconostocaceae	Leuconostoc	Leuconostoc pseudomesenteroides
FN428789.1.1523	0	0	0	0	0	0	ND	ND	unchanged	0.00268745	0.00269993	0.00314041	0.00294066	0.00538228	0	0.975978	0.485708	unchanged	0.00306326	0	0.0474018	0	0.0303343	0.00272628	ND	ND	unchanged	Proteobacteria	Gammaproteobacteria	Betaproteobacteriales	Burkholderiaceae	Acidovorax	uncultured bacterium
GQ263790.1.1423	0	0	0	0	0	0	ND	ND	unchanged	0.0161247	0.00539986	0	0.00882197	0.0134557	0	1.03499	0.480006	unchanged	0.00612651	0.15136	0	0.056068	0	0.0109051	ND	ND	unchanged	Firmicutes	Clostridia	Clostridiales	Clostridiaceae 1	Clostridium sensu stricto 8	uncultured bacterium
JQ793405.1.1510	0	0	0	0	0	0	ND	ND	unchanged	0.00268745	0	0.00314041	0.00294066	0.00269114	0	0.966358	0.48634	unchanged	0	0	0	0.0168204	0.0333677	0.00545256	ND	ND	unchanged	Proteobacteria	Gammaproteobacteria	Pseudomonadales	Pseudomonadaceae	Pseudomonas	uncultured Pseudomonas sp.
AB299579.1.1420	0	0	0	0	0	0	ND	ND	unchanged	0.0295619	0	0.00314041	0.0323472	0.00269114	0	1.07143	0.364757	unchanged	0.0275693	0.00270285	0.00296261	0.0056068	0.0151671	0.00272628	ND	ND	unchanged	Proteobacteria	Alphaproteobacteria	Sphingomonadales	Sphingomonadaceae	Sphingobium	Sphingomonas sp. M37-VN10-2W
JN030532.1.1495	0	0	0	0	0.00281809	0.00276748	ND	0.0917685	unchanged	0.6638	0.0674982	0.113055	0.0294066	0.815415	0	1.00055	0.499863	unchanged	0.11334	0.654089	0.157018	0.313981	0	0.188113	ND	ND	unchanged	Firmicutes	Clostridia	Clostridiales	Clostridiaceae 1	Clostridium sensu stricto 13	uncultured bacterium
HM269706.1.1343	0	0	0	0.00333078	0.00563618	0	ND	0.10461	unchanged	0.0107498	0.0431989	0.395691	0.346998	0.0672785	0	0.92135	0.480361	unchanged	0.159289	0	0.12443	0.0252306	0.239641	0.0354417	ND	ND	unchanged	Firmicutes	Clostridia	Clostridiales	Gracilibacteraceae	Lutispora	uncultured bacterium
DQ416793.1.1544	0	0	0	0	0	0	ND	ND	unchanged	0.0510615	0.0458988	0	0.00882197	0.0753519	0.00940734	0.965149	0.481365	unchanged	0.00306326	0.0594627	0.00888784	0.0841019	0	0.346238	ND	ND	unchanged	Firmicutes	Bacilli	Bacillales	Bacillaceae	Bacillus	Bacillus sp. G2DM-33
FJ932484.1.1543	0	0	0	0	0	0	ND	ND	unchanged	0.00268745	0	0.0125616	0.00294066	0.0134557	0	ND	0.48201	unchanged	0	0	0	0.0196238	0.121337	0.019084	ND	ND	unchanged	Proteobacteria	Gammaproteobacteria	Xanthomonadales	Xanthomonadaceae	Pseudoxanthomonas	Pseudoxanthomonas sp. XY3
KC541316.1.1530	0	0	0	0	0	0	ND	ND	unchanged	0.00806235	0.00269993	0	0.00294066	0.00538228	0	ND	0.378203	unchanged	0.00306326	0	0.0474018	0.0028034	0.0546017	0	ND	ND	unchanged	Proteobacteria	Gammaproteobacteria	Betaproteobacteriales	Burkholderiaceae	Simplicispira	uncultured bacterium
KJ535397.1.1610	0	0	0	0	0	0	ND	ND	unchanged	0.024187	0.0674982	0	0.152914	0.0107646	0	1.78522	0.352264	unchanged	0.00306326	0.0513541	0	0.0308374	0.133471	0.0327154	ND	ND	unchanged	Proteobacteria	Gammaproteobacteria	Pseudomonadales	Pseudomonadaceae	Pseudomonas	Pseudomonas putida
AM086139.1.1428	0	0	0	0	0	0	ND	ND	unchanged	0.0671862	0.0134996	0	0.00294066	0.177615	0	2.23776	0.336419	unchanged	0.00918977	0.0243256	0.00592522	0.0672815	0	0.0381679	ND	ND	unchanged	Firmicutes	Clostridia	Clostridiales	Clostridiaceae 1	Clostridium sensu stricto 13	uncultured bacterium
AJ582757.1.1553	0	0	0	0	0	0	ND	ND	unchanged	0.00806235	0.00809979	0.0345445	0.00588132	0.0161468	0	0.434423	0.267034	unchanged	0	0.00270285	0.0325887	0.0252306	0.166839	0.00545256	ND	ND	unchanged	Firmicutes	Clostridia	Clostridiales	Peptococcaceae	Desulfosporosinus	Desulfosporosinus lacus
BATO01000155.187.1703	0	0	0	0	0	0	ND	ND	unchanged	0.0053749	0.00539986	0.00314041	0.235253	0	0.00940734	17.5823	0.210423	unchanged	0.00918977	0	0.00296261	0.0028034	0	0.00272628	ND	ND	unchanged	Proteobacteria	Gammaproteobacteria	Pseudomonadales	Pseudomonadaceae	Pseudomonas	Pseudomonas alcaligenes MRY13-0052
EF101982.1.1537	0	0	0	0	0	0	ND	ND	unchanged	0.00806235	0.0350991	0	2.35547	0.0107646	0.0376294	55.6946	0.209743	unchanged	0.0643284	0.0189199	0.174794	0.0392476	0.127404	0.0218103	ND	ND	unchanged	Proteobacteria	Gammaproteobacteria	Pseudomonadales	Pseudomonadaceae	Pseudomonas	Pseudomonas putida
JX224344.1.1524	0	0	0	0	0	0	ND	ND	unchanged	0.00806235	0.00539986	0	0.00294066	0.00538228	0	ND	0.210336	unchanged	0.0275693	0	0.0266635	0.0897087	0.00606686	0.00272628	ND	ND	unchanged	Firmicutes	Clostridia	Clostridiales	Peptococcaceae	Desulfosporosinus	uncultured bacterium
EF192897.1.1530	0	0	0	0	0	0	ND	ND	unchanged	0.0053749	0.00269993	0	0.00294066	0.00269114	0	0.697451	0.210284	unchanged	0.0153163	0.00270285	0.0622148	0	0	0	ND	ND	unchanged	Proteobacteria	Gammaproteobacteria	Betaproteobacteriales	Burkholderiaceae	Hydrogenophaga	uncultured bacterium
JF178015.1.1358	0	0	0	0	0	0	ND	ND	unchanged	0	0	0	0.249956	0.00807341	0	ND	0.202156	unchanged	0.00306326	0.00810855	0	0.0252306	0.021234	0	ND	ND	unchanged	Proteobacteria	Gammaproteobacteria	Pseudomonadales	Pseudomonadaceae	Pseudomonas	uncultured bacterium
CP007567.8883.10410	0	0	0	0	0	0	ND	ND	unchanged	0.561677	0.0485987	0	0	0	0	0	0.187515	unchanged	0.306326	0.089194	0.151093	0.056068	0.00303343	0	ND	ND	unchanged	Proteobacteria	Gammaproteobacteria	Aeromonadales	Aeromonadaceae	Aeromonas	Aeromonas media WS
GFKE01009079.76.1594	0	0	0	0	0	0	ND	ND	unchanged	0.0053749	0.00539986	0	0.0735164	0.0107646	0	7.82208	0.189558	unchanged	0	0.00270285	0.00296261	0.0028034	0.00303343	0	ND	ND	unchanged	Proteobacteria	Gammaproteobacteria	Pseudomonadales	Pseudomonadaceae	Pseudomonas	Sargassum henslowianum
HE974806.1.1523	0	0	0	0	0	0	ND	ND	unchanged	0.0349368	0.0215994	0	0.0176439	0.0161468	0	0.597683	0.137878	unchanged	0.0704549	0.129737	0.0118504	0.0112136	0	0.0163577	ND	ND	unchanged	Firmicutes	Negativicutes	Selenomonadales	Veillonellaceae	Pelosinus	uncultured Veillonellaceae bacterium
JF979275.1.1481	0	0	0	0	0	0	ND	ND	unchanged	0	0	0	0.0147033	0.00538228	0	ND	0.129684	unchanged	0.00306326	0.00270285	0	0.0056068	0.00303343	0	ND	ND	unchanged	Proteobacteria	Alphaproteobacteria	Sphingomonadales	Sphingomonadaceae	Sphingobium	uncultured Sphingomonas sp.
LC057698.1.1533	0	0	0	0	0	0	ND	ND	unchanged	0.00268745	0.00539986	0	0.0352879	0.0699696	0	13.0151	0.112201	unchanged	0	0.0162171	0.0148131	0.0056068	0.0182006	0.00272628	ND	ND	unchanged	Proteobacteria	Gammaproteobacteria	Pseudomonadales	Pseudomonadaceae	Pseudomonas	Pseudomonas moraviensis
AB714001.1.1404	0	0	0	0	0.00281809	0.00553495	ND	0.111771	unchanged	0.884171	0.183595	0.329743	0.0999824	0.129175	0	0.163975	0.10434	unchanged	0.0857712	0.127034	0.0503644	0.154187	0.00910029	0.177208	ND	ND	unchanged	Firmicutes	Clostridia	Clostridiales	Lachnospiraceae	Mobilitalea	uncultured Clostridium sp.
EU935280.1.1490	0	0	0	0.0133231	0	0.0138374	ND	0.0918249	unchanged	0.0188121	0.0161996	0.0188424	0.0205846	0.00269114	0	0.432199	0.120367	unchanged	0	0.00270285	0.0474018	0.0252306	0.794758	0	ND	ND	unchanged	Proteobacteria	Alphaproteobacteria	Sphingomonadales	Sphingomonadaceae	Erythrobacter	bacterium L200B.639
AY221605.1.1532	0	0	0	0	0	0	ND	ND	unchanged	0	0.0701982	0.0785102	0	0	0	0	0.0923879	unchanged	0.00612651	0.00270285	0.00296261	0.0028034	0.0151671	0.00272628	ND	ND	unchanged	Proteobacteria	Gammaproteobacteria	Pseudomonadales	Pseudomonadaceae	Pseudomonas	uncultured gamma proteobacterium
KR229982.1.1531	0	0	0	0	0	0	ND	ND	unchanged	0.00268745	0.0296992	0.0376849	0	0	0	0	0.0790796	unchanged	0.00306326	0.00270285	0	0.0028034	0.00910029	0	ND	ND	unchanged	Proteobacteria	Gammaproteobacteria	Pseudomonadales	Pseudomonadaceae	Pseudomonas	Pseudomonas sp. YKJ
KJ535382.1.1549	0	0	0	0	0	0	ND	ND	unchanged	0.0053749	0.00269993	0	0.0294066	0.0161468	0.00470367	6.22392	0.0641246	unchanged	0.00306326	0.00810855	0.0148131	0.922318	0.00606686	0.00272628	ND	ND	unchanged	Proteobacteria	Gammaproteobacteria	Pseudomonadales	Pseudomonadaceae	Pseudomonas	Pseudomonas putida
AY221603.1.1534	0.00879044	0.00270673	0.0108864	0.0199847	0.0112724	0.0138374	2.01462	0.0447507	over-represented in BSDI vs.BSFI	0.440742	0.529186	0.0125616	0.432277	0.102263	0	0.544067	0.197298	unchanged	0.012253	4.45429	0.663625	0.989599	0.197173	0.558888	ND	ND	unchanged	Proteobacteria	Gammaproteobacteria	Pseudomonadales	Pseudomonadaceae	Pseudomonas	uncultured soil bacterium
EF540367.1.1456	0.00586029	0.0108269	0.0272161	0	0	0	0	0.0757168	unchanged	0	0	0	0	0	0	ND	ND	unchanged	0	0	0	0.0056068	0	0.00545256	#DIV/0!	0.0917914	unchanged	Proteobacteria	Gammaproteobacteria	Betaproteobacteriales	TRA3-20	uncultured soil bacterium	uncultured soil bacterium
JQ793421.1.1513	0	0.00541345	0.00544321	0	0	0	0	0.0917532	unchanged	0	0	0	0	0	0	ND	ND	unchanged	0	0	0	0.0028034	0	0.00272628	#DIV/0!	0.0917914	unchanged	Firmicutes	Bacilli	Bacillales	Bacillaceae	Bacillus	uncultured Bacillus sp.
HQ118939.1.1458	0.00879044	0.0243605	0.00272161	0	0	0	0	0.102332	unchanged	0	0	0	0	0	0	ND	ND	unchanged	0	0	0	0.0028034	0.00303343	0	#DIV/0!	0.0920684	unchanged	Proteobacteria	Alphaproteobacteria	Rhizobiales	Xanthobacteraceae	Rhodoplanes	uncultured bacterium
FJ479412.1.1512	0.00586029	0.0135336	0.0217729	0	0	0	0	0.0481009	under-represented in BSDI vs.BSFI	0	0	0	0	0	0	ND	ND	unchanged	0	0	0	0	0	0	#DIV/0!	#DIV/0!	unchanged	Acidobacteria	Subgroup 6	uncultured bacterium	uncultured bacterium	uncultured bacterium	uncultured bacterium
FJ479381.1.1487	0.0146507	0.0541345	0.062597	0	0	0	0	0.0487327	under-represented in BSDI vs.BSFI	0	0	0	0.00294066	0.00538228	0	ND	0.10826	unchanged	0	0	0	0	0	0	#DIV/0!	#DIV/0!	unchanged	Bacteroidetes	Bacteroidia	Sphingobacteriales	AKYH767	uncultured bacterium	uncultured bacterium
JN178316.1.1503	0.0498125	0.00812018	0.0489889	0	0	0	0	0.0611684	unchanged	0	0.00269993	0.0596677	0	0	0	0	0.198571	unchanged	0	0	0	0.0028034	0	0.00272628	#DIV/0!	0.0917914	unchanged	Proteobacteria	Alphaproteobacteria	Rhizobiales	Methyloligellaceae	uncultured	uncultured bacterium
HQ697834.1.1446	0.00879044	0	0.0108864	0	0	0	0	0.0940483	unchanged	0	0	0	0.00294066	0.00269114	0	ND	0.0921518	unchanged	0	0	0	0	0.0121337	0.0109051	#DIV/0!	0.092331	unchanged	Proteobacteria	Alphaproteobacteria	Rhizobiales	Devosiaceae	Devosia	uncultured bacterium
KT361152.1.1523	0.00293015	0	0.00272161	0	0	0	0	0.0920293	unchanged	0.00268745	0	0.00314041	0	0	0	0	0.0929792	unchanged	0	0	0	0	0.00303343	0.00272628	#DIV/0!	0.092331	unchanged	Proteobacteria	Gammaproteobacteria	Betaproteobacteriales	Burkholderiaceae	Limnobacter	uncultured bacterium
JQ738750.1.1512	0.00293015	0	0.00272161	0	0	0	0	0.0920293	unchanged	0.0053749	0.00539986	0.00314041	0	0	0	0	0.0125497	under-represented in BSDI vs.BSFI	0	0	0	0.0112136	0	0.0327154	#DIV/0!	0.13332	unchanged	Firmicutes	Bacilli	Bacillales	Bacillaceae	Bacillus	uncultured bacterium
KC466221.1.1538	0.020511	0.00270673	0.00544321	0	0	0	0	0.11325	unchanged	0	0	0	0	0	0	ND	ND	unchanged	0	0	0	0.00841019	0	0.0109051	#DIV/0!	0.0951154	unchanged	Firmicutes	Bacilli	Bacillales	Bacillaceae	Bacillus	Bacillus sp. L75
AJ704788.1.1577	0.00586029	0	0.00272161	0	0	0	0	0.11659	unchanged	0	0	0	0.0852791	0.0107646	0	ND	0.177446	unchanged	0	0	0	0.0476578	0.0758357	0	#DIV/0!	0.101981	unchanged	Proteobacteria	Gammaproteobacteria	Pseudomonadales	Pseudomonadaceae	Pseudomonas	Pseudomonas sp. es8
FJ479580.1.1507	0.0175809	0	0.0571537	0	0	0	0	0.13921	unchanged	0	0	0	0.00588132	0.00538228	0.098777	ND	0.179449	unchanged	0	0	0	0.0112136	0	0.0163577	#DIV/0!	0.098677	unchanged	Actinobacteria	Thermoleophilia	Solirubrobacterales	Solirubrobacteraceae	Solirubrobacter	uncultured bacterium
DQ856560.1.1455	0	0.00270673	0.00272161	0	0	0	0	0.0917532	unchanged	0.0053749	0.00269993	0	0	0	0	0	0.112463	unchanged	0	0	0	0.0168204	0.0121337	0	#DIV/0!	0.096997	unchanged	Proteobacteria	Alphaproteobacteria	Sphingomonadales	Sphingomonadaceae	Altererythrobacter	uncultured bacterium
LN570803.1.1388	0	0.00812018	0.00272161	0	0	0	0	0.134551	unchanged	0	0	0	0	0	0	ND	ND	unchanged	0	0	0	0.0056068	0.00303343	0	#DIV/0!	0.108737	unchanged	Proteobacteria	Deltaproteobacteria	Myxococcales	Sandaracinaceae	uncultured	uncultured bacterium
KF712884.1.1455	0.0117206	0.0622547	0.0299377	0	0	0	0	0.0718756	unchanged	0.0107498	0.00539986	0.160161	0.00294066	0.0134557	0.0188147	0.19971	0.212732	unchanged	0	0	0	0.0028034	0.00606686	0	#DIV/0!	0.11686	unchanged	Proteobacteria	Alphaproteobacteria	Reyranellales	Reyranellaceae	uncultured	uncultured bacterium
MBFF02000035.703.2230	0.0117206	0	0.0108864	0	0	0	0	0.0920293	unchanged	0	0	0	0	0.0107646	0.00940734	ND	0.0926726	unchanged	0	0	0	0.0056068	0	0.0109051	#DIV/0!	0.111274	unchanged	Actinobacteria	Actinobacteria	Frankiales	Geodermatophilaceae	Modestobacter	Modestobacter sp. VKM Ac-2676
JN178008.1.1469	0.00293015	0	0.00272161	0	0	0	0	0.0920293	unchanged	0	0	0	0.00294066	0.00269114	0	ND	0.0921518	unchanged	0	0	0	0.0028034	0.00606686	0	#DIV/0!	0.11686	unchanged	Proteobacteria	Alphaproteobacteria	Puniceispirillales	Puniceispirillales Incertae Sedis	Constrictibacter	uncultured bacterium
KJ535379.1.1533	0.0117206	0.00270673	0.00272161	0	0	0	0	0.0986036	unchanged	0.0214996	0.0107997	0.00628082	0.623419	0.018838	0	16.6474	0.210524	unchanged	0	0	0	0.128956	0.397379	0.0109051	#DIV/0!	0.128907	unchanged	Proteobacteria	Gammaproteobacteria	Pseudomonadales	Pseudomonadaceae	Pseudomonas	Pseudomonas sp. MDFPXXIVR289b
KF029608.1.1472	0.81458	0.00270673	0	0	0	0	0	0.210367	unchanged	0	0	0	0	0	0	ND	ND	unchanged	0	0	0	0.0028034	0.00303343	0.0163577	#DIV/0!	0.120238	unchanged	Cyanobacteria	Oxyphotobacteria	Nostocales	Oscillatoriaceae	Oscillatoria PCC-6304	uncultured cyanobacterium
AJ306770.1.1537	0	0.0243605	0.00272161	0	0	0	0	0.181058	unchanged	0.00268745	0	0.188424	0	0	0	0	0.207237	unchanged	0	0	0	0.0028034	0.00910029	0	#DIV/0!	0.139132	unchanged	Proteobacteria	Gammaproteobacteria	Xanthomonadales	Xanthomonadaceae	Pseudoxanthomonas	uncultured bacterium
EU817576.1.1498	0.0175809	0	0.0217729	0	0	0	0	0.0940483	unchanged	0.00268745	0	0.0282637	0	0.00807341	0.00940734	0.564786	0.312031	unchanged	0	0	0	0.0308374	0	0.00817884	#DIV/0!	0.146967	unchanged	Firmicutes	Bacilli	Bacillales	Bacillaceae	Bacillus	uncultured Bacillus sp.
KM023915.1.1407	0.00293015	0.00541345	0	0	0	0	0	0.108715	unchanged	0.00268745	0.0161996	0	0	0	0	0	0.167973	unchanged	0	0	0	0.00841019	0	0.0299891	#DIV/0!	0.144099	unchanged	Firmicutes	Bacilli	Bacillales	Bacillaceae	Bacillus	uncultured bacterium
JN178170.1.1476	0.00586029	0.00270673	0.0163296	0	0	0	0	0.090697	unchanged	0	0	0	0	0	0	ND	ND	unchanged	0	0	0	0.0112136	0.00303343	0	#DIV/0!	0.14596	unchanged	Proteobacteria	Alphaproteobacteria	Rhizobiales	Rhizobiaceae	Mesorhizobium	uncultured bacterium
FN668376.1.1467	0.00293015	0	0.00272161	0	0	0	0	0.0920293	unchanged	0	0	0	0	0	0	ND	ND	unchanged	0	0	0	0	0.0151671	0.00272628	#DIV/0!	0.164808	unchanged	Proteobacteria	Alphaproteobacteria	Sphingomonadales	Sphingomonadaceae	Porphyrobacter	Erythromicrobium sp. BF8
LMCX01000001.1611225.1612755	0.00879044	0	0.00272161	0	0	0	0	0.138861	unchanged	0	0	0	0	0	0	ND	ND	unchanged	0	0	0	0.0112136	0.084936	0	#DIV/0!	0.176024	unchanged	Actinobacteria	Actinobacteria	Micrococcales	Microbacteriaceae	Yonghaparkia	Yonghaparkia sp. Root332
HM366503.1.1511	0.0293015	0.0108269	0.00544321	0	0	0	0	0.0851144	unchanged	0.0053749	0.0107997	0.0251233	0	0.0215291	0.042333	1.54638	0.189535	unchanged	0	0	0	0.0028034	0	0.0299891	#DIV/0!	0.18571	unchanged	Firmicutes	Bacilli	Bacillales	Bacillaceae	Bacillus	uncultured bacterium
DQ234150.1.1566	0.00293015	0	0.00272161	0	0	0	0	0.0920293	unchanged	0.0644988	0.240294	0.0251233	0.417573	0.018838	0	1.3228	0.426371	unchanged	0	0	0	0.0056068	0.315477	0.0163577	#DIV/0!	0.191689	unchanged	Proteobacteria	Gammaproteobacteria	Pseudomonadales	Pseudomonadaceae	Pseudomonas	uncultured Pseudomonas sp.
EF540437.1.1407	0.0322316	0.00270673	0	0	0	0	0	0.18818	unchanged	0	0	0	0	0	0	ND	ND	unchanged	0	0	0	0	0.0606686	0.00272628	#DIV/0!	0.198657	unchanged	Proteobacteria	Alphaproteobacteria	Rhizobiales	Rhizobiaceae	Allorhizobium-Neorhizobium-Pararhizobium-Rhizobium	uncultured soil bacterium
AM167947.1.1520	0	0.00270673	0.00816482	0	0	0	0	0.135152	unchanged	0	0	0	0	0	0	ND	ND	unchanged	0	0	0	0.0784951	0	0.00272628	#DIV/0!	0.201479	unchanged	Proteobacteria	Gammaproteobacteria	Betaproteobacteriales	Burkholderiaceae	Pelomonas	uncultured Pelomonas sp.
JN178110.1.1488	0.00293015	0.00270673	0	0	0	0	0	0.092072	unchanged	0	0	0	0	0	0	ND	ND	unchanged	0	0	0	0	0	0	#DIV/0!	#DIV/0!	unchanged	Proteobacteria	Alphaproteobacteria	Sphingomonadales	Sphingomonadaceae	uncultured	uncultured bacterium
KC432139.1.1357	0.0966948	0.00270673	0	0	0	0	0	0.20336	unchanged	0	0	0	0	0	0	ND	ND	unchanged	0	0	0	0	0	0	#DIV/0!	#DIV/0!	unchanged	Dependentiae	Babeliae	Babeliales	UBA12409	uncultured bacterium	uncultured bacterium
EU133544.1.1300	0	0.0108269	0.0299377	0	0	0	0	0.130356	unchanged	0	0	0	0	0	0	ND	ND	unchanged	0	0	0	0	0	0	#DIV/0!	#DIV/0!	unchanged	Proteobacteria	Alphaproteobacteria	Sneathiellales	Sneathiellaceae	uncultured	uncultured bacterium
KC554979.1.1517	0.00879044	0.0135336	0.0163296	0	0	0	0	0.0139746	under-represented in BSDI vs.BSFI	0	0	0	0	0	0	ND	ND	unchanged	0	0	0	0	0	0	#DIV/0!	#DIV/0!	unchanged	Actinobacteria	MB-A2-108	uncultured bacterium	uncultured bacterium	uncultured bacterium	uncultured bacterium
KM200447.1.1496	0.00293015	0.00812018	0.00544321	0	0	0	0	0.0334586	under-represented in BSDI vs.BSFI	0	0	0	0	0	0	ND	ND	unchanged	0	0	0	0	0	0	#DIV/0!	#DIV/0!	unchanged	Acidobacteria	Subgroup 5	uncultured Acidobacteria bacterium	uncultured Acidobacteria bacterium	uncultured Acidobacteria bacterium	uncultured Acidobacteria bacterium
EU644228.1.1444	0.00586029	0.00812018	0.00544321	0	0	0	0	0.00804936	under-represented in BSDI vs.BSFI	0	0	0	0	0	0	ND	ND	unchanged	0	0	0	0	0	0	#DIV/0!	#DIV/0!	unchanged	Bacteroidetes	Bacteroidia	Sphingobacteriales	AKYH767	uncultured bacterium	uncultured bacterium
HE818636.1.1524	0.00879044	0.00541345	0.00544321	0	0	0	0	0.0140293	under-represented in BSDI vs.BSFI	0	0	0	0	0	0	ND	ND	unchanged	0	0	0	0	0	0	#DIV/0!	#DIV/0!	unchanged	Actinobacteria	Actinobacteria	Micrococcales	Micrococcaceae	Arthrobacter	uncultured bacterium
KC554505.1.1519	0.0175809	0.0189471	0.00544321	0	0	0	0	0.0413053	under-represented in BSDI vs.BSFI	0	0	0	0	0	0	ND	ND	unchanged	0	0	0	0	0	0	#DIV/0!	#DIV/0!	unchanged	Actinobacteria	Acidimicrobiia	uncultured	uncultured bacterium	uncultured bacterium	uncultured bacterium
AY493936.1.1422	0.00293015	0.00541345	0.00544321	0	0	0	0	0.0156518	under-represented in BSDI vs.BSFI	0	0	0	0	0	0	ND	ND	unchanged	0	0	0	0	0	0	#DIV/0!	#DIV/0!	unchanged	Proteobacteria	Alphaproteobacteria	Azospirillales	uncultured	uncultured soil bacterium	uncultured soil bacterium
JQ311845.1.1447	0.00586029	0.00541345	0.00816482	0	0	0	0	0.00843601	under-represented in BSDI vs.BSFI	0	0	0	0	0	0	ND	ND	unchanged	0	0	0	0	0	0	#DIV/0!	#DIV/0!	unchanged	Planctomycetes	Pla4 lineage	uncultured bacterium	uncultured bacterium	uncultured bacterium	uncultured bacterium
JF112467.1.1343	0.00586029	0.00541345	0.00272161	0	0	0	0	0.0207149	under-represented in BSDI vs.BSFI	0	0	0	0	0	0	ND	ND	unchanged	0	0	0	0	0	0	#DIV/0!	#DIV/0!	unchanged	Planctomycetes	Planctomycetacia	Pirellulales	Pirellulaceae	Pirellula	uncultured bacterium
GEDU01010021.4694.6574	0.00879044	0.0108269	0.00272161	0	0	0	0	0.0461597	under-represented in BSDI vs.BSFI	0	0	0	0	0	0	ND	ND	unchanged	0	0	0	0	0	0	#DIV/0!	#DIV/0!	unchanged	Cyanobacteria	Oxyphotobacteria	Chloroplast	Jatropha curcas	Jatropha curcas	Jatropha curcas
AM935395.1.1376	0.0146507	0.0162404	0.00544321	0	0	0	0	0.0346443	under-represented in BSDI vs.BSFI	0	0	0	0	0	0	ND	ND	unchanged	0	0	0	0	0	0	#DIV/0!	#DIV/0!	unchanged	Proteobacteria	Deltaproteobacteria	Myxococcales	bacteriap25	uncultured Desulfuromonadales bacterium	uncultured Desulfuromonadales bacterium
FJ592602.1.1390	0.00293015	0.00812018	0	0	0	0	0	0.130479	unchanged	0	0	0	0	0	0	ND	ND	unchanged	0	0	0	0	0	0	#DIV/0!	#DIV/0!	unchanged	Bacteroidetes	Bacteroidia	Sphingobacteriales	AKYH767	uncultured bacterium	uncultured bacterium
AY310305.1.1518	0.00586029	0.00270673	0.00272161	0	0	0	0	0.0348281	under-represented in BSDI vs.BSFI	0	0	0	0	0	0	ND	ND	unchanged	0	0	0	0	0	0	#DIV/0!	#DIV/0!	unchanged	Actinobacteria	Actinobacteria	Micrococcales	Micrococcaceae	Pseudarthrobacter	Arthrobacter sp. CPA2
EF020044.1.1402	0.00586029	0.0108269	0.0190512	0	0	0	0	0.0451732	under-represented in BSDI vs.BSFI	0	0	0	0	0	0	ND	ND	unchanged	0	0	0	0	0	0	#DIV/0!	#DIV/0!	unchanged	Acidobacteria	Blastocatellia (Subgroup 4)	Pyrinomonadales	Pyrinomonadaceae	RB41	uncultured bacterium
KC554147.1.1515	0.00586029	0.00270673	0.00272161	0	0	0	0	0.0348281	under-represented in BSDI vs.BSFI	0	0	0	0	0	0	ND	ND	unchanged	0	0	0	0	0	0	#DIV/0!	#DIV/0!	unchanged	Actinobacteria	Actinobacteria	Propionibacteriales	Propionibacteriaceae	Microlunatus	uncultured bacterium
FM866303.1.1428	0.00586029	0.00270673	0.00816482	0	0	0	0	0.035943	under-represented in BSDI vs.BSFI	0	0	0	0	0	0	ND	ND	unchanged	0	0	0	0	0	0	#DIV/0!	#DIV/0!	unchanged	Chloroflexi	Anaerolineae	Caldilineales	Caldilineaceae	Litorilinea	uncultured Chloroflexi bacterium
JQ408067.1.1356	0.00879044	0.00270673	0.00544321	0	0	0	0	0.0424394	under-represented in BSDI vs.BSFI	0	0	0	0	0	0	ND	ND	unchanged	0	0	0	0	0	0	#DIV/0!	#DIV/0!	unchanged	Bacteroidetes	Bacteroidia	Chitinophagales	Saprospiraceae	uncultured	uncultured bacterium
EU861869.1.1508	0.00879044	0.0108269	0.0217729	0	0	0	0	0.0378961	under-represented in BSDI vs.BSFI	0	0	0	0	0	0	ND	ND	unchanged	0	0	0	0	0	0	#DIV/0!	#DIV/0!	unchanged	Elusimicrobia	Lineage IIa	uncultured soil bacterium	uncultured soil bacterium	uncultured soil bacterium	uncultured soil bacterium
FJ478777.1.1512	0.00879044	0.00541345	0.00272161	0	0	0	0	0.0423557	under-represented in BSDI vs.BSFI	0	0	0	0	0	0	ND	ND	unchanged	0	0	0	0	0	0	#DIV/0!	#DIV/0!	unchanged	Acidobacteria	Subgroup 6	uncultured bacterium	uncultured bacterium	uncultured bacterium	uncultured bacterium
KC554638.1.1513	0.00586029	0.00270673	0.00272161	0	0	0	0	0.0348281	under-represented in BSDI vs.BSFI	0	0	0	0	0	0	ND	ND	unchanged	0	0	0	0	0	0	#DIV/0!	#DIV/0!	unchanged	Actinobacteria	Actinobacteria	Propionibacteriales	Nocardioidaceae	Marmoricola	uncultured bacterium
FPLS01014679.10.1492	0.0175809	0.00812018	0.0217729	0	0	0	0	0.0296841	under-represented in BSDI vs.BSFI	0	0	0	0	0	0	ND	ND	unchanged	0	0	0	0	0	0	#DIV/0!	#DIV/0!	unchanged	Proteobacteria	Alphaproteobacteria	Paracaedibacterales	Paracaedibacteraceae	Candidatus Paracaedibacter	metagenome
FJ478636.1.1524	0.00293015	0.00541345	0.00272161	0	0	0	0	0.0254002	under-represented in BSDI vs.BSFI	0	0	0	0	0	0	ND	ND	unchanged	0	0	0	0	0	0	#DIV/0!	#DIV/0!	unchanged	Acidobacteria	Blastocatellia (Subgroup 4)	Pyrinomonadales	Pyrinomonadaceae	RB41	uncultured bacterium
HQ397197.1.1491	0.00586029	0.0108269	0.00544321	0	0	0	0	0.0254002	under-represented in BSDI vs.BSFI	0	0	0	0	0	0	ND	ND	unchanged	0	0	0	0	0	0	#DIV/0!	#DIV/0!	unchanged	Actinobacteria	Rubrobacteria	Rubrobacterales	Rubrobacteriaceae	Rubrobacter	uncultured bacterium
KJ540672.1.1480	0.00293015	0.00541345	0.00272161	0	0	0	0	0.0254002	under-represented in BSDI vs.BSFI	0	0	0	0	0	0	ND	ND	unchanged	0	0	0	0	0	0	#DIV/0!	#DIV/0!	unchanged	Acidobacteria	Blastocatellia (Subgroup 4)	Pyrinomonadales	Pyrinomonadaceae	RB41	uncultured Acidobacteria bacterium
GQ263204.1.1475	0.00586029	0.00541345	0.00272161	0	0	0	0	0.0207149	under-represented in BSDI vs.BSFI	0	0	0	0	0	0	ND	ND	unchanged	0	0	0	0	0	0	#DIV/0!	#DIV/0!	unchanged	Actinobacteria	Thermoleophilia	Gaiellales	uncultured	uncultured bacterium	uncultured bacterium
FPLS01015864.7.1544	0.00879044	0.00812018	0.00272161	0	0	0	0	0.0382117	under-represented in BSDI vs.BSFI	0	0	0	0	0	0	ND	ND	unchanged	0	0	0	0	0	0	#DIV/0!	#DIV/0!	unchanged	Gemmatimonadetes	BD2-11 terrestrial group	metagenome	metagenome	metagenome	metagenome
DQ648915.1.1482	0.00586029	0.00541345	0.00272161	0	0	0	0	0.0207149	under-represented in BSDI vs.BSFI	0	0	0	0	0	0	ND	ND	unchanged	0	0	0	0	0	0	#DIV/0!	#DIV/0!	unchanged	Acidobacteria	Blastocatellia (Subgroup 4)	Blastocatellales	Blastocatellaceae	uncultured	uncultured Acidobacteria bacterium
AM934833.1.1318	0.00586029	0.00812018	0.00544321	0	0	0	0	0.00804936	under-represented in BSDI vs.BSFI	0	0	0	0	0	0	ND	ND	unchanged	0	0	0	0	0	0	#DIV/0!	#DIV/0!	unchanged	Patescibacteria	Saccharimonadia	Saccharimonadales	uncultured Candidatus Saccharibacteria bacterium	uncultured Candidatus Saccharibacteria bacterium	uncultured Candidatus Saccharibacteria bacterium
GU591327.64423.65908	0.00586029	0.0162404	0.00816482	0	0	0	0	0.0425378	under-represented in BSDI vs.BSFI	0	0	0	0	0	0	ND	ND	unchanged	0	0	0	0	0	0	#DIV/0!	#DIV/0!	unchanged	Cyanobacteria	Oxyphotobacteria	Chloroplast	Durinskia baltica	Durinskia baltica	Durinskia baltica
AJ576382.1.1452	0.0117206	0.00541345	0.013608	0	0	0	0	0.0268924	under-represented in BSDI vs.BSFI	0	0	0	0	0	0	ND	ND	unchanged	0	0	0	0	0	0	#DIV/0!	#DIV/0!	unchanged	Planctomycetes	Planctomycetacia	Planctomycetales	uncultured	uncultured bacterium	uncultured bacterium
FJ479430.1.1516	0.00879044	0.00270673	0.00816482	0	0	0	0	0.0385006	under-represented in BSDI vs.BSFI	0	0	0	0	0	0	ND	ND	unchanged	0	0	0	0	0	0	#DIV/0!	#DIV/0!	unchanged	Acidobacteria	Subgroup 6	uncultured bacterium	uncultured bacterium	uncultured bacterium	uncultured bacterium
FPLP01001706.16.1484	0.00879044	0.00541345	0.0163296	0	0	0	0	0.0437577	under-represented in BSDI vs.BSFI	0	0	0	0	0	0	ND	ND	unchanged	0	0	0	0	0	0	#DIV/0!	#DIV/0!	unchanged	Proteobacteria	Alphaproteobacteria	Micavibrionales	uncultured	metagenome	metagenome
EU881193.1.1487	0.00293015	0.00812018	0.00816482	0	0	0	0	0.0331739	under-represented in BSDI vs.BSFI	0	0	0	0	0	0	ND	ND	unchanged	0	0	0	0	0	0	#DIV/0!	#DIV/0!	unchanged	Planctomycetes	Planctomycetacia	uncultured	uncultured bacterium	uncultured bacterium	uncultured bacterium
JQ738877.1.1511	0.00586029	0.0135336	0.0108864	0	0	0	0	0.023141	under-represented in BSDI vs.BSFI	0	0	0	0	0	0	ND	ND	unchanged	0	0	0	0	0	0	#DIV/0!	#DIV/0!	unchanged	Actinobacteria	Rubrobacteria	Rubrobacterales	Rubrobacteriaceae	Rubrobacter	uncultured bacterium
GQ263172.1.1494	0.00586029	0.00270673	0.00816482	0	0	0	0	0.035943	under-represented in BSDI vs.BSFI	0	0	0	0	0	0	ND	ND	unchanged	0	0	0	0	0	0	#DIV/0!	#DIV/0!	unchanged	Actinobacteria	Thermoleophilia	Solirubrobacterales	67-14	uncultured bacterium	uncultured bacterium
GQ500714.1.1501	0.00293015	0.00270673	0.00544321	0	0	0	0	0.026028	under-represented in BSDI vs.BSFI	0	0	0	0	0	0	ND	ND	unchanged	0	0	0	0	0	0	#DIV/0!	#DIV/0!	unchanged	Proteobacteria	Gammaproteobacteria	Betaproteobacteriales	Nitrosomonadaceae	MND1	uncultured bacterium
FPLS01009096.16.1538	0.00293015	0.0108269	0.00816482	0	0	0	0	0.0438546	under-represented in BSDI vs.BSFI	0	0	0	0	0	0	ND	ND	unchanged	0	0	0	0	0	0	#DIV/0!	#DIV/0!	unchanged	Proteobacteria	Gammaproteobacteria	Betaproteobacteriales	TRA3-20	metagenome	metagenome
HM187405.1.1379	0.0146507	0.0487211	0.0462673	0	0	0	0	0.0397563	under-represented in BSDI vs.BSFI	0	0	0	0	0	0	ND	ND	unchanged	0	0	0	0	0	0	#DIV/0!	#DIV/0!	unchanged	Proteobacteria	Gammaproteobacteria	Betaproteobacteriales	TRA3-20	uncultured bacterium	uncultured bacterium
KC554929.1.1517	0.00586029	0.0135336	0.0163296	0	0	0	0	0.031327	under-represented in BSDI vs.BSFI	0	0	0	0	0	0	ND	ND	unchanged	0	0	0	0	0	0	#DIV/0!	#DIV/0!	unchanged	Actinobacteria	MB-A2-108	uncultured bacterium	uncultured bacterium	uncultured bacterium	uncultured bacterium
KX752939.1.1507	0.00879044	0.00541345	0.00816482	0	0	0	0	0.00940367	under-represented in BSDI vs.BSFI	0	0	0	0	0	0	ND	ND	unchanged	0	0	0	0	0	0	#DIV/0!	#DIV/0!	unchanged	Firmicutes	Bacilli	Bacillales	Paenibacillaceae	Paenibacillus	uncultured bacterium
EU133658.1.1317	0.00586029	0.00541345	0.013608	0	0	0	0	0.0446535	under-represented in BSDI vs.BSFI	0	0	0	0	0	0	ND	ND	unchanged	0	0	0	0	0	0	#DIV/0!	#DIV/0!	unchanged	Bacteroidetes	Bacteroidia	Cytophagales	Microscillaceae	uncultured	uncultured bacterium
JX079445.1.1546	0.00293015	0.00270673	0.00544321	0	0	0	0	0.026028	under-represented in BSDI vs.BSFI	0	0	0	0	0	0	ND	ND	unchanged	0	0	0	0	0	0	#DIV/0!	#DIV/0!	unchanged	Actinobacteria	Rubrobacteria	Rubrobacterales	Rubrobacteriaceae	Rubrobacter	uncultured Rubrobacter sp.
JQ769577.1.1501	0.0146507	0.0108269	0.0108864	0	0	0	0	0.00535662	under-represented in BSDI vs.BSFI	0	0	0	0	0	0	ND	ND	unchanged	0	0	0	0	0	0	#DIV/0!	#DIV/0!	unchanged	Acidobacteria	Holophagae	Subgroup 7	uncultured bacterium	uncultured bacterium	uncultured bacterium
HQ597819.1.1531	0.00293015	0.00541345	0.00272161	0	0	0	0	0.0254002	under-represented in BSDI vs.BSFI	0	0	0	0	0	0	ND	ND	unchanged	0	0	0	0	0	0	#DIV/0!	#DIV/0!	unchanged	Acidobacteria	Subgroup 6	uncultured Acidobacteria bacterium	uncultured Acidobacteria bacterium	uncultured Acidobacteria bacterium	uncultured Acidobacteria bacterium
HQ190584.1.1506	0.00879044	0.0189471	0.013608	0	0	0	0	0.021218	under-represented in BSDI vs.BSFI	0	0	0	0	0	0	ND	ND	unchanged	0	0	0	0	0	0	#DIV/0!	#DIV/0!	unchanged	Proteobacteria	Gammaproteobacteria	Betaproteobacteriales	TRA3-20	uncultured bacterium	uncultured bacterium
JX133410.1.1463	0.00586029	0.0135336	0.0108864	0	0	0	0	0.023141	under-represented in BSDI vs.BSFI	0	0	0	0	0	0	ND	ND	unchanged	0	0	0	0	0	0	#DIV/0!	#DIV/0!	unchanged	Chloroflexi	P2-11E	uncultured bacterium	uncultured bacterium	uncultured bacterium	uncultured bacterium
HM480356.1.1512	0.0146507	0	0.00272161	0	0	0	0	0.163456	unchanged	0	0	0	0	0	0	ND	ND	unchanged	0	0	0	0	0	0	#DIV/0!	#DIV/0!	unchanged	Firmicutes	Bacilli	Bacillales	Bacillaceae	Bacillus	Bacillus simplex
JX647773.1.1490	0.00293015	0.00541345	0.00272161	0	0	0	0	0.0254002	under-represented in BSDI vs.BSFI	0	0	0	0	0	0	ND	ND	unchanged	0	0	0	0	0	0	#DIV/0!	#DIV/0!	unchanged	Armatimonadetes	Fimbriimonadia	Fimbriimonadales	Fimbriimonadaceae	uncultured bacterium	uncultured bacterium
FJ478850.1.1507	0.00293015	0.00812018	0.0108864	0	0	0	0	0.044214	under-represented in BSDI vs.BSFI	0	0	0	0	0	0	ND	ND	unchanged	0	0	0	0	0	0	#DIV/0!	#DIV/0!	unchanged	Actinobacteria	Thermoleophilia	Gaiellales	Gaiellaceae	Gaiella	uncultured bacterium
HQ119656.1.1440	0.00586029	0.00270673	0.00544321	0	0	0	0	0.0210214	under-represented in BSDI vs.BSFI	0	0	0	0	0	0	ND	ND	unchanged	0	0	0	0	0	0	#DIV/0!	#DIV/0!	unchanged	Patescibacteria	Saccharimonadia	Saccharimonadales	uncultured bacterium	uncultured bacterium	uncultured bacterium
GU301923.1.1515	0.00293015	0.00812018	0.00544321	0	0	0	0	0.0334586	under-represented in BSDI vs.BSFI	0	0	0	0	0	0	ND	ND	unchanged	0	0	0	0	0	0	#DIV/0!	#DIV/0!	unchanged	Firmicutes	Bacilli	Bacillales	Bacillaceae	Bacillus	Bacillus sp. LS-2
EU266788.1.1501	0.00293015	0.00270673	0.00544321	0	0	0	0	0.026028	under-represented in BSDI vs.BSFI	0	0	0	0	0	0	ND	ND	unchanged	0	0	0	0	0	0	#DIV/0!	#DIV/0!	unchanged	Nitrospirae	Nitrospira	Nitrospirales	Nitrospiraceae	Nitrospira	uncultured Nitrospiraceae bacterium
JQ738891.1.1527	0.00586029	0.00812018	0.00272161	0	0	0	0	0.0353807	under-represented in BSDI vs.BSFI	0	0	0	0	0	0	ND	ND	unchanged	0	0	0	0	0	0	#DIV/0!	#DIV/0!	unchanged	Acidobacteria	Blastocatellia (Subgroup 4)	Pyrinomonadales	Pyrinomonadaceae	RB41	uncultured bacterium
CP011664.1746947.1748482	0.00293015	0.00812018	0.0108864	0	0	0	0	0.044214	under-represented in BSDI vs.BSFI	0	0	0	0	0	0	ND	ND	unchanged	0	0	0	0	0	0	#DIV/0!	#DIV/0!	unchanged	Actinobacteria	Actinobacteria	Streptomycetales	Streptomycetaceae	Streptomyces	Streptomyces sp. Mg1
KX239088.1.1468	0.00293015	0.00812018	0.00544321	0	0	0	0	0.0334586	under-represented in BSDI vs.BSFI	0	0	0	0	0	0	ND	ND	unchanged	0	0	0	0	0	0	#DIV/0!	#DIV/0!	unchanged	Planctomycetes	Phycisphaerae	Tepidisphaerales	WD2101 soil group	uncultured bacterium	uncultured bacterium
KX239042.1.1481	0.00586029	0.00270673	0.00272161	0	0	0	0	0.0348281	under-represented in BSDI vs.BSFI	0	0	0	0	0	0	ND	ND	unchanged	0	0	0	0	0	0	#DIV/0!	#DIV/0!	unchanged	Acidobacteria	Blastocatellia (Subgroup 4)	Blastocatellales	Blastocatellaceae	uncultured	uncultured bacterium
JF319250.1.1492	0.00293015	0.00812018	0.00816482	0	0	0	0	0.0331739	under-represented in BSDI vs.BSFI	0	0	0	0	0	0	ND	ND	unchanged	0	0	0	0	0	0	#DIV/0!	#DIV/0!	unchanged	Verrucomicrobia	Verrucomicrobiae	Pedosphaerales	Pedosphaeraceae	uncultured bacterium	uncultured bacterium
AM935866.1.1376	0.00293015	0.00270673	0.00544321	0	0	0	0	0.026028	under-represented in BSDI vs.BSFI	0	0	0	0	0	0	ND	ND	unchanged	0	0	0	0	0	0	#DIV/0!	#DIV/0!	unchanged	Acidobacteria	Blastocatellia (Subgroup 4)	Pyrinomonadales	Pyrinomonadaceae	RB41	uncultured Acidobacteriales bacterium
EU132864.1.1337	0.00293015	0.00270673	0.00544321	0	0	0	0	0.026028	under-represented in BSDI vs.BSFI	0	0	0	0	0	0	ND	ND	unchanged	0	0	0	0	0	0	#DIV/0!	#DIV/0!	unchanged	Actinobacteria	0319-7L14	uncultured bacterium	uncultured bacterium	uncultured bacterium	uncultured bacterium
JF145730.1.1376	0.00293015	0.00270673	0.00544321	0	0	0	0	0.026028	under-represented in BSDI vs.BSFI	0	0	0	0	0	0	ND	ND	unchanged	0	0	0	0	0	0	#DIV/0!	#DIV/0!	unchanged	Planctomycetes	vadinHA49	uncultured bacterium	uncultured bacterium	uncultured bacterium	uncultured bacterium
HQ118429.1.1486	0.00293015	0.00270673	0	0	0	0	0	0.092072	unchanged	0	0	0	0	0	0	ND	ND	unchanged	0	0	0	0	0	0	#DIV/0!	#DIV/0!	unchanged	Planctomycetes	Planctomycetacia	Isosphaerales	Isosphaeraceae	Singulisphaera	uncultured bacterium
FN811189.1.1489	0.00293015	0.00541345	0.00544321	0	0	0	0	0.0156518	under-represented in BSDI vs.BSFI	0	0	0	0	0	0	ND	ND	unchanged	0	0	0	0	0	0	#DIV/0!	#DIV/0!	unchanged	Acidobacteria	Blastocatellia (Subgroup 4)	Blastocatellales	Blastocatellaceae	Stenotrophobacter	uncultured Acidobacteria bacterium
KC554542.1.1541	0.00586029	0.00812018	0.00816482	0	0	0	0	0.00522864	under-represented in BSDI vs.BSFI	0.00268745	0.00269993	0.00314041	0	0.00269114	0.0517404	6.38284	0.227756	unchanged	0	0	0	0	0	0	#DIV/0!	#DIV/0!	unchanged	Actinobacteria	Thermoleophilia	Solirubrobacterales	Solirubrobacteraceae	Solirubrobacter	uncultured bacterium
AUKQ01000049.49.1558	0.00293015	0	0.00272161	0	0	0	0	0.0920293	unchanged	0	0	0	0	0	0	ND	ND	unchanged	0	0	0	0	0	0	#DIV/0!	#DIV/0!	unchanged	Actinobacteria	Actinobacteria	Streptomycetales	Streptomycetaceae	Streptomyces	Streptomyces sp. CNH287
KF150403.1.1529	0.00586029	0.00270673	0.00272161	0	0	0	0	0.0348281	under-represented in BSDI vs.BSFI	0.00268745	0	0.0314041	0	0	0	0	0.187762	unchanged	0	0	0	0	0	0	#DIV/0!	#DIV/0!	unchanged	Firmicutes	Bacilli	Bacillales	Paenibacillaceae	Paenibacillus	Paenibacillus alginolyticus
EU589273.1.1510	0.00293015	0.00270673	0.00544321	0	0	0	0	0.026028	under-represented in BSDI vs.BSFI	0	0	0	0	0.00269114	0.0235183	ND	0.180378	unchanged	0	0	0	0	0	0	#DIV/0!	#DIV/0!	unchanged	Acidobacteria	Subgroup 6	uncultured soil bacterium	uncultured soil bacterium	uncultured soil bacterium	uncultured soil bacterium
HQ119627.1.1476	0.0117206	0.0135336	0.00544321	0	0	0	0	0.0264365	under-represented in BSDI vs.BSFI	0	0	0	0.0117626	0	0.00470367	ND	0.124777	unchanged	0	0	0	0	0	0	#DIV/0!	#DIV/0!	unchanged	Planctomycetes	Planctomycetacia	Gemmatales	Gemmataceae	Gemmata	uncultured bacterium
JX898154.1.1543	0.0117206	0.00812018	0.00816482	0	0	0	0	0.00796807	under-represented in BSDI vs.BSFI	0	0	0	0	0.00538228	0.028222	ND	0.162356	unchanged	0	0	0	0	0	0	#DIV/0!	#DIV/0!	unchanged	Firmicutes	Bacilli	Bacillales	Bacillaceae	Bacillus	uncultured bacterium
JQ979032.1.1200	0.00586029	0.00270673	0.00544321	0	0	0	0	0.0210214	under-represented in BSDI vs.BSFI	0	0	0	0	0.00269114	0.00940734	ND	0.143062	unchanged	0	0	0	0	0	0	#DIV/0!	#DIV/0!	unchanged	Gemmatimonadetes	Gemmatimonadetes	Gemmatimonadales	Gemmatimonadaceae	uncultured	uncultured bacterium
KC554706.1.1516	0.0146507	0.0162404	0.0108864	0	0	0	0	0.00637346	under-represented in BSDI vs.BSFI	0	0	0	0	0.00538228	0.014111	ND	0.127401	unchanged	0	0	0	0	0	0	#DIV/0!	#DIV/0!	unchanged	Actinobacteria	MB-A2-108	uncultured bacterium	uncultured bacterium	uncultured bacterium	uncultured bacterium
FJ479475.1.1458	0.00293015	0.0108269	0.0108864	0	0	0	0	0.0448756	under-represented in BSDI vs.BSFI	0	0	0	0.00294066	0	0.00470367	ND	0.102194	unchanged	0	0	0	0	0	0	#DIV/0!	#DIV/0!	unchanged	Planctomycetes	Phycisphaerae	Tepidisphaerales	WD2101 soil group	uncultured bacterium	uncultured bacterium
KC554659.1.1542	0.00586029	0.00812018	0.00272161	0	0	0	0	0.0353807	under-represented in BSDI vs.BSFI	0	0	0	0	0.00269114	0.00470367	ND	0.10608	unchanged	0	0	0	0	0	0	#DIV/0!	#DIV/0!	unchanged	Actinobacteria	Thermoleophilia	Gaiellales	uncultured	uncultured bacterium	uncultured bacterium
KJ540813.1.1484	0.00293015	0.00270673	0.00272161	0	0	0	0	ND	unchanged	0	0	0	0	0	0	ND	ND	unchanged	0	0	0	0	0	0	#DIV/0!	#DIV/0!	unchanged	Acidobacteria	Blastocatellia (Subgroup 4)	Pyrinomonadales	Pyrinomonadaceae	RB41	uncultured Acidobacteria bacterium
JX133602.1.1523	0.00293015	0.00541345	0.00816482	0	0	0	0	0.0339405	under-represented in BSDI vs.BSFI	0	0.00269993	0.00314041	0	0	0	0	0.0929079	unchanged	0	0	0	0	0	0	#DIV/0!	#DIV/0!	unchanged	Firmicutes	Bacilli	Bacillales	Bacillaceae	Paucisalibacillus	uncultured bacterium
FPLL01002606.10.1525	0.00293015	0.00541345	0.00544321	0	0	0	0	0.0156518	under-represented in BSDI vs.BSFI	0	0.00269993	0.00314041	0	0	0	0	0.0929079	unchanged	0	0	0	0	0	0	#DIV/0!	#DIV/0!	unchanged	Proteobacteria	Gammaproteobacteria	Betaproteobacteriales	TRA3-20	metagenome	metagenome
KR095251.1.1484	0.0117206	0.0243605	0.0244945	0.00333078	0	0.00276748	0.100672	0.0333861	under-represented in BSDI vs.BSFI	0	0	0	0	0	0	ND	ND	unchanged	0	0	0	0	0	0	#DIV/0!	#DIV/0!	unchanged	Bacteroidetes	Bacteroidia	Sphingobacteriales	AKYH767	uncultured bacterium	uncultured bacterium
FJ479597.1.1518	0.020511	0.0135336	0.0190512	0.00333078	0.00281809	0	0.115807	0.0125317	under-represented in BSDI vs.BSFI	0	0	0	0	0	0	ND	ND	unchanged	0	0	0	0	0	0	#DIV/0!	#DIV/0!	unchanged	Acidobacteria	Blastocatellia (Subgroup 4)	11-24	uncultured bacterium	uncultured bacterium	uncultured bacterium
JN409029.1.1425	0	0.00812018	0.00544321	0	0	0	0	0.0994781	unchanged	0	0	0	0	0	0	ND	ND	unchanged	0	0	0	0	0	0	#DIV/0!	#DIV/0!	unchanged	Planctomycetes	Phycisphaerae	Tepidisphaerales	WD2101 soil group	uncultured planctomycete	uncultured planctomycete
CP010322.3235536.3237118	0.00293015	0	0.013608	0	0	0	0	0.157027	unchanged	0	0	0	0	0	0	ND	ND	unchanged	0	0	0	0	0	0	#DIV/0!	#DIV/0!	unchanged	Firmicutes	Bacilli	Bacillales	Bacillaceae	Bacillus	Bacillus anthracis
KF037949.1.1527	0	0.00541345	0.00816482	0	0	0	0	0.0998833	unchanged	0	0	0	0	0	0	ND	ND	unchanged	0	0	0	0	0	0	#DIV/0!	#DIV/0!	unchanged	Acidobacteria	Blastocatellia (Subgroup 4)	Pyrinomonadales	Pyrinomonadaceae	RB41	uncultured bacterium
FPLL01002361.9.1507	0.0263713	0.00541345	0	0	0	0	0	0.159173	unchanged	0	0	0	0	0	0	ND	ND	unchanged	0	0	0	0	0	0	#DIV/0!	#DIV/0!	unchanged	Proteobacteria	Gammaproteobacteria	CCD24	metagenome	metagenome	metagenome
JX114381.1.1509	0	0.0243605	0.0244945	0	0	0	0	0.0917532	unchanged	0	0	0	0	0	0	ND	ND	unchanged	0	0	0	0	0	0	#DIV/0!	#DIV/0!	unchanged	Acidobacteria	Subgroup 6	uncultured Acidobacteria bacterium	uncultured Acidobacteria bacterium	uncultured Acidobacteria bacterium	uncultured Acidobacteria bacterium
FJ478587.1.1512	0	0.00541345	0.00272161	0	0	0	0	0.112419	unchanged	0	0	0	0	0	0	ND	ND	unchanged	0	0	0	0	0	0	#DIV/0!	#DIV/0!	unchanged	Actinobacteria	Thermoleophilia	Gaiellales	uncultured	uncultured bacterium	uncultured bacterium
FPLS01038682.12.1545	0.020511	0.00812018	0	0	0	0	0	0.125333	unchanged	0	0	0	0	0	0	ND	ND	unchanged	0	0	0	0	0	0	#DIV/0!	#DIV/0!	unchanged	Proteobacteria	Deltaproteobacteria	Myxococcales	P3OB-42	metagenome	metagenome
FW306075.1.1532	0.00293015	0	0.00272161	0	0	0	0	0.0920293	unchanged	0	0	0	0	0	0	ND	ND	unchanged	0	0	0	0	0	0	#DIV/0!	#DIV/0!	unchanged	Firmicutes	Bacilli	Bacillales	Planococcaceae	Sporosarcina	unidentified
JF718678.1.1518	0	0.00270673	0.00272161	0	0	0	0	0.0917532	unchanged	0	0	0	0	0	0	ND	ND	unchanged	0	0	0	0	0	0	#DIV/0!	#DIV/0!	unchanged	Acidobacteria	Subgroup 6	uncultured bacterium	uncultured bacterium	uncultured bacterium	uncultured bacterium
KF712708.1.1524	0	0.00541345	0.0408241	0	0	0	0	0.175883	unchanged	0	0	0	0	0	0	ND	ND	unchanged	0	0	0	0	0	0	#DIV/0!	#DIV/0!	unchanged	Acidobacteria	Blastocatellia (Subgroup 4)	Pyrinomonadales	Pyrinomonadaceae	RB41	uncultured bacterium
EU861840.1.1445	0.00293015	0.0135336	0	0	0	0	0	0.156777	unchanged	0	0	0	0	0	0	ND	ND	unchanged	0	0	0	0	0	0	#DIV/0!	#DIV/0!	unchanged	Chloroflexi	Chloroflexia	Kallotenuales	AKIW781	uncultured soil bacterium	uncultured soil bacterium
FPLS01038073.9.1526	0	0.0162404	0.00816482	0	0	0	0	0.112419	unchanged	0	0	0	0	0	0	ND	ND	unchanged	0	0	0	0	0	0	#DIV/0!	#DIV/0!	unchanged	Proteobacteria	Gammaproteobacteria	Steroidobacterales	Steroidobacteraceae	Steroidobacter	metagenome
HQ118516.1.1527	0.0146507	0.00812018	0.00272161	0	0	0	0	0.0663547	unchanged	0	0	0	0	0	0	ND	ND	unchanged	0	0	0	0	0	0	#DIV/0!	#DIV/0!	unchanged	Acidobacteria	Blastocatellia (Subgroup 4)	Pyrinomonadales	Pyrinomonadaceae	RB41	uncultured bacterium
HE974790.1.1510	0.00293015	0	0.0108864	0	0	0	0	0.146217	unchanged	0	0	0	0	0	0	ND	ND	unchanged	0	0	0	0	0	0	#DIV/0!	#DIV/0!	unchanged	Actinobacteria	Thermoleophilia	Gaiellales	Gaiellaceae	Gaiella	uncultured actinobacterium
JQ738786.1.1504	0.0175809	0.00541345	0.00272161	0	0	0	0	0.100792	unchanged	0	0	0	0	0	0	ND	ND	unchanged	0	0	0	0	0	0	#DIV/0!	#DIV/0!	unchanged	Proteobacteria	Gammaproteobacteria	Betaproteobacteriales	Nitrosomonadaceae	MND1	uncultured bacterium
FJ479202.1.1460	0	0	0	0.0199847	0	0.0387447	ND	0.11111	unchanged	0	0	0	0	0.00269114	0.0470367	ND	0.195307	unchanged	0.00306326	0.00270285	0.00296261	0	0	0	0	0.00067947	under-represented in TSDI vs.TSFI	Planctomycetes	Phycisphaerae	Tepidisphaerales	WD2101 soil group	uncultured bacterium	uncultured bacterium
HQ597632.1.1508	0.00293015	0.00270673	0	0	0	0	0	0.092072	unchanged	0	0	0	0	0	0	ND	ND	unchanged	0	0	0	0	0	0	#DIV/0!	#DIV/0!	unchanged	Acidobacteria	Subgroup 6	uncultured Acidobacteria bacterium	uncultured Acidobacteria bacterium	uncultured Acidobacteria bacterium	uncultured Acidobacteria bacterium
JX222576.1.1522	0	0.0108269	0.0272161	0	0	0	0	0.125065	unchanged	0	0	0	0	0	0	ND	ND	unchanged	0	0	0	0	0	0	#DIV/0!	#DIV/0!	unchanged	Acidobacteria	Blastocatellia (Subgroup 4)	Pyrinomonadales	Pyrinomonadaceae	RB41	uncultured bacterium
HQ598578.1.1508	0.020511	0.0351874	0.00544321	0	0	0	0	0.0704656	unchanged	0	0	0	0	0	0	ND	ND	unchanged	0	0	0	0	0	0	#DIV/0!	#DIV/0!	unchanged	Acidobacteria	Subgroup 6	uncultured Acidobacteria bacterium	uncultured Acidobacteria bacterium	uncultured Acidobacteria bacterium	uncultured Acidobacteria bacterium
KJ081627.1.1524	0.00293015	0.0189471	0	0	0	0	0	0.170597	unchanged	0	0	0	0	0	0	ND	ND	unchanged	0	0	0	0	0	0	#DIV/0!	#DIV/0!	unchanged	Bacteroidetes	Bacteroidia	Chitinophagales	Chitinophagaceae	uncultured	uncultured Bacteroidetes bacterium
KT905712.1.1543	0.00586029	0.00270673	0	0	0	0	0	0.116884	unchanged	0	0	0	0	0	0	ND	ND	unchanged	0	0	0	0	0	0	#DIV/0!	#DIV/0!	unchanged	Actinobacteria	Thermoleophilia	uncultured	uncultured bacterium	uncultured bacterium	uncultured bacterium
AB257649.1.1487	0.00293015	0	0.00272161	0	0	0	0	0.0920293	unchanged	0	0	0	0	0	0	ND	ND	unchanged	0	0	0	0	0	0	#DIV/0!	#DIV/0!	unchanged	Acidobacteria	Acidobacteriia	Solibacterales	Solibacteraceae (Subgroup 3)	Bryobacter	uncultured Acidobacterium sp.
HE974778.1.1518	0	0.00541345	0.00816482	0	0	0	0	0.0998833	unchanged	0	0	0	0	0	0	ND	ND	unchanged	0	0	0	0	0	0	#DIV/0!	#DIV/0!	unchanged	Acidobacteria	Subgroup 6	uncultured Acidobacteria bacterium	uncultured Acidobacteria bacterium	uncultured Acidobacteria bacterium	uncultured Acidobacteria bacterium
FPLS01041779.9.1508	0.0146507	0.00270673	0	0	0	0	0	0.163684	unchanged	0	0	0	0	0	0	ND	ND	unchanged	0	0	0	0	0	0	#DIV/0!	#DIV/0!	unchanged	Planctomycetes	Planctomycetacia	Pirellulales	Pirellulaceae	Pirellula	metagenome
FPLS01009110.16.1532	0	0.00541345	0.0108864	0	0	0	0	0.112985	unchanged	0	0	0	0	0	0	ND	ND	unchanged	0	0	0	0	0	0	#DIV/0!	#DIV/0!	unchanged	Proteobacteria	Gammaproteobacteria	Betaproteobacteriales	TRA3-20	metagenome	metagenome
HQ597473.1.1514	0.00293015	0.00270673	0.00272161	0	0	0	0	ND	unchanged	0	0	0	0	0	0	ND	ND	unchanged	0	0	0	0	0	0	#DIV/0!	#DIV/0!	unchanged	Acidobacteria	Blastocatellia (Subgroup 4)	Pyrinomonadales	Pyrinomonadaceae	RB41	uncultured Acidobacteria bacterium
KC554986.1.1539	0.00586029	0.00541345	0	0	0	0	0	0.092072	unchanged	0	0	0	0	0	0	ND	ND	unchanged	0	0	0	0	0	0	#DIV/0!	#DIV/0!	unchanged	Actinobacteria	Thermoleophilia	Solirubrobacterales	Solirubrobacteraceae	Solirubrobacter	uncultured bacterium
DQ906815.1.1464	0	0.00270673	0.00272161	0	0	0	0	0.0917532	unchanged	0	0	0	0	0	0	ND	ND	unchanged	0	0	0	0	0	0	#DIV/0!	#DIV/0!	unchanged	Proteobacteria	Gammaproteobacteria	Betaproteobacteriales	Nitrosomonadaceae	MND1	uncultured bacterium
FJ478582.1.1462	0	0.00270673	0.00816482	0	0	0	0	0.135152	unchanged	0	0	0	0	0	0	ND	ND	unchanged	0	0	0	0	0	0	#DIV/0!	#DIV/0!	unchanged	Planctomycetes	Phycisphaerae	Tepidisphaerales	WD2101 soil group	uncultured bacterium	uncultured bacterium
JF176809.1.1362	0.00293015	0	0.00272161	0	0	0	0	0.0920293	unchanged	0	0	0	0	0	0	ND	ND	unchanged	0	0	0	0	0	0	#DIV/0!	#DIV/0!	unchanged	Planctomycetes	Planctomycetacia	Gemmatales	Gemmataceae	uncultured	uncultured bacterium
JN038916.1.1483	0.00293015	0	0.0435457	0	0	0	0	0.192595	unchanged	0	0	0	0	0	0	ND	ND	unchanged	0	0	0	0	0	0	#DIV/0!	#DIV/0!	unchanged	Planctomycetes	Planctomycetacia	Pirellulales	Pirellulaceae	Pirellula	uncultured planctomycete
FPLP01000070.10.1545	0.0263713	0.00812018	0	0	0	0	0	0.139156	unchanged	0	0	0	0	0	0	ND	ND	unchanged	0	0	0	0	0	0	#DIV/0!	#DIV/0!	unchanged	Verrucomicrobia	Verrucomicrobiae	Opitutales	Opitutaceae	Opitutus	metagenome
KC554458.1.1541	0.00293015	0	0.00544321	0	0	0	0	0.108983	unchanged	0	0	0	0	0	0	ND	ND	unchanged	0	0	0	0	0	0	#DIV/0!	#DIV/0!	unchanged	Actinobacteria	Thermoleophilia	Solirubrobacterales	67-14	uncultured bacterium	uncultured bacterium
HQ597778.1.1508	0	0.00270673	0.00272161	0	0	0	0	0.0917532	unchanged	0	0	0	0	0	0	ND	ND	unchanged	0	0	0	0	0	0	#DIV/0!	#DIV/0!	unchanged	Acidobacteria	Subgroup 6	uncultured Acidobacteria bacterium	uncultured Acidobacteria bacterium	uncultured Acidobacteria bacterium	uncultured Acidobacteria bacterium
KF037324.1.1527	0.0175809	0.00270673	0	0	0	0	0	0.17076	unchanged	0	0	0	0	0	0	ND	ND	unchanged	0	0	0	0	0	0	#DIV/0!	#DIV/0!	unchanged	Acidobacteria	Blastocatellia (Subgroup 4)	Pyrinomonadales	Pyrinomonadaceae	RB41	uncultured bacterium
FN594644.1.1458	0.020511	0.00541345	0	0	0	0	0	0.147216	unchanged	0	0	0	0	0	0	ND	ND	unchanged	0	0	0	0	0	0	#DIV/0!	#DIV/0!	unchanged	Chloroflexi	Anaerolineae	SBR1031	A4b	uncultured bacterium	uncultured bacterium
KC011107.1.1492	0.00293015	0.00270673	0	0	0	0	0	0.092072	unchanged	0	0	0	0	0	0	ND	ND	unchanged	0	0	0	0	0	0	#DIV/0!	#DIV/0!	unchanged	Bacteroidetes	Bacteroidia	Chitinophagales	Chitinophagaceae	Flavisolibacter	uncultured Bacteroidetes bacterium
LBHV01000008.431.1916	0.00293015	0.00270673	0	0	0	0	0	0.092072	unchanged	0	0	0	0.00294066	0.00269114	0.00470367	ND	ND	unchanged	0	0	0	0	0	0	#DIV/0!	#DIV/0!	unchanged	Proteobacteria	Alphaproteobacteria	Rhizobiales	Rhizobiaceae	Allorhizobium-Neorhizobium-Pararhizobium-Rhizobium	Rhizobium sp. LC145
KF712697.1.1524	0	0.00541345	0.0217729	0	0	0	0	0.150201	unchanged	0	0	0	0	0	0	ND	ND	unchanged	0	0	0	0	0	0	#DIV/0!	#DIV/0!	unchanged	Acidobacteria	Blastocatellia (Subgroup 4)	Pyrinomonadales	Pyrinomonadaceae	RB41	uncultured bacterium
HM186144.1.1353	0.00293015	0	0.0108864	0	0	0	0	0.146217	unchanged	0	0	0	0	0	0	ND	ND	unchanged	0	0	0	0	0	0	#DIV/0!	#DIV/0!	unchanged	Actinobacteria	Actinobacteria	Propionibacteriales	Nocardioidaceae	Kribbella	uncultured bacterium
FPLS01037119.44.1549	0.0117206	0.00270673	0	0	0	0	0	0.153772	unchanged	0	0	0	0	0	0	ND	ND	unchanged	0	0	0	0	0	0	#DIV/0!	#DIV/0!	unchanged	Bacteroidetes	Bacteroidia	Chitinophagales	Chitinophagaceae	uncultured	metagenome
HQ597705.1.1477	0	0.00812018	0.0108864	0	0	0	0	0.096008	unchanged	0	0	0	0	0	0	ND	ND	unchanged	0	0	0	0	0	0	#DIV/0!	#DIV/0!	unchanged	Acidobacteria	Blastocatellia (Subgroup 4)	Blastocatellales	Blastocatellaceae	Stenotrophobacter	uncultured Acidobacteria bacterium
AF507711.1.1434	0.00879044	0.0135336	0	0	0	0	0	0.100666	unchanged	0	0	0	0	0	0	ND	ND	unchanged	0	0	0	0	0	0	#DIV/0!	#DIV/0!	unchanged	WS2	uncultured soil bacterium	uncultured soil bacterium	uncultured soil bacterium	uncultured soil bacterium	uncultured soil bacterium
JN178284.1.1556	0.0263713	0.00812018	0.00272161	0	0	0	0	0.112563	unchanged	0	0	0	0	0	0	ND	ND	unchanged	0	0	0	0	0	0	#DIV/0!	#DIV/0!	unchanged	Acidobacteria	Blastocatellia (Subgroup 4)	Pyrinomonadales	Pyrinomonadaceae	RB41	uncultured bacterium
HQ597355.1.1481	0	0.00812018	0.0244945	0	0	0	0	0.135152	unchanged	0	0	0	0	0	0	ND	ND	unchanged	0	0	0	0	0	0	#DIV/0!	#DIV/0!	unchanged	Acidobacteria	Subgroup 5	uncultured Acidobacteria bacterium	uncultured Acidobacteria bacterium	uncultured Acidobacteria bacterium	uncultured Acidobacteria bacterium
KC554172.1.1521	0.00293015	0	0.00816482	0	0	0	0	0.130783	unchanged	0	0	0	0	0	0	ND	ND	unchanged	0	0	0	0	0	0	#DIV/0!	#DIV/0!	unchanged	Actinobacteria	Actinobacteria	Streptomycetales	Streptomycetaceae	Streptomyces	uncultured bacterium
HQ118377.1.1490	0.020511	0.00270673	0.0217729	0	0	0	0	0.0675785	unchanged	0	0	0	0	0	0	ND	ND	unchanged	0	0	0	0	0	0	#DIV/0!	#DIV/0!	unchanged	Planctomycetes	Planctomycetacia	Gemmatales	Gemmataceae	uncultured	uncultured bacterium
EF018430.1.1323	0.00879044	0.0135336	0	0	0	0	0	0.100666	unchanged	0	0	0	0	0	0	ND	ND	unchanged	0	0	0	0	0	0	#DIV/0!	#DIV/0!	unchanged	Chloroflexi	JG30-KF-CM66	uncultured bacterium	uncultured bacterium	uncultured bacterium	uncultured bacterium
FPLM01007033.8.1526	0.00879044	0	0.00272161	0	0	0	0	0.138861	unchanged	0	0	0	0	0	0	ND	ND	unchanged	0	0	0	0	0	0	#DIV/0!	#DIV/0!	unchanged	Planctomycetes	Planctomycetacia	Planctomycetales	uncultured	metagenome	metagenome
GQ389010.1.1511	0	0.0108269	0.00272161	0	0	0	0	0.149659	unchanged	0	0	0	0	0	0	ND	ND	unchanged	0	0	0	0	0	0	#DIV/0!	#DIV/0!	unchanged	Proteobacteria	Gammaproteobacteria	Pseudomonadales	Pseudomonadaceae	Pseudomonas	uncultured bacterium
FPLS01041855.11.1507	0.00879044	0	0.00272161	0	0	0	0	0.138861	unchanged	0	0	0	0	0	0	ND	ND	unchanged	0	0	0	0	0	0	#DIV/0!	#DIV/0!	unchanged	Actinobacteria	Acidimicrobiia	IMCC26256	metagenome	metagenome	metagenome
KC554749.1.1515	0.00293015	0.00270673	0.00272161	0	0	0	0	ND	unchanged	0	0	0	0	0	0	ND	ND	unchanged	0	0	0	0	0	0	#DIV/0!	#DIV/0!	unchanged	Actinobacteria	Thermoleophilia	Solirubrobacterales	Solirubrobacteraceae	Solirubrobacter	uncultured bacterium
GU444085.1.1522	0	0.0189471	0.00272161	0	0	0	0	0.173213	unchanged	0	0	0	0	0	0	ND	ND	unchanged	0	0	0	0	0	0	#DIV/0!	#DIV/0!	unchanged	Proteobacteria	Deltaproteobacteria	Myxococcales	bacteriap25	uncultured bacterium	uncultured bacterium
DQ906914.1.1472	0	0.00270673	0.013608	0	0	0	0	0.160555	unchanged	0	0	0	0	0	0	ND	ND	unchanged	0	0	0	0	0	0	#DIV/0!	#DIV/0!	unchanged	Gemmatimonadetes	Gemmatimonadetes	Gemmatimonadales	Gemmatimonadaceae	uncultured	uncultured bacterium
FJ543039.1.1503	0	0.00541345	0.00544321	0	0	0	0	0.0917532	unchanged	0	0	0	0	0	0	ND	ND	unchanged	0	0	0	0	0	0	#DIV/0!	#DIV/0!	unchanged	Verrucomicrobia	Verrucomicrobiae	Verrucomicrobiales	Rubritaleaceae	Luteolibacter	uncultured Verrucomicrobiaceae bacterium
GU260711.12653.14166	0.629981	1.34254	0.66135	0.259801	0.876427	0.415121	0.589	0.0148651	under-represented in BSDI vs.BSFI	0.0053749	0.00809979	0	0.105864	0.0322937	0.0235183	11.9985	0.0964049	unchanged	0	0.00810855	0.0237009	0.0252306	0.0242674	0.0381679	2.75597	0.0153682	over-represented in TRzDI vs. TRzFI	Acidobacteria	Blastocatellia (Subgroup 4)	Blastocatellales	Blastocatellaceae	JGI 0001001-H03	uncultured bacterium 164
HQ652583.1.1472	0.00293015	0	0.0190512	0	0	0	0	0.170797	unchanged	0	0	0	0	0	0	ND	ND	unchanged	0	0	0	0	0	0	#DIV/0!	#DIV/0!	unchanged	Proteobacteria	Alphaproteobacteria	Rhizobiales	Rhizobiaceae	Allorhizobium-Neorhizobium-Pararhizobium-Rhizobium	Ensifer sp. f27(2011)
JF319161.1.1483	0.00293015	0.00541345	0	0	0	0	0	0.108715	unchanged	0	0	0	0	0	0	ND	ND	unchanged	0	0	0	0	0	0	#DIV/0!	#DIV/0!	unchanged	Acidobacteria	Blastocatellia (Subgroup 4)	Pyrinomonadales	Pyrinomonadaceae	RB41	uncultured Acidobacteria bacterium
Y09158.1.1510	0.0146507	0.0135336	0	0	0	0	0	0.092072	unchanged	0	0	0	0	0	0	ND	ND	unchanged	0	0	0	0	0	0	#DIV/0!	#DIV/0!	unchanged	Actinobacteria	Actinobacteria	Pseudonocardiales	Pseudonocardiaceae	Lechevalieria	Lentzea sp. LM 121
EU669627.1.1520	0.0263713	0.00812018	0.00272161	0	0	0	0	0.112563	unchanged	0	0	0	0	0	0	ND	ND	unchanged	0	0	0	0	0	0	#DIV/0!	#DIV/0!	unchanged	Acidobacteria	Blastocatellia (Subgroup 4)	Pyrinomonadales	Pyrinomonadaceae	RB41	uncultured bacterium
AB636942.1.1447	0	0.00270673	0.0190512	0	0	0	0	0.173589	unchanged	0	0	0	0	0	0	ND	ND	unchanged	0	0	0	0	0	0	#DIV/0!	#DIV/0!	unchanged	Proteobacteria	Alphaproteobacteria	Rhizobiales	Beijerinckiaceae	Microvirga	uncultured bacterium
JX945550.1.1563	0.0117206	0.029774	0	0	0	0	0	0.125648	unchanged	0	0	0	0	0	0	ND	ND	unchanged	0	0	0	0	0	0	#DIV/0!	#DIV/0!	unchanged	Acidobacteria	Blastocatellia (Subgroup 4)	Pyrinomonadales	Pyrinomonadaceae	RB41	uncultured Acidobacterium sp.
GQ263939.1.1422	0.00293015	0.0189471	0.0163296	0	0	0	0	0.0620488	unchanged	0	0	0	0	0	0	ND	ND	unchanged	0	0	0	0	0	0	#DIV/0!	#DIV/0!	unchanged	Proteobacteria	Alphaproteobacteria	Dongiales	Dongiaceae	Dongia	uncultured bacterium
KR107353.1.1438	0.0175809	0	0.00272161	0	0	0	0	0.170561	unchanged	0	0	0	0	0	0	ND	ND	unchanged	0	0	0	0	0	0	#DIV/0!	#DIV/0!	unchanged	Bacteroidetes	Bacteroidia	Flavobacteriales	Flavobacteriaceae	Subsaxibacter	uncultured bacterium
EU135517.1.1401	0.00293015	0	0.013608	0	0	0	0	0.157027	unchanged	0	0	0	0	0	0	ND	ND	unchanged	0	0	0	0	0	0	#DIV/0!	#DIV/0!	unchanged	Verrucomicrobia	Verrucomicrobiae	Pedosphaerales	Pedosphaeraceae	uncultured bacterium	uncultured bacterium
FPLP01002096.13.1514	0.0117206	0.00541345	0	0	0	0	0	0.116884	unchanged	0	0	0	0	0	0	ND	ND	unchanged	0	0	0	0	0	0	#DIV/0!	#DIV/0!	unchanged	Acidobacteria	Blastocatellia (Subgroup 4)	Blastocatellales	Blastocatellaceae	Stenotrophobacter	metagenome
KJ192063.1.1497	0	0.00812018	0.0163296	0	0	0	0	0.112985	unchanged	0	0	0	0	0	0	ND	ND	unchanged	0	0	0	0	0	0	#DIV/0!	#DIV/0!	unchanged	Gemmatimonadetes	Gemmatimonadetes	Gemmatimonadales	Gemmatimonadaceae	uncultured	uncultured Gemmatimonas sp.
KC554190.1.1550	0.00293015	0	0.00272161	0	0	0	0	0.0920293	unchanged	0	0	0	0	0	0	ND	ND	unchanged	0	0	0	0	0	0	#DIV/0!	#DIV/0!	unchanged	Actinobacteria	Actinobacteria	Propionibacteriales	Nocardioidaceae	Nocardioides	uncultured bacterium
JQ923509.1.1492	0	0.00812018	0.00272161	0	0	0	0	0.134551	unchanged	0	0	0	0	0	0	ND	ND	unchanged	0	0	0	0	0	0	#DIV/0!	#DIV/0!	unchanged	Bacteroidetes	Bacteroidia	Chitinophagales	Chitinophagaceae	Terrimonas	uncultured bacterium
JQ738888.1.1547	0.00293015	0	0.00816482	0	0	0	0	0.130783	unchanged	0	0	0	0	0	0	ND	ND	unchanged	0	0	0	0	0	0	#DIV/0!	#DIV/0!	unchanged	Acidobacteria	Subgroup 6	uncultured bacterium	uncultured bacterium	uncultured bacterium	uncultured bacterium
JN178491.1.1515	0.00293015	0.0108269	0	0	0	0	0	0.145936	unchanged	0	0	0	0	0	0	ND	ND	unchanged	0	0	0	0	0	0	#DIV/0!	#DIV/0!	unchanged	Planctomycetes	Planctomycetacia	Pirellulales	Pirellulaceae	Rhodopirellula	uncultured bacterium
JN868944.1.1539	0.0117206	0.00812018	0	0	0	0	0	0.0983118	unchanged	0	0	0	0	0	0	ND	ND	unchanged	0	0	0	0	0	0	#DIV/0!	#DIV/0!	unchanged	Hydrogenedentes	Hydrogenedentia	Hydrogenedentiales	Hydrogenedensaceae	uncultured bacterium	uncultured bacterium
FMDK01000146.9.1540	0.00293015	0	0.00544321	0	0	0	0	0.108983	unchanged	0	0	0	0	0	0	ND	ND	unchanged	0	0	0	0	0	0	#DIV/0!	#DIV/0!	unchanged	Actinobacteria	Actinobacteria	Streptomycetales	Streptomycetaceae	Streptomyces	Streptomyces sp. MnatMP-M17
JX489973.1.1482	0	0.00812018	0.00816482	0	0	0	0	0.0917532	unchanged	0	0	0	0	0	0	ND	ND	unchanged	0	0	0	0	0	0	#DIV/0!	#DIV/0!	unchanged	Planctomycetes	Planctomycetacia	Pirellulales	Pirellulaceae	Pirellula	uncultured soil bacterium
FPLS01051953.7.1466	0.281294	0.00541345	0	0	0	0	0	0.205824	unchanged	0	0	0	0	0	0	ND	ND	unchanged	0	0	0	0	0	0	#DIV/0!	#DIV/0!	unchanged	Proteobacteria	Alphaproteobacteria	Caulobacterales	Caulobacteraceae	Caulobacter	metagenome
LN573933.1.1373	0	0.00812018	0.013608	0	0	0	0	0.104181	unchanged	0	0	0	0	0	0	ND	ND	unchanged	0	0	0	0	0	0	#DIV/0!	#DIV/0!	unchanged	Planctomycetes	Planctomycetacia	Planctomycetales	Schlesneriaceae	Schlesneria	uncultured bacterium
FN811250.1.1512	0	0.00270673	0.00272161	0	0	0	0	0.0917532	unchanged	0	0	0	0	0	0	ND	ND	unchanged	0	0	0	0	0	0	#DIV/0!	#DIV/0!	unchanged	Actinobacteria	Thermoleophilia	Gaiellales	uncultured	uncultured actinobacterium	uncultured actinobacterium
MVHN01000057.3541.5069	0.0117206	0.00270673	0	0	0	0	0	0.153772	unchanged	0	0	0	0	0	0	ND	ND	unchanged	0	0	0	0	0	0	#DIV/0!	#DIV/0!	unchanged	Actinobacteria	Actinobacteria	Corynebacteriales	Mycobacteriaceae	Mycobacterium	Mycobacterium celeriflavum
JF417809.1.1466	0.00586029	0.00812018	0	0	0	0	0	0.0969831	unchanged	0	0	0	0	0	0	ND	ND	unchanged	0	0	0	0	0	0	#DIV/0!	#DIV/0!	unchanged	Cyanobacteria	Sericytochromatia	uncultured bacterium	uncultured bacterium	uncultured bacterium	uncultured bacterium
EU134775.1.1361	0.00293015	0.00270673	0.0108864	0	0	0	0	0.0886004	unchanged	0	0	0	0	0	0	ND	ND	unchanged	0	0	0	0	0	0	#DIV/0!	#DIV/0!	unchanged	Proteobacteria	Gammaproteobacteria	Diplorickettsiales	Diplorickettsiaceae	Aquicella	uncultured bacterium
EU134455.1.1390	0	0.00270673	0.0190512	0	0	0	0	0.173589	unchanged	0	0	0	0	0	0	ND	ND	unchanged	0	0	0	0	0	0	#DIV/0!	#DIV/0!	unchanged	Proteobacteria	Deltaproteobacteria	Myxococcales	bacteriap25	uncultured bacterium	uncultured bacterium
KC554202.1.1519	0.00293015	0.00270673	0	0	0	0	0	0.092072	unchanged	0	0	0	0	0	0	ND	ND	unchanged	0	0	0	0	0	0	#DIV/0!	#DIV/0!	unchanged	Actinobacteria	Acidimicrobiia	Microtrichales	Ilumatobacteraceae	uncultured	uncultured bacterium
GQ264159.1.1408	0.00293015	0.0135336	0	0	0	0	0	0.156777	unchanged	0	0	0	0	0	0	ND	ND	unchanged	0	0	0	0	0	0	#DIV/0!	#DIV/0!	unchanged	Proteobacteria	Alphaproteobacteria	Rhizobiales	Xanthobacteraceae	uncultured	uncultured bacterium
KJ540802.1.1473	0.00293015	0.00812018	0.00272161	0	0	0	0	0.0607799	unchanged	0	0	0	0	0	0	ND	ND	unchanged	0	0	0	0	0	0	#DIV/0!	#DIV/0!	unchanged	Acidobacteria	Subgroup 6	uncultured Acidobacteria bacterium	uncultured Acidobacteria bacterium	uncultured Acidobacteria bacterium	uncultured Acidobacteria bacterium
EU133558.1.1304	0.00293015	0.0135336	0	0	0	0	0	0.156777	unchanged	0	0	0	0	0	0	ND	ND	unchanged	0	0	0	0	0	0	#DIV/0!	#DIV/0!	unchanged	Proteobacteria	Alphaproteobacteria	Tistrellales	Geminicoccaceae	Candidatus Alysiosphaera	uncultured bacterium
EU134988.1.1361	0.0117206	0.00541345	0	0	0	0	0	0.116884	unchanged	0	0	0	0	0	0	ND	ND	unchanged	0	0	0	0	0	0	#DIV/0!	#DIV/0!	unchanged	Armatimonadetes	Chthonomonadetes	Chthonomonadales	uncultured bacterium	uncultured bacterium	uncultured bacterium
JF319278.1.1458	0	0.0243605	0.0190512	0	0	0	0	0.0947711	unchanged	0	0	0	0	0	0	ND	ND	unchanged	0	0	0	0	0	0	#DIV/0!	#DIV/0!	unchanged	Proteobacteria	Deltaproteobacteria	Oligoflexales	Oligoflexaceae	uncultured	uncultured delta proteobacterium
KC331527.1.1494	0	0.0135336	0.0108864	0	0	0	0	0.0941295	unchanged	0	0	0	0	0	0	ND	ND	unchanged	0	0	0	0	0	0	#DIV/0!	#DIV/0!	unchanged	Bacteroidetes	Bacteroidia	Chitinophagales	Chitinophagaceae	uncultured	uncultured bacterium
KC189727.1.1426	0.00293015	0.00812018	0	0	0	0	0	0.130479	unchanged	0	0	0	0	0	0	ND	ND	unchanged	0	0	0	0	0	0	#DIV/0!	#DIV/0!	unchanged	Proteobacteria	Alphaproteobacteria	Rickettsiales	SM2D12	uncultured bacterium	uncultured bacterium
JQ769909.1.1498	0.00293015	0.00541345	0	0	0	0	0	0.108715	unchanged	0	0	0	0	0	0	ND	ND	unchanged	0	0	0	0	0	0	#DIV/0!	#DIV/0!	unchanged	Proteobacteria	Gammaproteobacteria	Betaproteobacteriales	Nitrosomonadaceae	Ellin6067	uncultured bacterium
JN037993.1.1525	0.00293015	0.00270673	0.0108864	0	0	0	0	0.0886004	unchanged	0	0	0	0	0	0	ND	ND	unchanged	0	0	0	0	0	0	#DIV/0!	#DIV/0!	unchanged	Rokubacteria	NC10	Rokubacteriales	uncultured bacterium	uncultured bacterium	uncultured bacterium
JN178255.1.1475	0.00293015	0.0135336	0.00272161	0	0	0	0	0.107547	unchanged	0	0	0	0.00294066	0.00269114	0.00470367	ND	ND	unchanged	0	0	0	0	0	0	#DIV/0!	#DIV/0!	unchanged	Proteobacteria	Alphaproteobacteria	Rhizobiales	uncultured	uncultured bacterium	uncultured bacterium
AY703461.1.1505	0.00586029	0	0.00272161	0	0	0	0	0.11659	unchanged	0	0	0	0	0	0	ND	ND	unchanged	0	0	0	0	0	0	#DIV/0!	#DIV/0!	unchanged	Acidobacteria	Subgroup 6	uncultured bacterium	uncultured bacterium	uncultured bacterium	uncultured bacterium
LC124649.1.1426	0	0.00270673	0.00816482	0	0	0	0	0.135152	unchanged	0	0	0	0	0	0	ND	ND	unchanged	0	0	0	0	0	0	#DIV/0!	#DIV/0!	unchanged	Planctomycetes	Phycisphaerae	Tepidisphaerales	WD2101 soil group	uncultured bacterium	uncultured bacterium
JF776895.1.1487	0.0175809	0.0135336	0.0435457	0	0	0	0	0.0590003	unchanged	0	0	0	0	0	0	ND	ND	unchanged	0	0	0	0	0	0	#DIV/0!	#DIV/0!	unchanged	Verrucomicrobia	Verrucomicrobiae	Chthoniobacterales	Chthoniobacteraceae	Candidatus Udaeobacter	uncultured Verrucomicrobia bacterium
HQ598398.1.1508	0.00586029	0.0162404	0	0	0	0	0	0.130479	unchanged	0	0	0	0	0	0	ND	ND	unchanged	0	0	0	0	0	0	#DIV/0!	#DIV/0!	unchanged	Acidobacteria	Subgroup 6	uncultured Acidobacteria bacterium	uncultured Acidobacteria bacterium	uncultured Acidobacteria bacterium	uncultured Acidobacteria bacterium
KP054213.1.1448	0.00586029	0	0.0326593	0	0	0	0	0.164878	unchanged	0	0	0	0	0	0	ND	ND	unchanged	0	0	0	0	0	0	#DIV/0!	#DIV/0!	unchanged	Planctomycetes	Planctomycetacia	Gemmatales	Gemmataceae	uncultured	uncultured bacterium
LN572129.1.1320	0.00879044	0	0.00272161	0	0	0	0	0.138861	unchanged	0	0	0	0	0	0	ND	ND	unchanged	0	0	0	0	0	0	#DIV/0!	#DIV/0!	unchanged	Proteobacteria	Alphaproteobacteria	Rhizobiales	Rhizobiales Incertae Sedis	Bauldia	uncultured bacterium
EF019528.1.1407	0.00586029	0	0.00272161	0	0	0	0	0.11659	unchanged	0	0	0	0	0	0	ND	ND	unchanged	0	0	0	0	0	0	#DIV/0!	#DIV/0!	unchanged	Acidobacteria	Blastocatellia (Subgroup 4)	Pyrinomonadales	Pyrinomonadaceae	RB41	uncultured bacterium
EF020104.1.1375	0.00586029	0.00541345	0	0	0	0	0	0.092072	unchanged	0	0	0	0	0	0	ND	ND	unchanged	0	0	0	0	0	0	#DIV/0!	#DIV/0!	unchanged	Planctomycetes	Pla4 lineage	uncultured bacterium	uncultured bacterium	uncultured bacterium	uncultured bacterium
LMIA01000009.645827.647359	0.0175809	0.0108269	0	0	0	0	0	0.102823	unchanged	0	0	0	0	0	0	ND	ND	unchanged	0	0	0	0	0	0	#DIV/0!	#DIV/0!	unchanged	Actinobacteria	Actinobacteria	Propionibacteriales	Nocardioidaceae	Nocardioides	Nocardioides sp. Root190
EU523135.1.1526	0.0234412	0.00270673	0.0108864	0	0	0	0	0.0886078	unchanged	0	0	0	0	0	0	ND	ND	unchanged	0	0	0	0	0	0	#DIV/0!	#DIV/0!	unchanged	Actinobacteria	Actinobacteria	Streptomycetales	Streptomycetaceae	Streptomyces	Streptomyces sp. MTCC 8377
JN409054.1.1459	0.0175809	0.00812018	0.0680402	0	0	0	0	0.117475	unchanged	0	0	0	0	0	0	ND	ND	unchanged	0	0	0	0	0	0	#DIV/0!	#DIV/0!	unchanged	Acidobacteria	Holophagae	Subgroup 7	uncultured Acidobacteria bacterium	uncultured Acidobacteria bacterium	uncultured Acidobacteria bacterium
EU132977.1.1330	0.00293015	0	0.0108864	0	0	0	0	0.146217	unchanged	0	0	0	0	0	0	ND	ND	unchanged	0	0	0	0	0	0	#DIV/0!	#DIV/0!	unchanged	Actinobacteria	Acidimicrobiia	IMCC26256	uncultured bacterium	uncultured bacterium	uncultured bacterium
JN409077.1.1468	0.00293015	0	0.0108864	0	0	0	0	0.146217	unchanged	0	0	0	0	0	0	ND	ND	unchanged	0	0	0	0	0	0	#DIV/0!	#DIV/0!	unchanged	Actinobacteria	MB-A2-108	uncultured actinobacterium	uncultured actinobacterium	uncultured actinobacterium	uncultured actinobacterium
AY921762.1.1412	0	0.00270673	0.00272161	0	0	0	0	0.0917532	unchanged	0	0	0	0	0	0	ND	ND	unchanged	0	0	0	0	0	0	#DIV/0!	#DIV/0!	unchanged	Planctomycetes	Planctomycetacia	Gemmatales	Gemmataceae	uncultured	uncultured planctomycete
HQ190405.1.1474	0.00293015	0.0162404	0	0	0	0	0	0.164656	unchanged	0	0	0	0	0	0	ND	ND	unchanged	0	0	0	0	0	0	#DIV/0!	#DIV/0!	unchanged	Bacteroidetes	Bacteroidia	Cytophagales	Hymenobacteraceae	Adhaeribacter	uncultured bacterium
HM270463.1.1356	0.00586029	0	0.00544321	0	0	0	0	0.0920293	unchanged	0	0	0	0	0	0	ND	ND	unchanged	0	0	0	0	0	0	#DIV/0!	#DIV/0!	unchanged	Bacteroidetes	Bacteroidia	Chitinophagales	Chitinophagaceae	Segetibacter	uncultured bacterium
JQ793483.1.1514	0.0146507	0	0.0163296	0	0	0	0	0.0923499	unchanged	0	0	0	0	0	0	ND	ND	unchanged	0	0	0	0	0	0	#DIV/0!	#DIV/0!	unchanged	Firmicutes	Bacilli	Bacillales	Bacillaceae	Bacillus	uncultured Bacillus sp.
EF516925.1.1498	0.0263713	0.00812018	0.00816482	0	0	0	0	0.0720776	unchanged	0	0	0	0	0	0	ND	ND	unchanged	0	0	0	0	0	0	#DIV/0!	#DIV/0!	unchanged	Verrucomicrobia	Verrucomicrobiae	Chthoniobacterales	Chthoniobacteraceae	Candidatus Udaeobacter	uncultured bacterium
EU881144.1.1514	0	0.0108269	0.00816482	0	0	0	0	0.0957042	unchanged	0	0	0	0	0	0	ND	ND	unchanged	0	0	0	0	0	0	#DIV/0!	#DIV/0!	unchanged	Gemmatimonadetes	Gemmatimonadetes	Gemmatimonadales	Gemmatimonadaceae	uncultured	uncultured bacterium
HQ119191.1.1461	0.0351617	0	0.0353809	0	0	0	0	0.0917537	unchanged	0	0	0	0	0	0	ND	ND	unchanged	0	0	0	0	0	0	#DIV/0!	#DIV/0!	unchanged	Chloroflexi	Chloroflexia	Kallotenuales	AKIW781	uncultured bacterium	uncultured bacterium
EF203200.1.1483	0.00293015	0.00270673	0	0	0	0	0	0.092072	unchanged	0	0	0	0	0	0	ND	ND	unchanged	0	0	0	0	0	0	#DIV/0!	#DIV/0!	unchanged	Bacteroidetes	Bacteroidia	Sphingobacteriales	env.OPS 17	uncultured bacterium	uncultured bacterium
JN177811.1.1468	0.00879044	0.0433076	0.0489889	0.00999234	0.0281809	0.0166049	0.541891	0.126199	unchanged	0	0.00269993	0.0408253	0.00588132	0.018838	0.103481	2.94542	0.123756	unchanged	0	0.0054057	0.00592522	0.0112136	0.0151671	0.0218103	4.25305	0.0109339	over-represented in TRzDI vs. TRzFI	Proteobacteria	Alphaproteobacteria	Sphingomonadales	Sphingomonadaceae	Altererythrobacter	uncultured bacterium
JN037978.1.1453	0.00293015	0	0.0190512	0	0	0	0	0.170797	unchanged	0	0	0	0	0	0	ND	ND	unchanged	0	0	0	0	0	0	#DIV/0!	#DIV/0!	unchanged	Proteobacteria	Alphaproteobacteria	Rhizobiales	Beijerinckiaceae	Microvirga	uncultured alpha proteobacterium
HQ827954.1.1493	0.00879044	0	0.00272161	0	0	0	0	0.138861	unchanged	0	0	0	0	0	0	ND	ND	unchanged	0	0	0	0	0	0	#DIV/0!	#DIV/0!	unchanged	Planctomycetes	Planctomycetacia	Planctomycetales	Schlesneriaceae	Planctopirus	uncultured bacterium
LFBV01000015.3299.4832	0.00293015	0.00270673	0	0	0	0	0	0.092072	unchanged	0	0	0	0	0	0	ND	ND	unchanged	0	0	0	0	0	0	#DIV/0!	#DIV/0!	unchanged	Actinobacteria	Actinobacteria	Streptomycetales	Streptomycetaceae	Streptomyces	Streptomyces uncialis
JF189008.1.1357	0.00293015	0.00812018	0	0	0	0	0	0.130479	unchanged	0	0	0	0	0	0	ND	ND	unchanged	0	0	0	0	0	0	#DIV/0!	#DIV/0!	unchanged	Bacteroidetes	Bacteroidia	Chitinophagales	Chitinophagaceae	Segetibacter	uncultured bacterium
JF202062.1.1327	0.00586029	0.00812018	0	0	0	0	0	0.0969831	unchanged	0	0	0	0	0	0	ND	ND	unchanged	0	0	0	0	0	0	#DIV/0!	#DIV/0!	unchanged	Proteobacteria	Deltaproteobacteria	Bdellovibrionales	Bdellovibrionaceae	Bdellovibrio	uncultured bacterium
KU514501.1.1466	0.00879044	0.0162404	0	0	0	0	0	0.108715	unchanged	0	0	0	0	0	0	ND	ND	unchanged	0	0	0	0	0	0	#DIV/0!	#DIV/0!	unchanged	Firmicutes	Bacilli	Bacillales	Thermoactinomycetaceae	Shimazuella	uncultured bacterium
HQ118996.1.1461	0.00293015	0.0135336	0	0	0	0	0	0.156777	unchanged	0	0	0	0	0	0	ND	ND	unchanged	0	0	0	0	0	0	#DIV/0!	#DIV/0!	unchanged	Planctomycetes	Planctomycetacia	Gemmatales	Gemmataceae	uncultured	uncultured bacterium
FJ170029.1.1491	0.00293015	0.00270673	0	0	0	0	0	0.092072	unchanged	0	0	0	0	0	0	ND	ND	unchanged	0	0	0	0	0	0	#DIV/0!	#DIV/0!	unchanged	Proteobacteria	Gammaproteobacteria	Alteromonadales	Alteromonadaceae	Rheinheimera	Rheinheimera sp. CF12-15
HM323227.1.1354	0	0.00812018	0.00272161	0	0	0	0	0.134551	unchanged	0	0	0	0	0	0	ND	ND	unchanged	0	0	0	0	0	0	#DIV/0!	#DIV/0!	unchanged	Planctomycetes	Planctomycetacia	Isosphaerales	Isosphaeraceae	uncultured	uncultured bacterium
JX114499.1.1511	0.00879044	0.0216538	0	0	0	0	0	0.123942	unchanged	0	0	0	0	0	0	ND	ND	unchanged	0	0	0	0	0	0	#DIV/0!	#DIV/0!	unchanged	Acidobacteria	Subgroup 6	uncultured Acidobacteria bacterium	uncultured Acidobacteria bacterium	uncultured Acidobacteria bacterium	uncultured Acidobacteria bacterium
FPLL01004227.16.1480	0	0.0135336	0.0108864	0	0	0	0	0.0941295	unchanged	0	0	0	0	0	0	ND	ND	unchanged	0	0	0	0	0	0	#DIV/0!	#DIV/0!	unchanged	Proteobacteria	Alphaproteobacteria	Rhizobiales	Xanthobacteraceae	uncultured	metagenome
GQ093884.1.1363	0.00586029	0.00541345	0	0	0	0	0	0.092072	unchanged	0	0	0	0	0	0	ND	ND	unchanged	0	0	0	0	0	0	#DIV/0!	#DIV/0!	unchanged	Planctomycetes	Planctomycetacia	Planctomycetales	Schlesneriaceae	Planctopirus	uncultured bacterium
FPLL01008553.9.1546	0.0234412	0.0351874	0	0	0	0	0	0.0997066	unchanged	0	0	0	0	0	0	ND	ND	unchanged	0	0	0	0	0	0	#DIV/0!	#DIV/0!	unchanged	Verrucomicrobia	Verrucomicrobiae	Opitutales	Opitutaceae	Opitutus	metagenome
JF429059.1.1529	0.00293015	0.00270673	0.0108864	0	0	0	0	0.0886004	unchanged	0	0	0	0	0	0	ND	ND	unchanged	0	0	0	0	0	0	#DIV/0!	#DIV/0!	unchanged	Acidobacteria	Blastocatellia (Subgroup 4)	Pyrinomonadales	Pyrinomonadaceae	RB41	uncultured bacterium
KF712811.1.1524	0.00293015	0	0.00816482	0	0	0	0	0.130783	unchanged	0	0	0	0	0	0	ND	ND	unchanged	0	0	0	0	0	0	#DIV/0!	#DIV/0!	unchanged	Acidobacteria	Blastocatellia (Subgroup 4)	Pyrinomonadales	Pyrinomonadaceae	RB41	uncultured bacterium
JNCA01000002.4026.5532	0.00293015	0.194884	0	0	0	0	0	0.207018	unchanged	0	0	0	0	0	0	ND	ND	unchanged	0	0	0	0	0	0	#DIV/0!	#DIV/0!	unchanged	Bacteroidetes	Bacteroidia	Flavobacteriales	Flavobacteriaceae	Flavobacterium	Flavobacterium seoulense
EU335229.1.1512	0.00879044	0.00270673	0.00272161	0	0	0	0	0.0720776	unchanged	0	0	0	0	0	0	ND	ND	unchanged	0	0	0	0	0	0	#DIV/0!	#DIV/0!	unchanged	Verrucomicrobia	Verrucomicrobiae	Pedosphaerales	Pedosphaeraceae	uncultured bacterium	uncultured bacterium
HQ652597.1.1486	0	0.00812018	0.0108864	0	0	0	0	0.096008	unchanged	0	0	0	0	0	0	ND	ND	unchanged	0	0	0	0	0	0	#DIV/0!	#DIV/0!	unchanged	Proteobacteria	Gammaproteobacteria	Salinisphaerales	Solimonadaceae	uncultured	Solimonas sp. p11(2011)
JF718683.1.1524	0	0.00270673	0.00272161	0	0	0	0	0.0917532	unchanged	0	0	0	0	0	0	ND	ND	unchanged	0	0	0	0	0	0	#DIV/0!	#DIV/0!	unchanged	Acidobacteria	Blastocatellia (Subgroup 4)	Pyrinomonadales	Pyrinomonadaceae	RB41	uncultured bacterium
KT905651.1.1509	0.00586029	0	0.00544321	0	0	0	0	0.0920293	unchanged	0	0	0	0	0	0	ND	ND	unchanged	0	0	0	0	0	0	#DIV/0!	#DIV/0!	unchanged	Actinobacteria	Actinobacteria	Propionibacteriales	Nocardioidaceae	Kribbella	uncultured bacterium
HQ597136.1.1480	0.00586029	0.00270673	0.0108864	0	0	0	0	0.0562925	unchanged	0	0	0	0	0	0	ND	ND	unchanged	0	0	0	0	0	0	#DIV/0!	#DIV/0!	unchanged	Acidobacteria	Subgroup 5	uncultured Acidobacteria bacterium	uncultured Acidobacteria bacterium	uncultured Acidobacteria bacterium	uncultured Acidobacteria bacterium
EU589261.1.1503	0	0.0108269	0.00272161	0	0	0	0	0.149659	unchanged	0	0	0	0	0	0	ND	ND	unchanged	0	0	0	0	0	0	#DIV/0!	#DIV/0!	unchanged	Acidobacteria	Holophagae	Subgroup 7	uncultured soil bacterium	uncultured soil bacterium	uncultured soil bacterium
FJ479017.1.1509	0.00293015	0	0.00816482	0	0	0	0	0.130783	unchanged	0	0	0	0	0	0	ND	ND	unchanged	0	0	0	0	0	0	#DIV/0!	#DIV/0!	unchanged	Acidobacteria	Subgroup 6	uncultured bacterium	uncultured bacterium	uncultured bacterium	uncultured bacterium
FJ592851.1.1389	0.00586029	0	0.00816482	0	0	0	0	0.0971538	unchanged	0	0	0	0	0	0	ND	ND	unchanged	0	0	0	0	0	0	#DIV/0!	#DIV/0!	unchanged	Actinobacteria	Thermoleophilia	Solirubrobacterales	Solirubrobacteraceae	uncultured	uncultured bacterium
FJ478993.1.1521	0.00293015	0.0108269	0.00544321	0	0	0	0	0.0554296	unchanged	0	0	0	0	0	0	ND	ND	unchanged	0	0	0	0	0	0	#DIV/0!	#DIV/0!	unchanged	Entotheonellaeota	Entotheonellia	Entotheonellales	Entotheonellaceae	uncultured bacterium	uncultured bacterium
FPLL01001481.10.1514	0.0175809	0.0351874	0.0381025	0	0.00845428	0.00276748	0.123491	0.017657	under-represented in BSDI vs.BSFI	0	0	0	0	0	0	ND	ND	unchanged	0	0	0	0	0	0	#DIV/0!	#DIV/0!	unchanged	Bacteroidetes	Bacteroidia	Sphingobacteriales	env.OPS 17	metagenome	metagenome
EF516829.1.1452	0.00586029	0.0135336	0.00272161	0	0	0	0	0.0743007	unchanged	0	0	0	0	0	0	ND	ND	unchanged	0	0	0	0	0	0	#DIV/0!	#DIV/0!	unchanged	Planctomycetes	Planctomycetacia	Pirellulales	Pirellulaceae	uncultured	uncultured bacterium
KC541129.1.1555	0.00879044	0	0.00544321	0	0	0	0	0.102592	unchanged	0	0	0	0	0	0	ND	ND	unchanged	0	0	0	0	0	0	#DIV/0!	#DIV/0!	unchanged	Acidobacteria	Blastocatellia (Subgroup 4)	Pyrinomonadales	Pyrinomonadaceae	RB41	uncultured bacterium
FJ478784.1.1507	0.00586029	0	0.00816482	0	0	0	0	0.0971538	unchanged	0	0	0	0	0	0	ND	ND	unchanged	0	0	0	0	0	0	#DIV/0!	#DIV/0!	unchanged	Actinobacteria	Thermoleophilia	Gaiellales	uncultured	uncultured bacterium	uncultured bacterium
FPLS01058108.10.1463	0.00293015	0.00270673	0	0	0	0	0	0.092072	unchanged	0	0	0	0	0	0	ND	ND	unchanged	0	0	0	0	0	0	#DIV/0!	#DIV/0!	unchanged	Proteobacteria	Alphaproteobacteria	Rhizobiales	KF-JG30-B3	metagenome	metagenome
JF428943.1.1518	0	0.0108269	0.0108864	0	0	0	0	0.0917532	unchanged	0	0	0	0	0	0	ND	ND	unchanged	0	0	0	0	0	0	#DIV/0!	#DIV/0!	unchanged	Verrucomicrobia	Verrucomicrobiae	Verrucomicrobiales	Rubritaleaceae	Luteolibacter	uncultured bacterium
HQ597321.1.1479	0.00586029	0.0108269	0	0	0	0	0	0.108715	unchanged	0	0	0	0	0	0	ND	ND	unchanged	0	0	0	0	0	0	#DIV/0!	#DIV/0!	unchanged	Acidobacteria	Blastocatellia (Subgroup 4)	Blastocatellales	Blastocatellaceae	uncultured	uncultured Acidobacteria bacterium
KC110912.1.1492	0.0234412	0.00812018	0	0	0	0	0	0.132737	unchanged	0	0	0	0	0	0	ND	ND	unchanged	0	0	0	0	0	0	#DIV/0!	#DIV/0!	unchanged	Bacteroidetes	Bacteroidia	Chitinophagales	Chitinophagaceae	Segetibacter	uncultured Sphingobacteriales bacterium
FJ478846.1.1507	0	0.00270673	0.00272161	0	0	0	0	0.0917532	unchanged	0	0	0	0	0	0	ND	ND	unchanged	0	0	0	0	0	0	#DIV/0!	#DIV/0!	unchanged	Actinobacteria	Thermoleophilia	Gaiellales	uncultured	uncultured bacterium	uncultured bacterium
JRHH01000003.140784.142303	0.00293015	0.00812018	0	0	0	0	0	0.130479	unchanged	0	0	0	0	0	0	ND	ND	unchanged	0	0	0	0	0	0	#DIV/0!	#DIV/0!	unchanged	Bacteroidetes	Bacteroidia	Flavobacteriales	Flavobacteriaceae	Flavobacterium	Flavobacterium aquatile LMG 4008
EF612425.1.1522	0	0.00270673	0.0108864	0	0	0	0	0.150201	unchanged	0	0	0	0	0	0	ND	ND	unchanged	0	0	0	0	0	0	#DIV/0!	#DIV/0!	unchanged	Verrucomicrobia	Verrucomicrobiae	Pedosphaerales	Pedosphaeraceae	uncultured Verrucomicrobia bacterium	uncultured Verrucomicrobia bacterium
KJ808235.1.1432	0	0.00270673	0.00272161	0	0	0	0	0.0917532	unchanged	0	0	0	0	0	0	ND	ND	unchanged	0	0	0	0	0	0	#DIV/0!	#DIV/0!	unchanged	Proteobacteria	Alphaproteobacteria	Rhodobacterales	Rhodobacteraceae	uncultured	uncultured bacterium
LN572169.1.1322	0.00293015	0.00812018	0.00272161	0	0	0	0	0.0607799	unchanged	0	0	0	0	0	0	ND	ND	unchanged	0	0	0	0	0	0	#DIV/0!	#DIV/0!	unchanged	Proteobacteria	Alphaproteobacteria	Rhizobiales	Xanthobacteraceae	uncultured	uncultured bacterium
FPLL01002633.11.1476	0.00293015	0.0216538	0	0	0	0	0	0.175222	unchanged	0	0	0	0	0	0	ND	ND	unchanged	0	0	0	0	0	0	#DIV/0!	#DIV/0!	unchanged	Proteobacteria	Alphaproteobacteria	Rhizobiales	Hyphomicrobiaceae	Hyphomicrobium	metagenome
EU134468.1.1389	0.00586029	0	0.00816482	0	0	0	0	0.0971538	unchanged	0	0	0	0	0	0	ND	ND	unchanged	0	0	0	0	0	0	#DIV/0!	#DIV/0!	unchanged	Proteobacteria	Deltaproteobacteria	Myxococcales	bacteriap25	uncultured bacterium	uncultured bacterium
JN869187.1.1514	0	0.00270673	0.00272161	0	0	0	0	0.0917532	unchanged	0	0	0	0	0	0	ND	ND	unchanged	0	0	0	0	0	0	#DIV/0!	#DIV/0!	unchanged	Acidobacteria	Blastocatellia (Subgroup 4)	Blastocatellales	Blastocatellaceae	uncultured	uncultured bacterium
JX271940.1.1498	0.0117206	0.00270673	0	0	0	0	0	0.153772	unchanged	0	0	0	0	0	0	ND	ND	unchanged	0	0	0	0	0	0	#DIV/0!	#DIV/0!	unchanged	Proteobacteria	Gammaproteobacteria	Gammaproteobacteria Incertae Sedis	Unknown Family	Acidibacter	uncultured bacterium
EF590056.1.1368	0.00586029	0.00812018	0	0	0	0	0	0.0969831	unchanged	0	0	0	0	0	0	ND	ND	unchanged	0	0	0	0	0	0	#DIV/0!	#DIV/0!	unchanged	Planctomycetes	Planctomycetacia	Pirellulales	Pirellulaceae	uncultured	uncultured bacterium
FJ592861.1.1402	0.0117206	0.00541345	0	0	0	0	0	0.116884	unchanged	0	0	0	0	0	0	ND	ND	unchanged	0	0	0	0	0	0	#DIV/0!	#DIV/0!	unchanged	Actinobacteria	Thermoleophilia	Solirubrobacterales	Solirubrobacteraceae	Solirubrobacter	uncultured bacterium
EU979067.1.1502	0.00293015	0.0216538	0	0	0	0	0	0.175222	unchanged	0	0	0	0	0	0	ND	ND	unchanged	0	0	0	0	0	0	#DIV/0!	#DIV/0!	unchanged	Proteobacteria	Gammaproteobacteria	Steroidobacterales	Steroidobacteraceae	Steroidobacter	uncultured gamma proteobacterium
HQ190281.1.1540	0.00293015	0	0.00272161	0	0	0	0	0.0920293	unchanged	0	0	0	0	0	0	ND	ND	unchanged	0	0	0	0	0	0	#DIV/0!	#DIV/0!	unchanged	Gemmatimonadetes	AKAU4049	uncultured bacterium	uncultured bacterium	uncultured bacterium	uncultured bacterium
KT905767.1.1518	0.00293015	0.00270673	0.013608	0	0	0	0	0.108232	unchanged	0	0	0	0	0	0	ND	ND	unchanged	0	0	0	0	0	0	#DIV/0!	#DIV/0!	unchanged	Actinobacteria	Acidimicrobiia	IMCC26256	uncultured bacterium	uncultured bacterium	uncultured bacterium
FPLL01003424.15.1517	0.00879044	0.0974421	0.0108864	0	0	0	0	0.156554	unchanged	0	0	0	0	0	0	ND	ND	unchanged	0	0	0	0	0	0	#DIV/0!	#DIV/0!	unchanged	Bacteroidetes	Bacteroidia	Sphingobacteriales	AKYH767	metagenome	metagenome
EU881199.1.1475	0.00586029	0.0108269	0	0	0	0	0	0.108715	unchanged	0	0	0	0	0	0	ND	ND	unchanged	0	0	0	0	0	0	#DIV/0!	#DIV/0!	unchanged	Planctomycetes	Phycisphaerae	Tepidisphaerales	WD2101 soil group	uncultured bacterium	uncultured bacterium
JX458410.1.1456	0.00879044	0.0162404	0	0	0	0	0	0.108715	unchanged	0	0	0	0	0	0	ND	ND	unchanged	0	0	0	0	0	0	#DIV/0!	#DIV/0!	unchanged	Proteobacteria	Alphaproteobacteria	Caulobacterales	Caulobacteraceae	uncultured	Phenylobacterium sp. B6.10-61
KF494661.1.1449	0.00879044	0.00812018	0	0	0	0	0	0.092072	unchanged	0	0	0	0	0	0	ND	ND	unchanged	0	0	0	0	0	0	#DIV/0!	#DIV/0!	unchanged	Proteobacteria	Alphaproteobacteria	Rhizobiales	Hyphomicrobiaceae	Pedomicrobium	uncultured bacterium
JX114489.1.1512	0.00879044	0.00541345	0	0	0	0	0	0.102823	unchanged	0	0	0	0	0	0	ND	ND	unchanged	0	0	0	0	0	0	#DIV/0!	#DIV/0!	unchanged	Acidobacteria	Subgroup 6	uncultured Acidobacteria bacterium	uncultured Acidobacteria bacterium	uncultured Acidobacteria bacterium	uncultured Acidobacteria bacterium
JF833917.1.1507	0	0.00812018	0.0190512	0	0	0	0	0.121252	unchanged	0	0	0	0	0	0	ND	ND	unchanged	0	0	0	0	0	0	#DIV/0!	#DIV/0!	unchanged	Nitrospirae	Nitrospira	Nitrospirales	Nitrospiraceae	Nitrospira	uncultured Nitrospira sp.
EF190147.1.1501	0.00293015	0	0.00816482	0	0	0	0	0.130783	unchanged	0	0	0	0	0	0	ND	ND	unchanged	0	0	0	0	0	0	#DIV/0!	#DIV/0!	unchanged	Proteobacteria	Gammaproteobacteria	Betaproteobacteriales	Burkholderiaceae	Massilia	uncultured bacterium
GACN01029608.149.2070	0.0117206	0	0.00816482	0	0	0	0	0.0981259	unchanged	0	0	0	0	0	0	ND	ND	unchanged	0	0	0	0	0	0	#DIV/0!	#DIV/0!	unchanged	Proteobacteria	Alphaproteobacteria	Rickettsiales	Mitochondria	Gerbera hybrid cultivar	Gerbera hybrid cultivar
[truncated: 3,036 more rows]

## Sheet: Over-represented OTUs (DI) 
Table S2. OTUs over-represented in response to water deficit
TRz
OTU Silva database ID	Phylum	Class	Order	Family	Genus	Species
[truncated: 186 more rows]
