# Supplementary material for: Tomato Cultivars With Variable Tolerances to Water Deficit Differentially Modulate the Composition and Interaction Patterns of Their Rhizosphere Microbial Communities
Source: Front Plant Sci. 2021 Jul 13;12:688533. doi: 10.3389/fpls.2021.688533 (PMC8313812; doi:10.3389/fpls.2021.688533)
Supplement: Supplementary file 9 [file Table_3.XLSX]

## Sheet:  Water deficit effect (Phylum)
Table S3. Phyla relative abundance of the fungal communities from the different water irrigated soils. BS: bulk soil; TRz: tolerant plant rhizosphere; SRz: susceptible plant rhizosphere; FI: full irrigation; DI: deficit irrigation. ND: Not defined
Phylum	BSFI1	BSFI2	BSFI3	BSDI1	BSDI2	BSDI3	Fold Change (BSDI/BSFI)	p-value <0.05	Status BSDI vs.BSFI	Status BS network vs. BS total community (p<0.01)	SRzFI1	SRzFI2	SRzFI3	SRzDI1	SRzDI2	SRzDI3	Fold Change (SRzDI/SRzFI)	p-value <0.05	Status SRzDI vs. SRzFI	Status SRz network vs. SRz total community (p<0.01)	TRzFI1	TRzFI2	TRzFI3	TRzDI1	TRzDI2	TRzDI3	Fold Change (TRzDI/TRzFI)	p-value <0.05	Status TRzDI vs. TRzFI	Status TRz network vs. TRz total community (p<0.01)
Ascomycota	47.7344	8.86841	28.0821	62.3459	51.269	46.8087	1.89436	0.050129	unchanged	under-represented in network vs.total community	49.4105	50.8392	47.5667	57.2801	50.9491	65.642	1.17627	0.118483	unchanged	under-represented in network vs.total community	89.3822	98.2305	43.462	91.9346	51.8889	39.5421	0.793534	0.204309	unchanged	under-represented in network vs.total community
Basidiomycota	3.42823	3.09531	0.744961	7.38989	34.2474	7.03309	6.69607	0.126817	unchanged	under-represented in network vs.total community	8.23144	2.6682	2.63607	0.793535	4.38247	0.147427	0.393288	0.204712	unchanged	unchanged	3.10026	0.873988	0.888889	0.265499	2.74942	39.1232	8.66481	0.219673	unchanged	unchanged
Chytridiomycota	1.87807	0.0215952	0.0584283	0.157626	0.0437573	0.0894382	0.148523	0.220315	unchanged	unchanged	0.00727802	3.82298	0.0533618	0.203844	3.50754	0.0147427	0.959446	0.37833	unchanged	unchanged	0.0147984	0	0.08577	0.0717566	38.1709	0.0433338	380.697	0.211216	unchanged	under-represented in network vs.total community
Glomeromycota	0.372634	0.251944	2.51242	0.51924	1.23979	0.821205	0.822518	0.418168	unchanged	over-represented in network vs.total community	0.211063	0.294075	0.384205	9.44962	3.51535	0.457025	15.092	0.130238	unchanged	unchanged	0.199778	0.0286553	13.5517	0.265499	2.6619	2.02224	0.359188	0.284456	unchanged	unchanged
Mortierellomycota	40.2743	86.5966	61.6637	5.86926	11.5519	33.0189	0.267538	0.0438007	under-represented in BSDI vs.BSFI	under-represented in network vs.total community	3.15138	7.09367	4.21558	0.771695	4.96055	21.7087	1.89763	0.289284	unchanged	under-represented in network vs.total community	0.229375	0.379683	15.2281	0.538175	1.49504	5.2795	0.461745	0.254306	unchanged	unchanged
Mucoromycota	1.84081	0.194356	5.09056	0.0463607	0.0218786	0.0406537	0.0152817	0.122235	unchanged	under-represented in network vs.total community	0	0	0	0	0	0	ND	ND	unchanged	unchanged	0.00739919	0	0.0155945	0.0143513	0.0291715	0.274447	13.8286	0.173225	unchanged	unchanged
unidentified	4.47161	0.971782	1.84779	23.6718	1.62631	12.188	5.14129	0.100477	unchanged	under-represented in network vs.total community	38.9884	35.2819	45.1441	31.5012	32.6849	12.0301	0.63825	0.133757	unchanged	under-represented in network vs.total community	7.06622	0.487141	26.768	6.91016	3.00467	13.7152	0.688491	0.267845	unchanged	unchanged

## Sheet:  Water deficit effect (Order)
Table S3. Order relative abundance of the fungal communities from the different water irrigated soils. BS: bulk soil; TRz: tolerant plant rhizosphere; SRz: susceptible plant rhizosphere; FI: full irrigation; DI: deficit irrigation. ND: Not defined
Order	BSFI1	BSFI2	BSFI3	BSDI1	BSDI2	BSDI3	Fold Change (BSDI/BSFI)	p-value <0.05	Status BSDI vs.BSFI	SRzFI1	SRzFI2	SRzFI3	SRzDI1	SRzDI2	SRzDI3	Fold Change (SRzDI/SRzFI)	p-value <0.05	Status SRzDI vs. SRzFI	TRzFI1	TRzFI2	TRzFI3	TRzDI1	TRzDI2	TRzDI3	Fold Change (TRzDI/TRzFI)	p-value <0.05	Status TRzDI vs. TRzFI
Dothideales	0.380086	0.0359919	0.0803389	0.584145	0.364644	0.0731767	2.05868	0.107892	unchanged	0.0727802	1.31258	0.480256	0.0364007	0.101555	0.0147427	0.0818485	0.119025	unchanged	0.0887902	0.0501469	0.0545809	0.0502296	0.0729288	10.3784	54.2668	0.211769	unchanged
Eurotiales	5.9994	1.60524	4.00964	2.31803	2.08576	5.16302	0.823711	0.347966	unchanged	0.502183	3.42132	0.501601	2.79557	0.296852	6.46469	2.15975	0.291692	unchanged	0.110988	0.0931299	15.0409	0.272675	3.39848	3.58226	0.475788	0.306574	unchanged
Thelebolales	0.708004	0	0.00730353	0	0	0	0	0.208363	unchanged	0	0	0	0	0	0	ND	ND	unchanged	0	0	0	0	0	0	ND	ND	unchanged
Saccharomycetales	0.819794	1.07976	2.32252	4.73806	2.85152	2.65062	2.42539	0.0971728	unchanged	0.55313	0.53077	1.37673	1.84916	2.95289	0.257998	2.0564	0.247015	unchanged	0.27377	94.9853	2.71345	73.1702	2.93174	1.37946	0.790848	0.449627	unchanged
Hypocreales	13.2434	0.48949	8.04119	22.9485	5.59364	6.38263	1.60396	0.15769	unchanged	18.1295	5.5444	29.0715	2.52621	14.9051	21.9151	0.745967	0.302175	unchanged	7.53237	1.9414	4.67057	5.08754	7.35852	8.46454	1.47837	0.222982	unchanged
Myrmecridiales	0.0149054	0	0.0438212	0.0834492	0.0145858	0.0406537	2.3616	0.170947	unchanged	0.0218341	0.0358629	0.138741	0.0582411	0.0312476	0.0147427	0.530608	0.294164	unchanged	0.0147984	0	0.0935673	0.00717566	13.8273	0.0072223	127.731	0.213292	unchanged
Xylariales	0	0	0	0	0	0	ND	ND	unchanged	0	0	0	0	0	0	ND	ND	unchanged	0	0	0	0	0.00729288	0.0072223	ND	0.0917565	unchanged
Cantharellales	0.0149054	0.0143968	0.00730353	0.0463607	0.0364644	0.0650459	4.03957	0.0369055	over-represented in BSDI vs.BSFI	0.786026	0.0215177	0.0213447	0.0436808	0.00781189	0.0221141	0.0888018	0.206344	unchanged	0.00739919	0.00716384	0.0155945	0.0287026	0.0510502	0.0144446	3.12351	0.121152	unchanged
Microbotryomycetes_ord_Incertae_sedis	0	0	0	0.00927214	0	0.00813074	ND	0.0926269	unchanged	0.262009	0.00717257	2.03842	0.0145603	0.0234357	0	0.0164656	0.180937	unchanged	0.00739919	0	0.0155945	0	0	0	0	0.115447	unchanged
Filobasidiales	0.320465	0.295134	0.12416	1.04775	0.525088	6.19563	10.5013	0.168418	unchanged	5.78603	2.5104	0.202775	0.0873617	2.31232	0.0221141	0.284944	0.192479	unchanged	0.0961894	0.136113	0.280702	0.043054	0.204201	0.115557	0.707229	0.267356	unchanged
Wallemiales	0	0.00719839	0.00730353	0	0.00729288	0.00813074	1.06356	0.180427	unchanged	0	0	0	0.00728014	0	0.00737137	ND	0.0917596	unchanged	0	0	0	0.00717566	0.00729288	0	ND	0.0917651	unchanged
Chytridiales	0.0149054	0.00719839	0	0	0	0	0	0.114512	unchanged	0	0	0	0	0	0	ND	ND	unchanged	0	0	0	0	0	0	ND	ND	unchanged
Spizellomycetales	0	0.00719839	0.0438212	0.139082	0.0218786	0.0731767	4.58917	0.130086	unchanged	0.00727802	0.0143451	0	0.0436808	0.0312476	0.00737137	3.80609	0.0707619	unchanged	0.00739919	0	0.0779727	0.0574053	38.1272	0.0216669	447.527	0.211373	unchanged
Glomerales	0.350276	0.22315	2.4759	0.352341	1.2252	0.723636	0.754653	0.393007	unchanged	0.167394	0.265385	0.234792	9.32586	2.18733	0.405425	17.8537	0.152984	unchanged	0.110988	0.0214915	0.444444	0.251148	2.55251	1.97891	8.28977	0.0902795	unchanged
Mortierellales	40.2743	86.5966	61.6637	5.86926	11.5519	33.0189	0.267538	0.0438007	under-represented in BSDI vs.BSFI	3.15138	7.09367	4.21558	0.771695	4.96055	21.7087	1.89763	0.289284	unchanged	0.229375	0.379683	15.2281	0.538175	1.49504	5.2795	0.461745	0.254306	unchanged
Capnodiales	0.275749	0.0647855	0.116857	1.31664	0.226079	1.38223	6.39485	0.0673457	unchanged	0.0436681	0.796156	1.38741	0.145603	0.296852	0.604452	0.470049	0.135267	unchanged	0.110988	0.0143277	0.210526	0.0717566	5.60823	5.28673	32.6544	0.0937361	unchanged
Pleosporales	5.67149	3.5632	8.94683	14.5202	26.2981	24.2052	3.57635	0.0300723	over-represented in BSDI vs.BSFI	6.74672	31.172	11.7182	3.34886	8.71807	13.3496	0.512047	0.19291	unchanged	18.8827	0.544452	18.4717	12.0838	17.2331	0.664452	0.791087	0.409783	unchanged
Chaetothyriales	0.0149054	0.0287936	0.0438212	10.6259	1.37835	3.97593	182.588	0.0974295	unchanged	0.0218341	0.0645531	0.0106724	0.465929	4.4684	0.0147427	50.9901	0.183552	unchanged	0	0.00716384	0.0233918	0.0143513	0.0510502	0.0361115	3.32223	0.0723065	unchanged
Onygenales	0.879416	0.0143968	0.0438212	3.2267	0.291715	0.0487845	3.80447	0.178843	unchanged	0.0218341	0.702912	0.0320171	0.0291206	0	9.3469	12.3896	0.23364	unchanged	0	0.0214915	0.101365	0.0143513	0.0729288	0.0361115	1.00436	0.498166	unchanged
Helotiales	0	0	0	0	0	0	ND	ND	unchanged	0	0	0	0	0	0	ND	ND	unchanged	0	0	0	0	0.0145858	0.0072223	ND	0.113205	unchanged
Pezizales	0.551498	0.115174	0.24832	0.305981	0.131272	0.455322	0.975499	0.479873	unchanged	15.0655	0.107589	0.117396	0.414968	3.14819	0.0294855	0.234959	0.274318	unchanged	61.1247	0.0358192	0.311891	0.0717566	0.37923	0.158891	0.00992116	0.212231	unchanged
Coniochaetales	0	0	0	0.0185443	0	0.845597	ND	0.205065	unchanged	0.00727802	1.01133	0.0533618	0	0	0	0	0.194449	unchanged	0.00739919	0.0501469	0.0545809	0	0.00729288	0.0216669	0.258277	0.0597989	unchanged
Glomerellales	0.0968848	0.0215952	0.0584283	0.157626	0.0948075	0.121961	2.11632	0.00163931	over-represented in BSDI vs.BSFI	4.06114	3.06986	0.939168	6.69045	2.99195	0.729766	1.29021	0.243792	unchanged	1.05808	0.128949	0.974659	0.322905	0.175029	1.3939	0.875166	0.40809	unchanged
Microascales	0.0149054	0	0.00730353	0.064905	0.00729288	0.0243922	4.34916	0.0974514	unchanged	0.0218341	0.545115	0.0426894	0.0145603	0.0546832	0.00737137	0.125673	0.187099	unchanged	0.00739919	0	0.0155945	0.0143513	0.0437573	0.0216669	3.46945	0.133467	unchanged
Sordariales	0.536593	0.921394	0.379784	0.0556328	0.0145858	0.0406537	0.0603298	0.0388554	under-represented in BSDI vs.BSFI	1.53566	0.172142	0.875133	0.0364007	0.0390594	0.103199	0.069169	0.0896954	unchanged	0.0147984	0.0286553	0.0311891	0.021527	0.0729288	0.0288892	1.65247	0.186466	unchanged
Agaricales	3.09286	2.77138	0.576979	5.66528	33.5327	0.471583	6.1587	0.18926	unchanged	0.0873362	0.0788983	0.298826	0.393128	0.117178	0.0884564	1.28749	0.396562	unchanged	0.133185	0.723548	0.553606	0.157865	0.685531	38.9427	28.2103	0.211425	unchanged
Malasseziales	0	0	0	0.00927214	0.0437573	0.0243922	ND	0.0613194	unchanged	0.00727802	0.00717257	0	0.00728014	0.00781189	0	1.04439	0.210369	unchanged	2.84129	0	0.00779727	0.00717566	0.0364644	0.0072223	0.0178522	0.215004	unchanged
Sporidiobolales	0	0	0	0.528512	0.0875146	0.195138	ND	0.0892904	unchanged	1.26638	0.00717257	0.0106724	0	0	0	0	0.207272	unchanged	0	0	0	0	0.0145858	0.0144446	ND	0.0917565	unchanged
Tremellales	0	0.00719839	0.0292141	0.0834492	0.0145858	0.0650459	4.4787	0.0986906	unchanged	0.0363901	0.0358629	0.0640342	0.240245	1.91391	0.00737137	15.8601	0.190657	unchanged	0.00739919	0	0.0155945	0.021527	1.75029	0.0288892	78.313	0.20682	unchanged
unidentified	22.999	1.90037	5.5799	25.0533	13.5429	13.5865	1.71207	0.0612093	unchanged	41.5939	37.6345	45.9658	70.3698	45.6292	24.8194	1.1248	0.376748	unchanged	7.229	0.823841	27.462	7.64208	3.63915	21.7825	0.930983	0.388612	unchanged
Rhizophlyctidales	1.86317	0.00719839	0.0146071	0.0185443	0.0218786	0.0162615	0.0300717	0.21389	unchanged	0	3.80864	0.0533618	0.160163	3.47629	0.00737137	0.943508	0.330596	unchanged	0.00739919	0	0.00779727	0.0143513	0.0437573	0.0216669	5.24961	0.0984522	unchanged
Diversisporales	0.022358	0.0287936	0.0365177	0.166898	0.0145858	0.0975689	3.18302	0.149325	unchanged	0.0436681	0.0286903	0.149413	0.123762	1.32802	0.0515996	6.77898	0.2166	unchanged	0.0887902	0.00716384	13.1072	0.0143513	0.0875146	0.0361115	0.0104503	0.211466	unchanged
Paraglomerales	0	0	0	0	0	0	ND	ND	unchanged	0	0	0	0	0	0	ND	ND	unchanged	0	0	0	0	0.0218786	0.0072223	ND	0.135384	unchanged
Mucorales	1.84081	0.194356	5.09056	0.0463607	0.0218786	0.0406537	0.0152817	0.122235	unchanged	0	0	0	0	0	0	ND	ND	unchanged	0.00739919	0	0.0155945	0.0143513	0.0291715	0.274447	13.8286	0.173225	unchanged

## Sheet:  Water deficit effect (OTUs)
Table S3. OTUs relative abundance of the fungal communities from the different water irrigated soils. BS: bulk soil; TRz: tolerant plant rhizosphere; SRz: susceptible plant rhizosphere; FI: full irrigation; DI: deficit irrigation. ND: Not defined
OTU Unite database ID	BSFI1	BSFI2	BSFI3	BSDI1	BSDI2	BSDI3	Fold Change (BSDI/BSFI)	p-value <0.05	Status BSDI vs.BSFI	SRzFI1	SRzFI2	SRzFI3	SRzDI1	SRzDI2	SRzDI3	Fold Change (SRzDI/SRzFI)	p-value <0.05	Status SRzDI vs. SRzFI	TRzFI1	TRzFI2	TRzFI3	TRzDI1	TRzDI2	TRzDI3	Fold Change (TRzDI/TRzFI)	p-value <0.05	Status TRzDI vs. TRzFI	Phylum	Class	Order	Family	Genus	Species
SH006671.07FU_AF161045_reps_singleton	0	0	0	0	0	0	ND	ND	unchanged	0	0	0	0	0	0	ND	ND	unchanged	0	0	0	0	0.109393	0.0072223	ND	0.192935	unchanged	Glomeromycota	Glomeromycetes	Glomerales	Glomeraceae	Funneliformis	mosseae
SH211101.07FU_HM036620_reps	0	0	0	0	0	0	ND	ND	unchanged	0	0	0	0	0	0	ND	ND	unchanged	0.00739919	0	0.00779727	0	0	0	0	0.0918917	unchanged	Ascomycota	Sordariomycetes	Hypocreales	Nectriaceae	Fusarium	unidentified
SH186616.07FU_GU237816_refs	0	0	0	0	0	0	ND	ND	unchanged	0.00727802	0	0.0106724	0	0	0	0	0.0988605	unchanged	0	0	0	0	0	0	ND	ND	unchanged	Ascomycota	Dothideomycetes	Pleosporales	Didymellaceae	Allophoma	piperis
SH493229.07FU_JX329363_reps_singleton	0	0	0	0	0	0	ND	ND	unchanged	0	0	0	0.00728014	0	2.70529	ND	0.210549	unchanged	0	0	0	0	0.0145858	0.0144446	ND	0.0917565	unchanged	unidentified	unidentified	unidentified	unidentified	unidentified	unidentified
SH443332.07FU_U61678_refs	0	0	0	0	0	0	ND	ND	unchanged	0.014556	0.0143451	0	0.0218404	0.0312476	0	1.83688	0.120645	unchanged	0	0	0	0.0143513	0	0.0072223	ND	0.112368	unchanged	Ascomycota	Sordariomycetes	Hypocreales	Nectriaceae	Fusarium	concentricum
SH492148.07FU_JX325828_reps_singleton	0	0	0	0	0	0	ND	ND	unchanged	0.00727802	0.00717257	0	0	0.00781189	0.0147427	1.56081	0.357818	unchanged	0	0	0	0	0	0	ND	ND	unchanged	unidentified	unidentified	unidentified	unidentified	unidentified	unidentified
SH219674.07FU_AB587028_refs	0	0	0	0	0	0	ND	ND	unchanged	0	0.0215177	0.0213447	0.00728014	0.00781189	0	0.352104	0.196228	unchanged	0	0	0	0.00717566	0	0.0072223	ND	0.0917539	unchanged	Ascomycota	Sordariomycetes	Hypocreales	Nectriaceae	Gibberella	tricincta
SH175892.07FU_EU490072_reps	0	0	0	0	0	0	ND	ND	unchanged	0	0	0	0	0	0	ND	ND	unchanged	0	0	0	0	0.0218786	0.0072223	ND	0.135384	unchanged	Basidiomycota	Agaricomycetes	Agaricales	Entolomataceae	Entoloma	unidentified
SH219587.07FU_JN616279_reps	0	0	0	0	0	0	ND	ND	unchanged	0	0	0	0.00728014	0.0390594	0	ND	0.163318	unchanged	0	0	0	0.00717566	0	0.0072223	ND	0.0917539	unchanged	Ascomycota	Sordariomycetes	Hypocreales	Nectriaceae	Fusarium	unidentified
SH177122.07FU_AB501148_refs	0	0	0	0	0	0	ND	ND	unchanged	0	0	0	0	0	0	ND	ND	unchanged	0	0.0143277	0.00779727	0.0287026	0.00729288	0.0072223	1.95335	0.293997	unchanged	Ascomycota	Saccharomycetes	Saccharomycetales	Saccharomycodaceae	Hanseniaspora	unidentified
SH490247.07FU_KM108770_reps_singleton	0	0	0	0	0	0	ND	ND	unchanged	0	0	0	0	0	0	ND	ND	unchanged	0	0	0	0	0.00729288	0.0144446	ND	0.112201	unchanged	unidentified	unidentified	unidentified	unidentified	unidentified	unidentified
SH350572.07FU_DQ841734_refs	0	0	0	0	0	0	ND	ND	unchanged	0	0	0	0.0145603	1.1796	0	ND	0.207784	unchanged	0.00739919	0	0.00779727	0	0.0145858	0.0072223	1.43508	0.383375	unchanged	Ascomycota	Sordariomycetes	Hypocreales	Hypocreaceae	Trichoderma	neokoningii
SH022240.07FU_EU442589_reps_singleton	0	0	0	0	0	0	ND	ND	unchanged	0	0	0	0	0.070307	0.00737137	ND	0.182797	unchanged	0	0	0	0	0	0	ND	ND	unchanged	Ascomycota	Sordariomycetes	Hypocreales	Nectriaceae	Fusarium	unidentified
SH434793.07FU_AF347034_refs	0	0	0	0	0	0	ND	ND	unchanged	0	0	0	0	0	0	ND	ND	unchanged	0	0	0	0.00717566	0.00729288	0.0072223	ND	1.11039e-05	over-represented in TRzDI vs. TRzFI	Ascomycota	Dothideomycetes	Pleosporales	Pleosporaceae	Alternaria	infectoria
SH206959.07FU_EU480044_reps	0.469519	0	0.00730353	0	0	0	0	0.20687	unchanged	0	0	0	0.00728014	0.0156238	0.00737137	ND	0.0338002	over-represented in SRzDI vs. SRzFI	0.0147984	0	0.0155945	0	0	0	0	0.0918917	unchanged	Ascomycota	Pezizomycetes	Pezizales	Ascobolaceae	Ascobolus	unidentified
SH492729.07FU_KT270287_reps_singleton	0	0	0	0	0	0	ND	ND	unchanged	0	0	0	0	0	0	ND	ND	unchanged	0	0	0	0	0.00729288	0.0072223	ND	0.0917565	unchanged	Ascomycota	Sordariomycetes	Hypocreales	Nectriaceae	Fusarium	unidentified
SH436088.07FU_KC987175_refs	0	0	0	0	0	0	ND	ND	unchanged	0	0	0	0	0	0	ND	ND	unchanged	0.00739919	0	0.0155945	0	0.00729288	0.0072223	0.631267	0.316563	unchanged	Ascomycota	Sordariomycetes	Hypocreales	Hypocreales_fam_Incertae_sedis	Emericellopsis	maritima
SH028942.07FU_KF849510_reps_singleton	0	0	0	0	0	0	ND	ND	unchanged	0	0	0	0	0	0	ND	ND	unchanged	0	0	0	0	0.0218786	0.0072223	ND	0.135384	unchanged	Glomeromycota	Paraglomeromycetes	Paraglomerales	unidentified	unidentified	unidentified
SH184269.07FU_X96832_reps	0	0	0	0	0	0	ND	ND	unchanged	0	0	0	0.0145603	0.00781189	0	ND	0.109146	unchanged	0	0	0	0	0	0	ND	ND	unchanged	Glomeromycota	Glomeromycetes	Glomerales	Glomeraceae	Funneliformis	mosseae
SH006677.07FU_JN685265_reps_singleton	0	0	0	0	0	0	ND	ND	unchanged	0	0	0	0	0	0	ND	ND	unchanged	0	0	0	0.00717566	0.00729288	0	ND	0.0917651	unchanged	Glomeromycota	Glomeromycetes	Glomerales	Glomeraceae	unidentified	unidentified
SH026171.07FU_KC460867_reps_singleton	0	0	0	0	0	0	ND	ND	unchanged	0	0	0	0	0	0	ND	ND	unchanged	0	0	0	0	0.00729288	0.0072223	ND	0.0917565	unchanged	Ascomycota	Sordariomycetes	Xylariales	unidentified	unidentified	unidentified
SH468592.07FU_JX114794_reps_singleton	0	0	0	0	0	0	ND	ND	unchanged	0.014556	0	0.0106724	0	0	0	0	0.0965047	unchanged	0	0	0	0	0	0	ND	ND	unchanged	Ascomycota	Sordariomycetes	Hypocreales	Nectriaceae	Fusarium	oxysporum
SH212602.07FU_KT160857_reps	0	0	0	0	0	0	ND	ND	unchanged	0	0	0	0	0	0	ND	ND	unchanged	0	0	0	0	0.00729288	0.0072223	ND	0.0917565	unchanged	Ascomycota	unidentified	unidentified	unidentified	unidentified	unidentified
SH614178.07FU_KJ775447_refs	0	0	0	0	0	0	ND	ND	unchanged	0	0	0	0	0	0	ND	ND	unchanged	0	0	0	0.00717566	0.00729288	0	ND	0.0917651	unchanged	Ascomycota	Eurotiomycetes	Eurotiales	Aspergillaceae	Aspergillus	salwaensis
SH201182.07FU_HG328042_reps	0	0	0	0	0	0	ND	ND	unchanged	0.0218341	0.00717257	0	0	0	0	0	0.13565	unchanged	0	0	0	0	0.00729288	0.0072223	ND	0.0917565	unchanged	Ascomycota	Sordariomycetes	Sordariales	Lasiosphaeriaceae	Podospora	unidentified
SH240706.07FU_FN547474_refs	0	0	0	0	0	0	ND	ND	unchanged	0	0	0	0.0582411	0.0234357	0	ND	0.12443	unchanged	0	0	0	0	0	0	ND	ND	unchanged	Glomeromycota	Glomeromycetes	Glomerales	Glomeraceae	Funneliformis	mosseae
SH292483.07FU_AF081451_refs	0	0	0	0	0	0	ND	ND	unchanged	0	0	0	0	0	0	ND	ND	unchanged	0	0.0214915	0.00779727	0	0	0	0	0.130179	unchanged	Ascomycota	Dothideomycetes	Pleosporales	Pleosporaceae	Bipolaris	eleusines
SH199973.07FU_GQ388595_reps	0	0	0	0	0	0	ND	ND	unchanged	0	0	0	0.0145603	0.00781189	0	ND	0.109146	unchanged	0	0	0	0	0	0	ND	ND	unchanged	Glomeromycota	Glomeromycetes	Glomerales	Glomeraceae	unidentified	unidentified
SH031659.07FU_GU328520_reps_singleton	0	0	0	0	0	0	ND	ND	unchanged	0	0.00717257	0.0106724	0	0	0	0	0.0993836	unchanged	0	0	0	0	0	0	ND	ND	unchanged	Basidiomycota	Agaricomycetes	Cantharellales	unidentified	unidentified	unidentified
SH496315.07FU_KU581896_reps_singleton	0	0	0	0	0	0	ND	ND	unchanged	0.0582242	0.00717257	0	0.0145603	0.00781189	0	0.342099	0.215582	unchanged	0	0	0	0	0	0	ND	ND	unchanged	unidentified	unidentified	unidentified	unidentified	unidentified	unidentified
SH490101.07FU_KT270342_reps_singleton	0	0	0	0	0	0	ND	ND	unchanged	0	0.00717257	0.0106724	0	0	0	0	0.0993836	unchanged	0	0	0	0	0	0	ND	ND	unchanged	unidentified	unidentified	unidentified	unidentified	unidentified	unidentified
SH493947.07FU_HG937117_reps_singleton	0	0	0	0	0	0	ND	ND	unchanged	0	0	0	0	0	0	ND	ND	unchanged	0.00739919	0.00716384	0	0	0	0	0	0.091805	unchanged	Basidiomycota	unidentified	unidentified	unidentified	unidentified	unidentified
SH201203.07FU_AB520299_reps	0	0	0	0	0	0	ND	ND	unchanged	0.014556	0	0.0106724	0	0	0	0	0.0965047	unchanged	0	0	0	0	0	0	ND	ND	unchanged	Ascomycota	Sordariomycetes	Sordariales	Lasiosphaeriaceae	Podospora	unidentified
SH123761.07FU_HM148092_refs	0	0	0	0	0	0	ND	ND	unchanged	0	0	0	0	0	0	ND	ND	unchanged	0	0	0	0	0.00729288	0.0072223	ND	0.0917565	unchanged	Ascomycota	Dothideomycetes	Capnodiales	Cladosporiaceae	Cladosporium	flabelliforme
SH461515.07FU_JQ723336_reps_singleton	0	0	0	0	0	0	ND	ND	unchanged	0	0	0	0.00728014	0.0156238	0	ND	0.116411	unchanged	0	0	0	0	0	0	ND	ND	unchanged	unidentified	unidentified	unidentified	unidentified	unidentified	unidentified
SH245096.07FU_FJ426982_refs	0	0	0	0	0	0	ND	ND	unchanged	0.00727802	0.00717257	0	0	0	0	0	0.0917626	unchanged	0	0	0	0	0.0145858	0.0072223	ND	0.113205	unchanged	Ascomycota	Dothideomycetes	Pleosporales	Didymellaceae	Didymella	boeremae
SH421220.07FU_HQ880761_refs	0	0	0	0	0	0	ND	ND	unchanged	0	0.0143451	0.0106724	0.0145603	0.937427	0	38.0528	0.210164	unchanged	0	0	0	0	0	0	ND	ND	unchanged	Ascomycota	Sordariomycetes	Hypocreales	Cordycipitaceae	Beauveria	bassiana
SH245177.07FU_GU237734_refs	0	0	0	0	0	0	ND	ND	unchanged	0.00727802	0.00717257	0	0	0	0	0	0.0917626	unchanged	0	0	0	0	0	0	ND	ND	unchanged	Ascomycota	Dothideomycetes	Pleosporales	Didymellaceae	Stagonosporopsis	actaeae
SH177428.07FU_KT291078_reps	0	0	0	0	0	0	ND	ND	unchanged	0	0	0	0	0	0	ND	ND	unchanged	0	0	0	0	0.0145858	0.0072223	ND	0.113205	unchanged	Ascomycota	Leotiomycetes	Helotiales	Sclerotiniaceae	unidentified	unidentified
SH389466.07FU_HQ331446_refs	0	0	0	0	0	0	ND	ND	unchanged	0	0	0	0	0	0	ND	ND	unchanged	0	0	0	0.0861079	0	0.0072223	ND	0.188207	unchanged	Ascomycota	Sordariomycetes	Hypocreales	Clavicipitaceae	Metarhizium	anisopliae
SH204425.07FU_GU721349_reps	0	0	0	0	0	0	ND	ND	unchanged	0.014556	0.00717257	0	0	0	0	0	0.113459	unchanged	0	0	0	0	0	0	ND	ND	unchanged	Ascomycota	Sordariomycetes	Hypocreales	Nectriaceae	Fusarium	unidentified
SH526409.07FU_JX372096_reps	0	0	0	0	0	0	ND	ND	unchanged	0	0	0	0.00728014	0.320287	0	ND	0.20484	unchanged	0	0	0	0	0	0	ND	ND	unchanged	unidentified	unidentified	unidentified	unidentified	unidentified	unidentified
SH219560.07FU_AM176722_reps	0	0	0	0	0	0	ND	ND	unchanged	0.0291121	0	0.0106724	0.0145603	0.593704	0.00737137	15.4743	0.220094	unchanged	0	0	0	0	0	0	ND	ND	unchanged	Ascomycota	Sordariomycetes	unidentified	unidentified	unidentified	unidentified
SH492126.07FU_JX349809_reps_singleton	0	0	0	0	0	0	ND	ND	unchanged	0	0	0	0	0.00781189	0.00737137	ND	0.0919234	unchanged	0	0	0	0	0	0	ND	ND	unchanged	unidentified	unidentified	unidentified	unidentified	unidentified	unidentified
SH006675.07FU_JN685266_reps_singleton	0	0	0	0	0	0	ND	ND	unchanged	0	0	0	0.050961	0.257792	0	ND	0.160823	unchanged	0	0	0	0.00717566	0.0145858	0	ND	0.113542	unchanged	Glomeromycota	Glomeromycetes	Glomerales	Glomeraceae	unidentified	unidentified
SH196894.07FU_AF185693_reps	0	0	0	0	0	0	ND	ND	unchanged	0	0	0	0	0	0	ND	ND	unchanged	0.00739919	0	0.233918	0	0	0	0	0.202343	unchanged	Glomeromycota	Glomeromycetes	Diversisporales	Diversisporaceae	Diversispora	unidentified
SH331250.07FU_KC411758_refs	0	0	0	0	0	0	ND	ND	unchanged	0	0	0	0	0	0	ND	ND	unchanged	0	0	0	0	0.00729288	0.0144446	ND	0.112201	unchanged	Ascomycota	Eurotiomycetes	Eurotiales	Aspergillaceae	Penicillium	decumbens
SH321021.07FU_HE615136_refs	0	0	0	0	0	0	ND	ND	unchanged	0	0.0430354	0.0106724	0	0	0	0	0.150328	unchanged	0	0	0	0	0	0	ND	ND	unchanged	Ascomycota	Eurotiomycetes	Eurotiales	Aspergillaceae	Aspergillus	costiformis
SH349791.07FU_KJ909765_refs	0	0	0	0	0	0	ND	ND	unchanged	0	0	0	0	0	0	ND	ND	unchanged	0.00739919	0	0.452242	0	0	0	0	0.206641	unchanged	Ascomycota	Dothideomycetes	Pleosporales	Pleosporaceae	Curvularia	buchloes
SH494513.07FU_JX386077_reps_singleton	0	0	0	0	0	0	ND	ND	unchanged	0	0	0	0	0.0156238	0.0221141	ND	0.0976587	unchanged	0	0	0	0	0	0	ND	ND	unchanged	unidentified	unidentified	unidentified	unidentified	unidentified	unidentified
SH458505.07FU_AY264267_reps_singleton	0	0	0	0	0	0	ND	ND	unchanged	0	0	0	0.00728014	0.0468713	0.00737137	ND	0.130018	unchanged	0	0	0	0	0	0	ND	ND	unchanged	Ascomycota	Sordariomycetes	Hypocreales	Nectriaceae	Fusarium	unidentified
SH346263.07FU_GU237850_refs	0	0	0	0	0	0	ND	ND	unchanged	0.00727802	0	0.0106724	0	0	0	0	0.0988605	unchanged	0	0	0	0	0	0	ND	ND	unchanged	Ascomycota	Dothideomycetes	Pleosporales	Didymellaceae	Stagonosporopsis	trachelii
SH006673.07FU_HF970220_reps_singleton	0	0	0	0	0	0	ND	ND	unchanged	0	0	0	0.0218404	0.132802	0	ND	0.168305	unchanged	0	0	0	0	0	0	ND	ND	unchanged	Glomeromycota	Glomeromycetes	Glomerales	Glomeraceae	unidentified	unidentified
SH190979.07FU_HG935585_reps	0	0	0	0	0	0	ND	ND	unchanged	0.0655022	0.00717257	0.22412	0.0145603	0.0156238	0.0147427	0.151374	0.162844	unchanged	0.00739919	0	0.00779727	0	0	0	0	0.0918917	unchanged	Ascomycota	Sordariomycetes	unidentified	unidentified	unidentified	unidentified
SH496173.07FU_KU164692_reps_singleton	0	0	0	0	0	0	ND	ND	unchanged	0	0.00717257	0.234792	0	0	0	0	0.202645	unchanged	0	0	0	0	0	0	ND	ND	unchanged	unidentified	unidentified	unidentified	unidentified	unidentified	unidentified
SH443329.07FU_AB725607_refs	0	0	0	0	0	0	ND	ND	unchanged	0.014556	0	0.0106724	0	0	0	0	0.0965047	unchanged	0	0	0	0.00717566	0	0.0144446	ND	0.113037	unchanged	Ascomycota	Sordariomycetes	Hypocreales	Nectriaceae	Fusarium	fujikuroi
SH489101.07FU_KM265738_reps_singleton	0	0	0	0	0	0	ND	ND	unchanged	0	0	0	0.00728014	0	0.00737137	ND	0.0917596	unchanged	0	0	0	0	0	0	ND	ND	unchanged	unidentified	unidentified	unidentified	unidentified	unidentified	unidentified
SH024971.07FU_JF439119_reps_singleton	0	0	0	0	0	0	ND	ND	unchanged	0	0	0	0.00728014	0.00781189	0	ND	0.0920049	unchanged	0	0	0	0	0	0	ND	ND	unchanged	Glomeromycota	Glomeromycetes	Glomerales	Glomeraceae	Glomus	unidentified
SH091890.07FU_FJ427003_refs	0	0	0	0	0	0	ND	ND	unchanged	0.00727802	0	0.0213447	0	0	0	0	0.133607	unchanged	0	0	0	0	0	0	ND	ND	unchanged	Ascomycota	Dothideomycetes	Pleosporales	Didymellaceae	Didymella	gardeniae
SH183654.07FU_JN943809_refs	0	0.00719839	0.0438212	0.139082	0.0218786	0.0731767	4.58917	0.130086	unchanged	0.00727802	0.0143451	0	0.0436808	0.0312476	0.00737137	3.80609	0.0707619	unchanged	0.00739919	0	0.0779727	0.0574053	38.1272	0.0216669	447.527	0.211373	unchanged	Chytridiomycota	Spizellomycetes	Spizellomycetales	Spizellomycetaceae	Spizellomyces	acuminatus
SH176395.07FU_KU164491_reps	0	0	0	0.00927214	0.0145858	0.00813074	ND	0.016538	over-represented in BSDI vs.BSFI	0	0	0	0	0	0	ND	ND	unchanged	2.84129	0	0.00779727	0	0.0291715	0.0072223	0.0127739	0.214245	unchanged	Basidiomycota	Malasseziomycetes	Malasseziales	Malasseziaceae	Malassezia	restricta
SH218830.07FU_JQ081655_reps	0.0149054	0	0.0438212	0.0834492	0.0145858	0.0406537	2.3616	0.170947	unchanged	0.0218341	0.0358629	0.138741	0.0582411	0.0312476	0.0147427	0.530608	0.294164	unchanged	0.0147984	0	0.0935673	0.00717566	13.8273	0.0072223	127.731	0.213292	unchanged	Ascomycota	Sordariomycetes	Myrmecridiales	Myrmecridiaceae	Myrmecridium	unidentified
SH179179.07FU_FJ362032_reps	0.0372634	0.0287936	0.12416	0.194715	0.0729288	0.146353	2.17645	0.108533	unchanged	0.0363901	0.0215177	0.128068	0.145603	0.0546832	0.0442282	1.31476	0.380678	unchanged	0.0591935	0.0286553	0.187135	0.00717566	0.160443	38.7477	141.519	0.21073	unchanged	Basidiomycota	Agaricomycetes	Agaricales	Bolbitiaceae	Conocybe	deliquescens
SH495758.07FU_HG425932_reps_singleton	0.0149054	0.0287936	0.0292141	0.0834492	0	0.0569152	1.92509	0.254578	unchanged	0.0291121	0.0143451	0.117396	0.0800815	0.117178	0.0442282	1.5013	0.328982	unchanged	0.0517943	0.00716384	10.4639	0.0143513	0.0437573	0.0144446	0.0068948	0.211305	unchanged	Glomeromycota	Glomeromycetes	Diversisporales	Diversisporaceae	unidentified	unidentified
SH006657.07FU_GQ203787_reps_singleton	0.0149054	0	0.00730353	0.00927214	0.00729288	0.0487845	2.94249	0.20692	unchanged	0	0	0	0.050961	0.0624951	0.103199	ND	0.0224575	over-represented in SRzDI vs. SRzFI	0	0	0	0	0	0	ND	ND	unchanged	Ascomycota	Dothideomycetes	Pleosporales	Sporormiaceae	Preussia	minipascua
SH196898.07FU_FR686958_reps	0	0	0	0.0370885	0.00729288	0.00813074	ND	0.107924	unchanged	0.00727802	0.0143451	0.0106724	0.0145603	0.0312476	0.00737137	1.64664	0.177582	unchanged	0.0295967	0	2.40936	0	0.0218786	0.0144446	0.014893	0.210429	unchanged	Glomeromycota	Glomeromycetes	Diversisporales	Diversisporaceae	Diversispora	unidentified
SH206960.07FU_EU480039_reps	0.0819794	0.115174	0.241017	0.305981	0.131272	0.455322	2.03705	0.0774308	unchanged	15.0655	0.107589	0.117396	0.407688	3.13257	0.0221141	0.232979	0.273795	unchanged	61.1099	0.0358192	0.296296	0.0717566	0.37923	0.158891	0.00992606	0.212304	unchanged	Ascomycota	Pezizomycetes	Pezizales	Ascobolaceae	unidentified	unidentified
SH198028.07FU_FJ265959_reps	0.0149054	0	0.0146071	0	0.0145858	0.0162615	1.04523	0.481581	unchanged	0.00727802	0.0358629	0.0213447	0	0	0	0	0.0605851	unchanged	0.0221976	0	0.0389864	0	2.71295	0.0216669	44.6951	0.215545	unchanged	Ascomycota	Eurotiomycetes	Eurotiales	Aspergillaceae	Aspergillus	penicillioides
SH376403.07FU_KT693730_refs	0.0149054	0.0359919	0.0584283	0.064905	0.0437573	0.0569152	1.51454	0.179218	unchanged	0	0.050208	0.458911	0.0364007	0.101555	0.0147427	0.299926	0.270645	unchanged	0.0665927	0.0358192	0.0545809	0.0502296	0.0583431	10.364	66.7074	0.211153	unchanged	Ascomycota	Dothideomycetes	Dothideales	Aureobasidiaceae	Aureobasidium	namibiae
SH187565.07FU_HE792910_refs	0.00745268	0	0.0584283	0.0370885	0.0145858	0.0487845	1.52485	0.209915	unchanged	0.014556	0.0358629	0.0320171	0.0145603	0.0390594	0.0294855	1.00812	0.452622	unchanged	0.0517943	0	6.08967	0.0143513	0.0364644	0.0216669	0.0118022	0.211289	unchanged	Ascomycota	Dothideomycetes	Pleosporales	Pleosporaceae	Curvularia	hawaiiensis
SH496235.07FU_JX326056_reps_singleton	0.11179	0.0359919	0.0584283	0.120538	0.00729288	0.0650459	0.935339	0.374719	unchanged	0.0800582	0.0573806	0.213447	0.050961	0.109366	0.0442282	0.582969	0.264537	unchanged	0.0295967	0.0286553	10.6121	0.021527	0.0656359	0.0288892	0.0108761	0.212115	unchanged	unidentified	unidentified	unidentified	unidentified	unidentified	unidentified
SH314942.07FU_AJ512436_refs	0	0.00719839	0.0511247	0.0185443	0.0218786	0.0162615	0.971903	0.488771	unchanged	0.014556	0.00717257	0.0213447	0.0291206	0.0156238	0	1.03879	0.482257	unchanged	0	0.995773	0.0467836	1.593	0.0437573	0.0072223	1.57687	0.406468	unchanged	Ascomycota	Saccharomycetes	Saccharomycetales	Saccharomycodaceae	Hanseniaspora	meyeri
SH228420.07FU_AJ512439_refs	0.186317	0.424705	0.978674	1.59481	0.940782	1.34157	2.43893	0.0721373	unchanged	0.254731	0.208005	0.640342	0.910017	0.437466	0.103199	1.31512	0.385689	unchanged	0.133185	34.895	1.23197	58.3381	1.28355	0.678896	1.663	0.396751	unchanged	Ascomycota	Saccharomycetes	Saccharomycetales	Saccharomycodaceae	Hanseniaspora	lachancei
SH207664.07FU_EU040234_reps	0.022358	0.0215952	0.094946	0.064905	0.0802217	0.0813074	1.63021	0.157186	unchanged	0.0509461	0.050208	0.128068	0.0728014	0.0312476	0	0.453921	0.224786	unchanged	0.0147984	0.00716384	0.0623782	2.79133	3.51517	0.0577784	75.4595	0.0947862	unchanged	Ascomycota	Dothideomycetes	Pleosporales	Pleosporales_fam_Incertae_sedis	Ochrocladosporium	frigidarii
SH314927.07FU_AJ512432_refs	0.0298107	0.129571	0.255624	0.380158	0.138565	0.211399	1.75931	0.242482	unchanged	0.0363901	0.0573806	0.160085	0.152883	0.460901	0.0221141	2.50496	0.25053	unchanged	0.0517943	8.66824	0.265107	9.85936	0.27713	0.158891	1.14582	0.470697	unchanged	Ascomycota	Saccharomycetes	Saccharomycetales	Saccharomycodaceae	Hanseniaspora	uvarum
SH407882.07FU_AF033447_refs	0.0298107	0.00719839	0.0365177	0.0463607	0.00729288	0.0406537	1.28263	0.148354	unchanged	0.00727802	0.050208	0.0533618	0.0436808	0.00781189	0.00737137	0.531035	0.292649	unchanged	0.00739919	0	0.08577	0.00717566	0.0218786	2.42669	26.3579	0.208667	unchanged	Ascomycota	Eurotiomycetes	Eurotiales	Aspergillaceae	Penicillium	canescens
SH207660.07FU_KX766176_reps	0	0.00719839	0.0146071	0.0185443	0.00729288	0.0162615	1.93065	0.185354	unchanged	0.00727802	0.0143451	0	0	0	0	0	0.111951	unchanged	0.00739919	0	0.0311891	0.452067	0.437573	0.0144446	23.429	0.0996572	unchanged	Ascomycota	Dothideomycetes	Pleosporales	unidentified	unidentified	unidentified
SH496263.07FU_KU580801_reps_singleton	0.0149054	0.00719839	0.00730353	0.00927214	0.0145858	0.0243922	1.64075	0.220346	unchanged	1.20087	0.817673	0	0.145603	0.617139	0.154799	0.454555	0.207134	unchanged	0.18498	0	0.382066	0.0717566	0.0145858	0.332226	0.738156	0.155906	unchanged	unidentified	unidentified	unidentified	unidentified	unidentified	unidentified
SH389464.07FU_HM055443_refs	0.022358	0.0143968	0.0584283	0.0185443	0.0218786	0.032523	0.766375	0.264277	unchanged	0.0655022	0.0215177	0.117396	0.0873617	0.0546832	0.0147427	0.767003	0.375088	unchanged	0.0147984	0.0143277	0.0311891	1.95178	0.0291715	0.0361115	33.4421	0.208389	unchanged	Ascomycota	Sordariomycetes	Hypocreales	Clavicipitaceae	Metarhizium	robertsii
SH228414.07FU_AJ512433_refs	0.00745268	0.0575871	0.0657318	0.120538	0.0875146	0.0569152	2.02619	0.169772	unchanged	0	0.00717257	0.0853789	0.0728014	0.0156238	0.0147427	1.11471	0.469891	unchanged	0.00739919	4.16935	0.101365	0.0645809	0.0729288	0.0577784	0.0456482	0.212327	unchanged	Ascomycota	Saccharomycetes	Saccharomycetales	Saccharomycodaceae	Hanseniaspora	guilliermondii
SH228413.07FU_AJ271031_refs	0.201222	0.417506	0.883728	1.50209	0.773046	0.943166	2.14202	0.133064	unchanged	0.174672	0.186487	0.416222	0.611532	1.99203	0.103199	3.4819	0.204345	unchanged	0.081391	45.5333	0.881092	3.25057	1.18874	0.44056	0.104953	0.22979	unchanged	Ascomycota	Saccharomycetes	Saccharomycetales	Saccharomycodaceae	Hanseniaspora	uvarum
SH490914.07FU_JX340144_reps_singleton	0.104337	0.00719839	0.00730353	0.0185443	0.0291715	0.00813074	0.469933	0.294679	unchanged	0.14556	0.00717257	0.0213447	0.050961	0.00781189	0	0.337624	0.156777	unchanged	0.00739919	0	0.0389864	0	1.54609	0.0216669	33.7984	0.215961	unchanged	unidentified	unidentified	unidentified	unidentified	unidentified	unidentified
SH492141.07FU_JX360020_reps_singleton	0.454613	0.136769	0.299445	1.12193	0.262544	0.772421	2.42122	0.0583558	unchanged	35.1674	26.5098	0.928495	19.7801	23.1701	5.13047	0.767992	0.242706	unchanged	6.51128	0.293717	7.65692	2.24598	0.700117	9.95956	0.892389	0.40764	unchanged	unidentified	unidentified	unidentified	unidentified	unidentified	unidentified
SH493815.07FU_KU581569_reps_singleton	0.00745268	0	0.0219106	0	0.00729288	0.0162615	0.802171	0.3586	unchanged	0.509461	0.480562	0.0106724	0.684333	0.312476	0.132685	1.12871	0.363062	unchanged	0.103589	0	0.163743	0.00717566	0.0218786	0.173335	0.757074	0.311262	unchanged	unidentified	unidentified	unidentified	unidentified	unidentified	unidentified
SH174295.07FU_KC222728_reps	0.0149054	0	0.00730353	0.00927214	0.153151	0.0162615	8.04562	0.20576	unchanged	0.00727802	0.0143451	0.0640342	0.0218404	0.0390594	0.00737137	0.797028	0.420974	unchanged	0.0443951	0	0.0545809	0.0143513	0.0218786	1.56724	16.2006	0.21297	unchanged	Ascomycota	Sordariomycetes	Hypocreales	Nectriaceae	Cylindrocarpon	unidentified
SH185946.07FU_JF432973_reps	0.104337	0.165563	0.0584283	0.0927214	0.342765	0.162615	1.82166	0.121755	unchanged	0.116448	0.100416	0.192102	0.189284	0.109366	0.0368568	0.820377	0.376505	unchanged	0.0369959	1.69067	3.29825	0.121986	0.109393	1.93558	0.431157	0.104953	unchanged	Ascomycota	Sordariomycetes	Hypocreales	Nectriaceae	unidentified	unidentified
SH240725.07FU_FN547482_refs	0	0	0	0.00927214	0.00729288	0.0162615	ND	0.0283049	over-represented in BSDI vs.BSFI	0	0	0	0.283925	0.0156238	0	ND	0.1959	unchanged	0.00739919	0	0.00779727	0.0502296	0	0.0072223	3.78061	0.215226	unchanged	Glomeromycota	Glomeromycetes	Glomerales	Glomeraceae	Funneliformis	mosseae
SH131865.07FU_AB587019_refs_singleton	0.566403	0.0143968	0.0365177	0.0463607	0.153151	0.0487845	0.402217	0.302131	unchanged	0.531295	0.0430354	0.0640342	0.0291206	0.0234357	0.0147427	0.105424	0.173539	unchanged	0.0665927	0.0143277	0.0233918	0.021527	5.97287	0.0288892	57.7429	0.21325	unchanged	Ascomycota	Sordariomycetes	Hypocreales	Nectriaceae	Fusarium	kyushuense
SH184176.07FU_KC438382_reps	0.0447161	0.00719839	0.0730353	0.0741771	0.0145858	0.414668	4.02906	0.181445	unchanged	0.0582242	0.107589	1.64354	0.305766	0.421842	0.611824	0.740281	0.377408	unchanged	0.0295967	0.0143277	4.26511	0.00717566	0.1021	0.0288892	0.0320641	0.215843	unchanged	Ascomycota	Dothideomycetes	Pleosporales	Sporormiaceae	unidentified	unidentified
SH490607.07FU_JX374577_reps_singleton	0.0149054	0	0.0219106	0.0185443	0.0145858	0.260184	7.96703	0.189862	unchanged	0.0218341	0.0215177	0.0640342	0.0145603	0.00781189	0.0221141	0.414265	0.0937862	unchanged	0.0221976	0.0143277	1.9961	0.00717566	0.0145858	0.0144446	0.0178124	0.209183	unchanged	unidentified	unidentified	unidentified	unidentified	unidentified	unidentified
SH238190.07FU_JF735320_refs	0.0149054	0.0143968	0.00730353	0.0185443	0	0.0406537	1.61718	0.321352	unchanged	0.014556	0.0717257	0	0.00728014	0.0234357	0	0.355994	0.171537	unchanged	0.00739919	0	0.288499	0.186567	0.0145858	0.072223	0.923885	0.476881	unchanged	Ascomycota	Sordariomycetes	Hypocreales	Nectriaceae	Dactylonectria	estremocensis
SH494496.07FU_JX364098_reps_singleton	0.163959	0	0.0146071	0.0556328	0.0145858	0.0243922	0.529837	0.279154	unchanged	0.422125	0.0430354	0.0426894	3.08678	0.0624951	1.3121	8.78483	0.113338	unchanged	0.0443951	0	0.0701754	0.021527	0.0583431	1.36502	12.6113	0.203763	unchanged	unidentified	unidentified	unidentified	unidentified	unidentified	unidentified
SH006669.07FU_AF161048_reps_singleton	0.0298107	0.0791823	0.102249	0.0741771	0.0656359	0.0569152	0.931291	0.435403	unchanged	0.0363901	0.0358629	0.0320171	0.735294	0.531208	0	12.1464	0.108618	unchanged	0.00739919	0.0143277	0.0935673	0.0358783	2.13681	0.0144446	18.9701	0.218434	unchanged	Glomeromycota	Glomeromycetes	Glomerales	Glomeraceae	Funneliformis	mosseae
SH190992.07FU_EF543844_reps	0	0	0	0.0185443	0	0.00813074	ND	0.119703	unchanged	0.196507	0.0215177	0.76841	0.0218404	0.0312476	0.147427	0.203273	0.148339	unchanged	0.00739919	0.00716384	0.0389864	0	0.0802217	0.0144446	1.76783	0.346696	unchanged	Ascomycota	Sordariomycetes	Glomerellales	Plectosphaerellaceae	Cephalosporium	unidentified
SH422672.07FU_HM148090_refs	0	0	0	0.0463607	0	0.0243922	ND	0.110113	unchanged	0	0	0	0.00728014	0	0.0294855	ND	0.150544	unchanged	0	0	0	0	0.182322	0.166113	ND	0.0921927	unchanged	Ascomycota	Dothideomycetes	Capnodiales	Cladosporiaceae	Cladosporium	exasperatum
SH006639.07FU_GU909871_reps_singleton	0.0894321	0.0143968	0.204499	0.0834492	0.0364644	0.837466	3.10507	0.204182	unchanged	0.0873362	0.0430354	2.14514	0.582411	0.499961	1.40056	1.09115	0.44037	unchanged	0.0295967	0	6.04288	0.00717566	0.0364644	0.0216669	0.0107546	0.212005	unchanged	Ascomycota	Dothideomycetes	Pleosporales	Sporormiaceae	Preussia	unidentified
SH294936.07FU_JQ693639_refs	0	0	0	0	0.0218786	0.00813074	ND	0.128846	unchanged	0.0218341	0	0.0106724	0.00728014	0.00781189	0	0.464278	0.244373	unchanged	0	0.121785	0.0155945	0	0	0	0	0.176997	unchanged	Ascomycota	Dothideomycetes	Pleosporales	Pleosporaceae	Alternaria	rosae
SH181404.07FU_HQ731631_reps	0.0521687	0	0.00730353	0	0	0	0	0.174089	unchanged	0.00727802	0.00717257	0	0.0218404	0.531208	0	38.2717	0.203417	unchanged	0	0	0	0.00717566	0	0.238336	ND	0.202768	unchanged	Ascomycota	Sordariomycetes	Hypocreales	Nectriaceae	Fusarium	solani
SH006659.07FU_GU909564_reps_singleton	0	0	0	0.0278164	0	0.032523	ND	0.092988	unchanged	0.0509461	6.47683	0.0533618	0.0728014	0.00781189	0.0221141	0.0156094	0.210911	unchanged	0.0443951	0	0.08577	0.00717566	0.0583431	0.0361115	0.780779	0.403292	unchanged	Ascomycota	Dothideomycetes	Pleosporales	Sporormiaceae	Preussia	unidentified
SH217942.07FU_HM148081_refs	0.22358	0.0503887	0.102249	1.23319	0.175029	1.30092	7.20098	0.0716338	unchanged	0.0363901	0.0788983	1.3127	0.123762	0.140614	0.552853	0.572294	0.270231	unchanged	0.110988	0.0143277	0.210526	0.0502296	5.35298	5.04839	31.1206	0.094694	unchanged	Ascomycota	Dothideomycetes	Capnodiales	Cladosporiaceae	Cladosporium	delicatulum
SH492253.07FU_JX329237_reps_singleton	0.327918	0.331126	0.160678	0.843764	0.167736	0.910643	2.34487	0.155878	unchanged	0.116448	0.97547	0.149413	0.138323	0.226545	0.0810851	0.359253	0.194816	unchanged	0.0887902	0.0286553	5.1384	2.69087	0.153151	1.37946	0.803578	0.434837	unchanged	unidentified	unidentified	unidentified	unidentified	unidentified	unidentified
SH204094.07FU_DQ104711_refs	0.0298107	0.0359919	0.0584283	0.064905	0.0291715	0.0487845	1.14996	0.354761	unchanged	0.0436681	0.0358629	0.0426894	0.0436808	0.0234357	0	0.549143	0.142227	unchanged	0	0.666237	0.140351	0.0358783	0.0510502	0.0216669	0.134636	0.178925	unchanged	Ascomycota	Saccharomycetes	Saccharomycetales	Pichiaceae	Pichia	kluyveri
SH497376.07FU_HG937181_reps_singleton	0.00745268	0	0.0219106	0	0.0145858	0.00813074	0.773637	0.410359	unchanged	0	0.0215177	0.0106724	0.00728014	0.00781189	0.058971	2.3008	0.261729	unchanged	0.00739919	0.114621	0.0311891	0.00717566	0.00729288	0	0.0944362	0.14166	unchanged	Ascomycota	Sordariomycetes	Hypocreales	Nectriaceae	unidentified	unidentified
SH198030.07FU_KM067407_reps	0.0149054	0	0.0730353	0.111266	0.554259	1.71559	27.0763	0.118723	unchanged	0.247453	0.0430354	0.0320171	0.123762	0.0234357	0.00737137	0.479277	0.120178	unchanged	0.0147984	0	7.32943	0.043054	0.1021	0.0433338	0.0256648	0.21652	unchanged	Ascomycota	Eurotiomycetes	Eurotiales	unidentified	unidentified	unidentified
SH245181.07FU_GU237724_refs	0	0	0	0.00927214	0.00729288	0	ND	0.094635	unchanged	0.00727802	0.0860709	0	0	0	0	0	0.188028	unchanged	0	0	0	0.0358783	0.0145858	0	ND	0.123863	unchanged	Ascomycota	Dothideomycetes	Pleosporales	Didymellaceae	Stagonosporopsis	lupini
SH434795.07FU_KC584231_refs	1.05828	0.00719839	0.116857	0.176171	1.85239	0.146353	1.83951	0.359914	unchanged	1.12082	0.121934	0.149413	0.152883	0.0937427	0.0442282	0.208922	0.173606	unchanged	0.0961894	0.100294	0.132554	7.78559	0.131272	0.072223	24.2802	0.212438	unchanged	Ascomycota	Dothideomycetes	Pleosporales	Pleosporaceae	Alternaria	chlamydosporigena
SH022133.07FU_EU516774_reps_singleton	0	0.0143968	0.00730353	0.0278164	0.00729288	0.032523	3.11665	0.153014	unchanged	0.0363901	0.00717257	0.0213447	0.0582411	6.36669	0	98.9861	0.211305	unchanged	0.0369959	0	0.0545809	0.0287026	0.0583431	0.0216669	1.18712	0.426714	unchanged	unidentified	unidentified	unidentified	unidentified	unidentified	unidentified
SH180692.07FU_KM265851_reps	0	0	0	0.00927214	0.00729288	0.00813074	ND	0.00241009	over-represented in BSDI vs.BSFI	0	0.00717257	0.0106724	0	0	0	0	0.0993836	unchanged	0	0.0358192	0.00779727	0	0	0	0	0.156529	unchanged	Ascomycota	Saccharomycetes	Saccharomycetales	Dipodascaceae	Dipodascus	geotrichum
SH374282.07FU_HM365251_refs_singleton	0	0	0	0.00927214	0	0.00813074	ND	0.0926269	unchanged	0	0.00717257	0.0213447	0.00728014	0.0156238	0.103199	4.42199	0.158997	unchanged	0	0	0	0	0.0218786	0.0144446	ND	0.100042	unchanged	Ascomycota	Sordariomycetes	Sordariales	Chaetomiaceae	Chaetomium	undulatulum
SH337757.07FU_FN547493_refs_singleton	0.022358	0	0.00730353	0	0	0	0	0.135956	unchanged	0.00727802	0.0143451	0	0.684333	0.0156238	0	32.3707	0.21078	unchanged	0.00739919	0	0.00779727	0	0.0364644	0.0072223	2.8748	0.278984	unchanged	Glomeromycota	Glomeromycetes	Glomerales	Glomeraceae	Funneliformis	mosseae
SH203387.07FU_JX469544_reps	0.00745268	0	0.00730353	0	0	0	0	0.0917726	unchanged	0.0218341	0.0143451	0	0	0	0	0	0.100226	unchanged	0	0	0	0.0143513	0	0.0144446	ND	0.0917539	unchanged	Ascomycota	Sordariomycetes	Hypocreales	Nectriaceae	Fusarium	oxysporum
SH016310.07FU_EU479983_reps_singleton	0.00745268	0	0.00730353	0.00927214	0.00729288	0.0406537	3.8776	0.141443	unchanged	0.014556	0.0788983	0.0213447	4.95778	0.0312476	0	43.4587	0.21537	unchanged	0	0.00716384	0.0623782	0.00717566	0.0145858	0.0361115	0.832201	0.380643	unchanged	Ascomycota	Dothideomycetes	unidentified	unidentified	unidentified	unidentified
SH205047.07FU_JN622205_reps	0	0	0	0.0185443	0.00729288	0.00813074	ND	0.0443822	over-represented in BSDI vs.BSFI	0	0	0	0.211124	0.304664	0	ND	0.0983039	unchanged	0.00739919	0	0.0155945	0	0.0145858	0.0144446	1.26253	0.393713	unchanged	Basidiomycota	Tremellomycetes	Tremellales	unidentified	unidentified	unidentified
SH082533.07FU_AJ853761_refs	0	0	0	0.0278164	0.00729288	0.0162615	ND	0.0511114	unchanged	0.0218341	2.31674	0.0213447	0	0	0	0	0.20597	unchanged	0.0147984	0.00716384	0.0389864	0.00717566	0.00729288	0.0144446	0.474386	0.140143	unchanged	Ascomycota	Eurotiomycetes	Eurotiales	Aspergillaceae	Aspergillus	sp
SH031273.07FU_EU754924_reps_singleton	0.0447161	0.00719839	4.28717	0.064905	0.0218786	0.0650459	0.0349911	0.213714	unchanged	0.0436681	0.0788983	0.0320171	0.0582411	0.109366	0.0147427	1.17962	0.288703	unchanged	7.02183	0	0.0467836	0.021527	0.0875146	0.0505561	0.0225784	0.215112	unchanged	Ascomycota	Sordariomycetes	Hypocreales	Nectriaceae	Fusarium	unidentified
SH174662.07FU_AF432893_reps	0	0	0	0.0185443	0.00729288	0.0162615	ND	0.0274927	over-represented in BSDI vs.BSFI	0.00727802	0	0.0106724	0	0	0	0	0.0988605	unchanged	0	0	0	0.00717566	0.0291715	0.0072223	ND	0.0929251	unchanged	Basidiomycota	Agaricomycetes	Agaricales	Agaricaceae	Agaricus	devoniensis
SH345969.07FU_GU237862_refs	0.0149054	0.0359919	0.0292141	0.203987	0.00729288	0.0487845	3.24628	0.229784	unchanged	0.262009	1.75728	0.384205	0.0218404	0.45309	0	0.1976	0.0967649	unchanged	0.00739919	0.0143277	0.0389864	0.301378	0.116686	0.0144446	7.12379	0.15628	unchanged	Ascomycota	Dothideomycetes	Pleosporales	Didymellaceae	Stagonosporopsis	dorenboschii
SH174255.07FU_JX073668_reps	0	0	0	0	0.00729288	0.00813074	ND	0.0923528	unchanged	0.778748	0.0143451	0	0	0	0	0	0.206057	unchanged	0	0	0	0.00717566	0.0145858	0	ND	0.113542	unchanged	Basidiomycota	Agaricomycetes	Cantharellales	Ceratobasidiaceae	unidentified	unidentified
SH406546.07FU_AY647237_refs_singleton	0	0	0	0.0185443	0.00729288	0	ND	0.125702	unchanged	0	0	0	0	0	0	ND	ND	unchanged	0	0	0	0.0143513	0.0145858	0.0072223	ND	0.0189596	over-represented in TRzDI vs. TRzFI	Ascomycota	Dothideomycetes	Capnodiales	Mycosphaerellaceae	Cercospora	agavicola
SH278420.07FU_AF444372_refs	0	0	0	0.0185443	0	0.00813074	ND	0.119703	unchanged	0.00727802	0.0143451	0.0106724	0.0145603	1.60144	0	50.0378	0.211951	unchanged	0	0	0	0.00717566	0.0145858	0.0144446	ND	0.0193663	over-represented in TRzDI vs. TRzFI	Basidiomycota	Tremellomycetes	Tremellales	Cryptococcaceae	Cryptococcus	saitoi
SH022241.07FU_HQ166486_reps_singleton	2.89909	0.273539	0.387087	0.751043	0.255251	0.300837	0.367201	0.197531	unchanged	1.5575	2.13743	0.128068	1.36867	2.67167	1.09096	1.34222	0.161959	unchanged	0.081391	0.272226	0.218324	0.660161	0.240665	5.06283	10.4271	0.180993	unchanged	Ascomycota	unidentified	unidentified	unidentified	unidentified	unidentified
SH289315.07FU_AF444534_refs	0	0	0	0.00927214	0	0.00813074	ND	0.0926269	unchanged	0.262009	0.00717257	2.03842	0.0145603	0.0234357	0	0.0164656	0.180937	unchanged	0.00739919	0	0.0155945	0	0	0	0	0.115447	unchanged	Basidiomycota	Microbotryomycetes	Microbotryomycetes_ord_Incertae_sedis	Chrysozymaceae	Sampaiozyma	ingeniosa
SH491809.07FU_JX327844_reps_singleton	0.0819794	0	0.00730353	0.0185443	0.0218786	0.00813074	0.543818	0.324795	unchanged	0.10917	0.0860709	0	0.0291206	0.0937427	0.0147427	0.7048	0.296496	unchanged	0	0.00716384	0.0155945	0.021527	0	0.137224	6.97548	0.182708	unchanged	unidentified	unidentified	unidentified	unidentified	unidentified	unidentified
SH494538.07FU_JX329852_reps_singleton	0.186317	0.22315	0.357873	0.537784	0.0729288	0.121961	0.954823	0.47772	unchanged	0.123726	0.050208	34.8026	4.22976	0.906179	1.91656	0.201635	0.256851	unchanged	0.00739919	0.042983	0.304094	1.47101	0.0656359	0.0650007	4.51835	0.257261	unchanged	unidentified	unidentified	unidentified	unidentified	unidentified	unidentified
SH184264.07FU_KF849512_reps	0.0596214	0.00719839	0.00730353	0.00927214	0.0145858	0.00813074	0.43156	0.261013	unchanged	0	0.0215177	0.0213447	1.9438	0.0624951	0.00737137	46.9797	0.207387	unchanged	0.00739919	0	0.0389864	0.0143513	0.0437573	0.0288892	1.87554	0.242007	unchanged	Glomeromycota	Glomeromycetes	Glomerales	Glomeraceae	Funneliformis	mosseae
SH558249.07FU_KJ834503_refs_singleton	0.0447161	0.0143968	0.00730353	0.0185443	0.0364644	0.0894382	2.17487	0.246858	unchanged	0.00727802	0.0143451	0.0106724	0.0436808	0.00781189	0	1.59442	0.356034	unchanged	0.00739919	0	0.249513	0	0	0	0	0.202895	unchanged	Ascomycota	Eurotiomycetes	Eurotiales	Aspergillaceae	Penicillium	antarcticum
SH175570.07FU_GU322944_reps	0.0298107	0.0215952	0.650015	0.139082	0.568845	0.390276	1.56568	0.313917	unchanged	0.0218341	0.0645531	0.0853789	0.050961	0.0781189	0.390683	3.02599	0.172765	unchanged	0.0517943	0	0.101365	0.0358783	0.0656359	1.84169	12.6875	0.203301	unchanged	Glomeromycota	Glomeromycetes	Glomerales	Glomeraceae	unidentified	unidentified
SH079312.07FU_EF679384_refs	0.00745268	0.00719839	0	0.00927214	0.00729288	0.032523	3.35047	0.194815	unchanged	0	0.0143451	0.0640342	0	0.00781189	0.0221141	0.38181	0.170315	unchanged	0	0	0	0	0.0364644	0.0361115	ND	0.0917565	unchanged	Ascomycota	Dothideomycetes	Capnodiales	Cladosporiaceae	Cladosporium	ramotenellum
SH497229.07FU_JX385174_reps_singleton	0.0298107	0.093579	0.102249	0.120538	0.0364644	0.0569152	0.948051	0.470929	unchanged	0.0655022	0.0430354	8.3778	0.786255	0.16405	0.37594	0.15628	0.242763	unchanged	0.00739919	0.0286553	0.0935673	0.251148	0.0583431	0.0361115	2.66624	0.252765	unchanged	unidentified	unidentified	unidentified	unidentified	unidentified	unidentified
SH176907.07FU_UDB011682_refs	0	0	0	0.0185443	0.0218786	0.0487845	ND	0.0449424	over-represented in BSDI vs.BSFI	0	0	0	0	0	0	ND	ND	unchanged	0.00739919	0	0.0233918	0.021527	0.0291715	0.0072223	1.8811	0.283785	unchanged	Basidiomycota	Agaricomycetes	Agaricales	Bolbitiaceae	Agrocybe	pediades
SH210354.07FU_HG937025_reps	0	0	0	0.0278164	0.00729288	0	ND	0.147552	unchanged	0.014556	0.53077	0.0213447	0.0145603	0.0546832	0.00737137	0.135202	0.202983	unchanged	0	0	0	0.0143513	0.00729288	0.0144446	ND	0.018324	over-represented in TRzDI vs. TRzFI	Ascomycota	Sordariomycetes	Microascales	unidentified	unidentified	unidentified
SH219559.07FU_AY378154_refs	0.171412	0.0215952	0.0292141	0.361613	0.0145858	0.0569152	1.94903	0.183472	unchanged	1.55022	0.0430354	4.89861	0.152883	1.1796	0.390683	0.265434	0.216424	unchanged	0.081391	0.0143277	0.0935673	0.021527	0.371937	0.072223	2.46023	0.280321	unchanged	Ascomycota	Sordariomycetes	Hypocreales	Hypocreales_fam_Incertae_sedis	Acremonium	furcatum
SH220670.07FU_JX968225_reps	0.00745268	0	0.0146071	0.0185443	0.0218786	0.0162615	2.56959	0.0934445	unchanged	0	0	0	0	0	0	ND	ND	unchanged	0	0	0	0.021527	0.0218786	0.0144446	ND	0.00770292	over-represented in TRzDI vs. TRzFI	Basidiomycota	Agaricomycetes	Agaricales	Bolbitiaceae	unidentified	unidentified
SH443358.07FU_AY213653_refs	0.022358	0	0.00730353	0	0.00729288	0.0162615	0.794104	0.429945	unchanged	0.00727802	0.00717257	0	0	0	0	0	0.0917626	unchanged	0	0	0	0.0287026	0.00729288	0.0144446	ND	0.058088	unchanged	Ascomycota	Sordariomycetes	Hypocreales	Nectriaceae	Fusarium	acutatum
SH198027.07FU_EF652036_refs	0.00745268	0	0.0146071	0.00927214	0.00729288	0.0406537	2.59381	0.12561	unchanged	0	0.00717257	0.0213447	0.0145603	0.00781189	0	0.784512	0.431364	unchanged	0	0.00716384	0.0233918	0	0.0218786	0.0216669	1.42512	0.246897	unchanged	Ascomycota	Eurotiomycetes	Eurotiales	Aspergillaceae	Aspergillus	penicillioides
SH026903.07FU_AY354387_reps_singleton	0.134148	0	0.0438212	0	0	0	0	0.135956	unchanged	0.0727802	0.050208	0	0.0145603	0.117178	0	1.07115	0.471534	unchanged	0	0	0	0.0645809	0.00729288	0.0938899	ND	0.0809427	unchanged	Ascomycota	Sordariomycetes	Hypocreales	Nectriaceae	Fusarium	unidentified
SH188230.07FU_JQ658342_reps	0.290654	0.388713	1.94274	0.0834492	0.0437573	0.520368	0.246967	0.114397	unchanged	0.00727802	0.0358629	0.0640342	0.0582411	0.0234357	0.0221141	0.968424	0.485451	unchanged	0.0147984	0.00716384	0.0389864	0.0143513	0.0364644	2.76614	46.2186	0.208287	unchanged	Ascomycota	unidentified	unidentified	unidentified	unidentified	unidentified
SH117088.07FU_FJ426996_refs	0.00745268	0.00719839	0.0511247	0.101994	0.0291715	0.0406537	2.61219	0.18643	unchanged	0.116448	0.22235	0.117396	0.0218404	0.0390594	0.0147427	0.165812	0.0231934	under-represented in SRzDI vs. SRzFI	0.0147984	0	0.0623782	0.00717566	11.3769	0.0433338	148.068	0.212002	unchanged	Ascomycota	Dothideomycetes	Pleosporales	Didymellaceae	Epicoccum	nigrum
SH192542.07FU_JQ606830_reps	0.00745268	0	0.0292141	0.0741771	0.0145858	0.0406537	3.52953	0.113372	unchanged	0.00727802	0.00717257	0.0426894	0.0291206	0.0312476	0	1.05649	0.482633	unchanged	0.00739919	0.00716384	0.0467836	0.0143513	0.0364644	0.0288892	1.29926	0.348711	unchanged	Ascomycota	Sordariomycetes	unidentified	unidentified	unidentified	unidentified
SH180110.07FU_HQ630340_refs	0.260844	0.0791823	0.197195	1.37228	0.182322	1.00821	4.77049	0.076196	unchanged	0.0218341	1.62817	0.106724	0.0655213	1.09366	0.0147427	0.668246	0.190804	unchanged	0.0221976	0.0286553	0.0779727	0.0502296	0.0510502	2.36892	19.1747	0.205007	unchanged	Mortierellomycota	Mortierellomycetes	Mortierellales	Mortierellaceae	Mortierella	gamsii
SH190262.07FU_AF407009_reps	0.00745268	0.00719839	0.0219106	0.0278164	0.00729288	0.00813074	1.18266	0.421593	unchanged	0	0	0	0	0	0	ND	ND	unchanged	0	0.00716384	0.0233918	0.00717566	0.0218786	0.0072223	1.18723	0.428228	unchanged	Basidiomycota	Agaricomycetes	Agaricales	Entolomataceae	Clitopilus	unidentified
SH193145.07FU_JX981468_reps	0.0149054	0.0215952	0.109553	0.185443	0.0510502	0.138223	2.5656	0.123711	unchanged	0.0363901	0.0143451	0.117396	0.138323	0.0234357	0.0221141	1.09362	0.467502	unchanged	0.0221976	0.00716384	0.148148	0.0502296	0.167736	0.0361115	1.43135	0.38825	unchanged	Ascomycota	Dothideomycetes	Pleosporales	Pleosporaceae	Pyrenophora	lolii
SH407688.07FU_AY443470_refs	0.313012	0.0287936	0.0365177	0.0927214	0.0583431	0.11383	0.700181	0.360857	unchanged	0.00727802	0.0645531	0.0106724	0.262085	0.00781189	0.00737137	3.36068	0.28464	unchanged	0.0147984	0	0.397661	0	0.0145858	0.101112	0.280508	0.211824	unchanged	Ascomycota	Eurotiomycetes	Eurotiales	Aspergillaceae	Penicillium	jensenii
SH346230.07FU_GU237893_refs_singleton	0.0298107	0.0215952	0.146071	0.463607	0.0364644	0.130092	3.19108	0.212427	unchanged	1.63755	3.62215	2.77481	0.0800815	0.726506	0.00737137	0.101308	0.014984	under-represented in SRzDI vs. SRzFI	0.0147984	0.0214915	0.124756	0.301378	0.211494	0.0361115	3.40885	0.184619	unchanged	Ascomycota	Dothideomycetes	Pleosporales	Didymellaceae	Ascochyta	boltshauseri
SH240803.07FU_FN547475_refs_singleton	0	0.0287936	0.0292141	0	0	0	0	0.0917624	unchanged	0.014556	0.0286903	0.0320171	0.327606	0.624951	0.00737137	12.7543	0.121038	unchanged	0	0	0	0.0143513	0.0291715	0	ND	0.113542	unchanged	Glomeromycota	Glomeromycetes	Glomerales	Glomeraceae	Funneliformis	mosseae
SH181896.07FU_KT948019_reps	0.0521687	0.0791823	0.00730353	0	0	0	0	0.0791327	unchanged	0.0436681	2.38129	0.0640342	0	0	0	0	0.198428	unchanged	0.00739919	0	0.0311891	0.0143513	0.0364644	0.0144446	1.6912	0.310928	unchanged	unidentified	unidentified	unidentified	unidentified	unidentified	unidentified
SH190018.07FU_AF444319_refs	0.00745268	0.0215952	0	0	0	0	0	0.132944	unchanged	0.0946143	0.0215177	0	0.00728014	0.0546832	0	0.53356	0.332614	unchanged	0	0	0	0.00717566	0	0.0144446	ND	0.113037	unchanged	Basidiomycota	Tremellomycetes	Filobasidiales	Piskurozymaceae	Solicoccozyma	terrea
SH207979.07FU_AB540575_refs	0	0.00719839	0.0219106	0	0	0	0	0.135645	unchanged	0.00727802	0.00717257	0	0.0218404	0.00781189	0	2.05198	0.198941	unchanged	0	0	0	0.0143513	0.00729288	0	ND	0.111869	unchanged	Ascomycota	Sordariomycetes	Hypocreales	Hypocreales_fam_Incertae_sedis	Acremonium	persicinum
SH469565.07FU_EU825622_reps_singleton	0.00745268	0	0.00730353	0.0185443	0	0.00813074	1.80771	0.190655	unchanged	0	0.00717257	0.0106724	0	0	0	0	0.0993836	unchanged	0	0	0	0.0143513	0.00729288	0.0072223	ND	0.0277105	over-represented in TRzDI vs. TRzFI	unidentified	unidentified	unidentified	unidentified	unidentified	unidentified
SH020234.07FU_AF161054_reps_singleton	0.163959	0.0215952	0.109553	0.0741771	0.0583431	0.032523	0.559265	0.1969	unchanged	0.0436681	0.0645531	0.0640342	5.07426	0.132802	0	30.2287	0.211133	unchanged	0.0221976	0.00716384	0.155945	0.0502296	0.0583431	0.0433338	0.819757	0.42398	unchanged	Glomeromycota	Glomeromycetes	Glomerales	Glomeraceae	Funneliformis	mosseae
SH407888.07FU_AF033492_refs	4.82188	0.568673	1.13205	0.917942	1.2325	2.48801	0.711134	0.370055	unchanged	0.0509461	0.674222	0.149413	2.16948	0.16405	0.0442282	2.71874	0.301099	unchanged	0.0221976	0.0573107	6.72904	0.0789323	0.262544	0.772786	0.163656	0.224198	unchanged	Ascomycota	Eurotiomycetes	Eurotiales	Aspergillaceae	Penicillium	atrovenetum
SH218657.07FU_AB000037_reps	0.0149054	0.0143968	0.00730353	0.0278164	0.00729288	0.032523	1.84759	0.193364	unchanged	0.00727802	0	0.0106724	0.0218404	0.00781189	0.0147427	2.47321	0.0514556	unchanged	0	0	0	0.021527	0.0364644	0.0144446	ND	0.0326275	over-represented in TRzDI vs. TRzFI	Basidiomycota	Agaricomycetes	Cantharellales	Ceratobasidiaceae	Thanatephorus	cucumeris
SH216250.07FU_EF679363_refs	0.0149054	0	0.00730353	0.00927214	0.0364644	0.0243922	3.15769	0.1598	unchanged	0	0.0215177	0.0106724	0.0145603	0.148426	0	5.06324	0.205446	unchanged	0	0	0	0.00717566	0.0145858	0.0216669	ND	0.0371648	over-represented in TRzDI vs. TRzFI	Ascomycota	Dothideomycetes	Capnodiales	Mycosphaerellaceae	Mycosphaerella	tassiana
SH217806.07FU_JX489812_reps	0.0298107	0.0575871	0.160678	0.305981	0.0802217	0.21953	2.44172	0.135527	unchanged	0.0436681	0.050208	0.0853789	32.3238	8.9993	11.6173	295.336	0.0700797	unchanged	0.0221976	0.0286553	0.202729	0.021527	0.196908	0.0938899	1.23165	0.415376	unchanged	Ascomycota	Sordariomycetes	unidentified	unidentified	unidentified	unidentified
SH000845.07FU_JF724154_reps_singleton	0.022358	0.00719839	0.0146071	0.00927214	0.0510502	0.0162615	1.7341	0.295623	unchanged	0.0218341	0.00717257	21.7503	0.0436808	0.00781189	0.00737137	0.00270276	0.211624	unchanged	0	0	0	0.021527	0.0510502	0.0072223	ND	0.0876992	unchanged	Ascomycota	Sordariomycetes	Hypocreales	Stachybotryaceae	Myrothecium	roridum
SH434804.07FU_KC584249_refs	3.18229	0.0791823	1.47531	6.17524	2.38477	17.0746	5.4118	0.124138	unchanged	2.22707	14.008	3.38314	1.55067	6.03859	10.8801	0.94144	0.469747	unchanged	18.3648	0.150441	0.405458	0.16504	0.539673	0.158891	0.0456434	0.213679	unchanged	Ascomycota	Dothideomycetes	Pleosporales	Pleosporaceae	Alternaria	subcucurbitae
SH022865.07FU_KU564071_reps_singleton	0	0	0	0.00927214	0.0218786	0.00813074	ND	0.0484906	over-represented in BSDI vs.BSFI	0	0	0	0	0	0	ND	ND	unchanged	0	0	0	0	0.00729288	0.0072223	ND	0.0917565	unchanged	Ascomycota	Sordariomycetes	Hypocreales	Bionectriaceae	unidentified	unidentified
SH554783.07FU_KR909405_refs	6.78193	0.0575871	0.832603	0.343069	0.649067	3.68323	0.609396	0.377578	unchanged	1.58661	2.07287	0.213447	1.35411	4.7965	1.03936	1.85647	0.164675	unchanged	0.0961894	0.0286553	0.374269	2.36079	0.247958	3.98671	13.2143	0.0877788	unchanged	Ascomycota	Sordariomycetes	Hypocreales	Nectriaceae	Fusarium	denticulatum
SH205939.07FU_AY364836_refs	0	0	0	0.0370885	0.00729288	0.00813074	ND	0.107924	unchanged	1.26638	0.00717257	0.0106724	0	0	0	0	0.207272	unchanged	0	0	0	0	0.0145858	0.0144446	ND	0.0917565	unchanged	Basidiomycota	Microbotryomycetes	Sporidiobolales	Sporidiobolaceae	Sporobolomyces	symmetricus
SH214104.07FU_JX566958_reps	0	0	0	0.00927214	0.00729288	0.0162615	ND	0.0283049	over-represented in BSDI vs.BSFI	0	0	0	0	0	0	ND	ND	unchanged	0	0	0	0	0	0	ND	ND	unchanged	Ascomycota	Sordariomycetes	Hypocreales	Ophiocordycipitaceae	unidentified	unidentified
SH088944.07FU_FN547488_refs_singleton	0.00745268	0.00719839	0.0292141	0	0.00729288	0.00813074	0.351614	0.132843	unchanged	0.00727802	0.00717257	0	0.0364007	0.265604	0	20.8991	0.180814	unchanged	0	0	0	0.00717566	0.0218786	0	ND	0.135738	unchanged	Glomeromycota	Glomeromycetes	Glomerales	Glomeraceae	Funneliformis	mosseae
SH433991.07FU_AY328915_refs_singleton	0	0.00719839	0.00730353	0	0.00729288	0.00813074	1.06356	0.180427	unchanged	0	0	0	0.00728014	0	0.00737137	ND	0.0917596	unchanged	0	0	0	0.00717566	0.00729288	0	ND	0.0917651	unchanged	Basidiomycota	Wallemiomycetes	Wallemiales	Wallemiaceae	Wallemia	sebi
SH198277.07FU_AY295335_reps	0.0298107	0.0215952	0.0219106	0.12981	0.0437573	0.0975689	3.69816	0.051546	unchanged	0.0291121	0.674222	0.0747065	0.0436808	0.0312476	14.0572	18.1637	0.22459	unchanged	0	0	0	0.0143513	0.0510502	0.0361115	ND	0.0432412	over-represented in TRzDI vs. TRzFI	Ascomycota	Sordariomycetes	Hypocreales	unidentified	unidentified	unidentified
SH198039.07FU_KU582265_reps	0.00745268	0.0143968	0.0584283	0.111266	0.0218786	0.0731767	2.57009	0.153873	unchanged	0.014556	0.0215177	0.0213447	0.0291206	0.0156238	0.00737137	0.907647	0.427198	unchanged	0	0	0	0.021527	0.0802217	0.0216669	ND	0.0849569	unchanged	Ascomycota	Eurotiomycetes	Eurotiales	Aspergillaceae	Aspergillus	unidentified
SH382125.07FU_DQ222455_refs_singleton	0.0149054	0.0287936	0.094946	0.936486	0.123979	0.1057	8.41116	0.179865	unchanged	2.40175	2.34543	0.18143	0.050961	0.0312476	0.0147427	0.0196711	0.0777161	unchanged	0.0591935	0.0286553	0.210526	0.0287026	0.138565	0.0794453	0.826854	0.41417	unchanged	Basidiomycota	Tremellomycetes	Filobasidiales	Filobasidiaceae	Filobasidium	stepposum
SH196911.07FU_HF970246_reps	0.00745268	0	0.00730353	0.0463607	0	0.0162615	4.24378	0.153916	unchanged	0.00727802	0	0.0213447	0.0218404	0.0312476	0	1.85475	0.32582	unchanged	0	0	0	0	0.0218786	0.0072223	ND	0.135384	unchanged	Glomeromycota	Glomeromycetes	Diversisporales	Diversisporaceae	unidentified	unidentified
SH219677.07FU_KM066585_reps	0	0	0	0.00927214	0.00729288	0.0162615	ND	0.0283049	over-represented in BSDI vs.BSFI	0	0	0	0.00728014	0.00781189	0	ND	0.0920049	unchanged	0	0	0	0	0	0	ND	ND	unchanged	Ascomycota	unidentified	unidentified	unidentified	unidentified	unidentified
SH018135.07FU_FJ582640_reps_singleton	0.0298107	0.0215952	0.394391	0.0185443	0.00729288	0.0487845	0.167389	0.190397	unchanged	0.0582242	4.0023	0.0853789	0.0291206	0	0.00737137	0.00880194	0.203663	unchanged	0.0147984	0.00716384	0.0311891	0.0358783	0.0729288	0.0216669	2.45477	0.179819	unchanged	Ascomycota	Dothideomycetes	Pleosporales	Morosphaeriaceae	Acrocalymma	vagum
SH488720.07FU_KP769975_refs_singleton	0	0	0	0.0556328	0.0145858	0.0162615	ND	0.0823062	unchanged	0	0	0	0	0	0	ND	ND	unchanged	0	0	0	0.00717566	0.0218786	0	ND	0.135738	unchanged	Ascomycota	Dothideomycetes	Pleosporales	Pleosporales_fam_Incertae_sedis	Polyschema	sclerotigenum
SH264587.07FU_AF190007_refs	0	0	0	0.00927214	0.00729288	0.00813074	ND	0.00241009	over-represented in BSDI vs.BSFI	0	0	0	0	0	0	ND	ND	unchanged	0	0	0	0	0	0	ND	ND	unchanged	Basidiomycota	Tremellomycetes	Filobasidiales	Filobasidiaceae	Filobasidium	floriforme
SH176394.07FU_AY743636_refs	0	0	0	0	0.0291715	0.0162615	ND	0.107298	unchanged	0.00727802	0.00717257	0	0.00728014	0.00781189	0	1.04439	0.210369	unchanged	0	0	0	0.00717566	0.00729288	0	ND	0.0917651	unchanged	Basidiomycota	Malasseziomycetes	Malasseziales	Malasseziaceae	Malassezia	restricta
SH379501.07FU_HQ630322_refs	0.0298107	0.0287936	0.0292141	0.0278164	0.109393	0.0243922	1.84018	0.23629	unchanged	0.00727802	0.00717257	3.25507	0	0	0	0	0.210045	unchanged	0	0	0	0.0143513	0.0145858	0.0072223	ND	0.0189596	over-represented in TRzDI vs. TRzFI	Mortierellomycota	Mortierellomycetes	Mortierellales	Mortierellaceae	Mortierella	horticola
SH190515.07FU_DQ911600_reps	0	0.00719839	0.0219106	0.0278164	0.00729288	0.032523	2.32341	0.126473	unchanged	0	0	0	0	0	0	ND	ND	unchanged	0.00739919	0	0.0155945	0	0	0	0	0.115447	unchanged	Basidiomycota	Agaricomycetes	Agaricales	Agaricaceae	Leucoagaricus	barssii
SH202178.07FU_FJ362155_reps	0.33537	0	0.00730353	0.0185443	0.00729288	0.00813074	0.099126	0.218799	unchanged	1.33916	0	0.0533618	0.0218404	0.0156238	0	0.0269039	0.203319	unchanged	0.0147984	0	0.0233918	0.0143513	0.0218786	0.0072223	1.13779	0.444172	unchanged	Ascomycota	Sordariomycetes	Sordariales	Lasiosphaeriaceae	unidentified	unidentified
SH181628.07FU_AF444469_refs	0	0.00719839	0.0292141	0.0463607	0.00729288	0.0487845	2.81326	0.121242	unchanged	0	0.00717257	0.0106724	0.0145603	0.00781189	0.00737137	1.66678	0.270145	unchanged	0	0	0	0.00717566	0.0218786	0	ND	0.135738	unchanged	Basidiomycota	Tremellomycetes	Tremellales	Bulleribasidiaceae	Vishniacozyma	victoriae
SH344892.07FU_JQ301891_refs	0.0149054	0.158365	0.365177	0.0278164	0.00729288	0	0.0652048	0.132524	unchanged	0	0.00717257	0.0106724	0.0145603	0.00781189	0	1.2537	0.427652	unchanged	0.00739919	0	0.0389864	0.021527	0	0.0361115	1.2426	0.274684	unchanged	Ascomycota	Eurotiomycetes	Eurotiales	Aspergillaceae	Aspergillus	austroafricanus
SH203408.07FU_GQ153239_reps	0	0	0	0.0185443	0	0.845597	ND	0.205065	unchanged	0.00727802	1.01133	0.0533618	0	0	0	0	0.194449	unchanged	0.00739919	0.0501469	0.0545809	0	0.00729288	0.0216669	0.258277	0.0597989	unchanged	Ascomycota	Sordariomycetes	Coniochaetales	Coniochaetaceae	Coniochaeta	unidentified
SH598433.07FU_KF303667_refs_singleton	0.00745268	0.00719839	0.00730353	0.741771	0	0.032523	35.268	0.204429	unchanged	0	0	0	0	0	0	ND	ND	unchanged	0	0	0	0.0143513	0.0145858	0.0216669	ND	0.00982788	over-represented in TRzDI vs. TRzFI	Ascomycota	Eurotiomycetes	Eurotiales	Aspergillaceae	Penicillium	williamettense
SH175615.07FU_HF970215_reps	0	0.0503887	0.445516	0	0.182322	0.00813074	0.384051	0.306991	unchanged	0	0	0	0	0	0	ND	ND	unchanged	0.00739919	0	0.0389864	0.021527	0.00729288	0.0072223	0.777013	0.41594	unchanged	Glomeromycota	Glomeromycetes	Glomerales	Glomeraceae	unidentified	unidentified
SH214063.07FU_JX975863_reps	0.0968848	0.633458	18.5291	0.12981	0.598016	0.1057	0.0432789	0.211286	unchanged	0.538574	0.050208	0.0426894	0.0436808	0.0234357	0.0147427	0.129633	0.180383	unchanged	0.0147984	0.0286553	0.101365	0.0143513	0.0510502	2.10169	14.9642	0.208176	unchanged	Mortierellomycota	Mortierellomycetes	Mortierellales	Mortierellaceae	Mortierella	exigua
SH522847.07FU_KP995458_reps	0.00745268	2.65621	0.0657318	0.101994	0.0656359	0.0813074	0.0912061	0.223784	unchanged	0.014556	0.0215177	0.0426894	0.050961	0.00781189	0.0147427	0.933375	0.468373	unchanged	0.0295967	0	0.109162	0.0143513	0.138565	0.0433338	1.41433	0.392345	unchanged	Basidiomycota	Agaricomycetes	Agaricales	unidentified	unidentified	unidentified
SH219005.07FU_KR063507_reps	2.97362	0.00719839	0.0511247	5.05331	0.0729288	0.032523	1.70147	0.204942	unchanged	0.00727802	0.0143451	0.0106724	0.0655213	0.00781189	0	2.27069	0.30114	unchanged	0.00739919	0.687728	0.0779727	0.0143513	0.0948075	0.0361115	0.187906	0.195109	unchanged	Basidiomycota	Agaricomycetes	Agaricales	unidentified	unidentified	unidentified
SH192544.07FU_EF027373_reps	0.0149054	0.00719839	0.00730353	0	0.240665	0.00813074	8.46035	0.229285	unchanged	0.00727802	0.00717257	0.0213447	0.0145603	0.00781189	0	0.625003	0.328253	unchanged	0.00739919	0	0.00779727	0	0.00729288	0.0072223	0.955169	0.481099	unchanged	Ascomycota	Sordariomycetes	Hypocreales	unidentified	unidentified	unidentified
SH407732.07FU_KJ834518_refs	0.573856	0.734236	1.96465	0.185443	0.0437573	0.471583	0.214127	0.0607339	unchanged	0.138282	0.0573806	0.128068	0.0946418	0.0468713	6.35412	20.0649	0.213843	unchanged	0	0.0214915	0.109162	0.0645809	0.145858	0.0794453	2.21873	0.179122	unchanged	Ascomycota	Eurotiomycetes	Eurotiales	Aspergillaceae	Penicillium	thymicola
SH183636.07FU_EF126342_reps	15.8817	48.8986	41.9588	3.4956	6.08956	30.7911	0.378271	0.0830193	unchanged	2.24163	0.408837	0.36286	0.305766	2.25764	18.3031	6.92474	0.215871	unchanged	0.0665927	0.24357	13.8402	0.229621	0.583431	0.418894	0.0870613	0.222251	unchanged	Mortierellomycota	Mortierellomycetes	Mortierellales	Mortierellaceae	Mortierella	alpina
SH219683.07FU_GU721377_reps	2.14637	0.0215952	0.12416	0.139082	3.1797	1.43101	2.07222	0.321008	unchanged	0.713246	2.1446	0.0960512	0.174723	5.35896	4.71768	3.47045	0.127495	unchanged	0.081391	0.042983	0.210526	0.043054	0.196908	0.144446	1.14783	0.416832	unchanged	Ascomycota	Sordariomycetes	Hypocreales	Nectriaceae	Fusarium	unidentified
SH195365.07FU_AJ271583_reps	0.0745268	0.302332	0.00730353	0	0	0	0	0.14395	unchanged	0	0	0	0.00728014	0.00781189	0	ND	0.0920049	unchanged	0	0.0286553	0.00779727	0	0	0	0	0.145659	unchanged	Ascomycota	Sordariomycetes	Sordariales	Chaetomiaceae	unidentified	unidentified
SH204701.07FU_HQ607908_reps	0.268296	0.0143968	1.66521	0.0556328	0.0656359	0.536629	0.337747	0.176064	unchanged	0.0363901	0.0358629	0.0960512	0.0582411	0.0234357	0.00737137	0.529091	0.251782	unchanged	0.0147984	0.0143277	0.0935673	0	0.0875146	0.0216669	0.889873	0.462371	unchanged	Ascomycota	Sordariomycetes	Hypocreales	unidentified	unidentified	unidentified
SH321019.07FU_EF652066_refs	0.00745268	0.0143968	0.0219106	0	0.0948075	0.0406537	3.09554	0.180685	unchanged	0	0.0860709	0.0106724	0	0	0	0	0.177997	unchanged	0	0	0	0.00717566	0	0.0072223	ND	0.0917539	unchanged	Ascomycota	Eurotiomycetes	Eurotiales	Aspergillaceae	Aspergillus	ruber
SH429908.07FU_KF465761_refs	0	0	0	0	0.291715	0.032523	ND	0.181117	unchanged	0.69869	0.0143451	0.0213447	0	0	0	0	0.196784	unchanged	0.0147984	0.00716384	0	0	0	0	0	0.114386	unchanged	Ascomycota	Dothideomycetes	Pleosporales	Pleosporaceae	Alternaria	alternata
SH204782.07FU_AB499778_reps	0.842152	0.410308	3.58604	1.01066	0.466744	1.67493	0.651512	0.246398	unchanged	0	0.00717257	0.0747065	0.0582411	0	0.00737137	0.801334	0.447426	unchanged	0.0443951	0.0573107	0.241715	0.0358783	0.109393	0.0288892	0.507134	0.277166	unchanged	Ascomycota	Dothideomycetes	Pleosporales	unidentified	unidentified	unidentified
SH205078.07FU_LK023834_reps	0	0	0	0	0	0	ND	ND	unchanged	0.0291121	0.0143451	0.0426894	0	0	0	0	0.0362572	under-represented in SRzDI vs. SRzFI	0	0	0	0.00717566	1.69924	0	ND	0.210108	unchanged	Basidiomycota	Tremellomycetes	Tremellales	Tremellaceae	Cryptococcus	frias
SH175557.07FU_HF970227_reps	0.00745268	0.00719839	0.671925	0.0278164	0.306301	0.195138	0.770862	0.419364	unchanged	0.0218341	0.0215177	0	0.00728014	0.00781189	0	0.348129	0.0919354	unchanged	0	0	0	0.00717566	0.0218786	0.0216669	ND	0.0368928	over-represented in TRzDI vs. TRzFI	Glomeromycota	Glomeromycetes	Glomerales	Glomeraceae	unidentified	unidentified
SH357827.07FU_AF444351_refs	0.022358	0.0431903	0	0.0278164	0	0.634198	10.0996	0.229137	unchanged	0.436681	0.0143451	0.0106724	0	0	0	0	0.195042	unchanged	0.00739919	0.0143277	0.00779727	0.00717566	0	0.0072223	0.487668	0.195519	unchanged	Basidiomycota	Tremellomycetes	Filobasidiales	Piskurozymaceae	Solicoccozyma	phenolica
SH200656.07FU_GQ376102_refs	0.879416	0.0143968	0.0438212	2.83727	0.0364644	0.0406537	3.10824	0.208557	unchanged	0.0218341	0.702912	0.0320171	0.0291206	0	9.3469	12.3896	0.23364	unchanged	0	0.0143277	0.08577	0.0143513	0.0729288	0.0361115	1.23271	0.413945	unchanged	Ascomycota	Eurotiomycetes	Onygenales	Gymnoascaceae	Gymnoascus	reessii
SH490605.07FU_JX374907_reps_singleton	0.0447161	0.0143968	0.628104	0.686138	0.0218786	0.902512	2.34355	0.117974	unchanged	0.0291121	0.0286903	0.0747065	2.35149	0.00781189	0.0147427	17.9161	0.221478	unchanged	0	0.00716384	0.0779727	0.021527	0.00729288	0.0144446	0.508177	0.319796	unchanged	unidentified	unidentified	unidentified	unidentified	unidentified	unidentified
SH206396.07FU_KP641179_refs	0.365181	0	0.0219106	0.51924	0.320887	0.0162615	2.21236	0.119452	unchanged	0.0727802	1.26237	0.0213447	0	0	0	0	0.190359	unchanged	0.0221976	0.0143277	0	0	0.0145858	0.0144446	0.794803	0.418309	unchanged	Ascomycota	Dothideomycetes	Dothideales	Dothioraceae	Hormonema	viticola
SH205226.07FU_KM203575_reps	0.260844	0	0.00730353	0	0.444866	0.00813074	1.68936	0.396526	unchanged	0.407569	0.00717257	0.0106724	0.00728014	0.109366	0.00737137	0.291523	0.289405	unchanged	0	0	0	0.00717566	0	0.0288892	ND	0.15025	unchanged	Ascomycota	Sordariomycetes	Hypocreales	Nectriaceae	unidentified	unidentified
SH008359.07FU_GQ921796_reps_singleton	0.0447161	2.86496	0.0730353	0.166898	0.0291715	1.91072	0.706336	0.425221	unchanged	0.00727802	0.00717257	0.0426894	0.0728014	0.0156238	0.00737137	1.67652	0.35104	unchanged	0	0.00716384	0.0779727	0.0287026	0.109393	0.0288892	1.96138	0.298017	unchanged	Ascomycota	Dothideomycetes	Pleosporales	unidentified	unidentified	unidentified
SH202562.07FU_EU379203_reps	1.86317	0.00719839	0.0146071	0.0185443	0.0218786	0.0162615	0.0300717	0.21389	unchanged	0	3.80864	0.0533618	0.160163	3.47629	0.00737137	0.943508	0.330596	unchanged	0.00739919	0	0.00779727	0.0143513	0.0437573	0.0216669	5.24961	0.0984522	unchanged	Chytridiomycota	Rhizophlyctidomycetes	Rhizophlyctidales	Rhizophlyctidaceae	Rhizophlyctis	rosea
SH202177.07FU_HM162185_reps	0.022358	0.172761	0.35057	0.0278164	0.00729288	0.0243922	0.109039	0.116308	unchanged	0.160116	0.00717257	0.76841	0	0	0	0	0.155884	unchanged	0	0	0	0.00717566	0.0218786	0	ND	0.135738	unchanged	Ascomycota	Sordariomycetes	Sordariales	Lasiosphaeriaceae	Podospora	unidentified
SH434819.07FU_KC584242_refs	0.0447161	0.00719839	0.0292141	0.111266	0.138565	0.276445	6.48693	0.0534464	unchanged	0.0582242	0.215177	0.0426894	0.0145603	0.12499	0.103199	0.767975	0.319128	unchanged	0	0	0	0	0.0145858	0.0144446	ND	0.0917565	unchanged	Ascomycota	Dothideomycetes	Pleosporales	Pleosporaceae	Alternaria	aspera
SH176586.07FU_JN205828_refs	1.84081	0.194356	5.09056	0.0463607	0.0218786	0.0406537	0.0152817	0.122235	unchanged	0	0	0	0	0	0	ND	ND	unchanged	0.00739919	0	0.0155945	0.0143513	0.0291715	0.274447	13.8286	0.173225	unchanged	Mucoromycota	Mucoromycetes	Mucorales	Mucoraceae	Actinomucor	elegans
SH177137.07FU_GU246267_refs	0.022358	0	0.0146071	1.03848	0.0291715	0.0243922	29.5425	0.200395	unchanged	0.0218341	0.00717257	0	0.0218404	0.00781189	0.00737137	1.27639	0.187213	unchanged	0	0.00716384	0.0311891	0	0.00729288	0.0072223	0.378464	0.212883	unchanged	Ascomycota	Saccharomycetes	Saccharomycetales	Saccharomycetales_fam_Incertae_sedis	Diutina	catenulata
SH183635.07FU_DQ420856_reps	19.608	34.7178	0.810692	0.797404	1.85968	1.04887	0.0672142	0.107876	unchanged	0.218341	4.31072	0.36286	0.342167	0.195297	3.36872	0.798497	0.44418	unchanged	0.118387	0.0716384	1.1462	0.200918	0.700117	0.353893	0.93916	0.476871	unchanged	Mortierellomycota	Mortierellomycetes	Mortierellales	Mortierellaceae	Mortierella	alpina
SH196384.07FU_AF050259_refs	0.00745268	0.0215952	0.0365177	10.6166	0.933489	0.0650459	177.153	0.186892	unchanged	0.0218341	0.0645531	0.0106724	0.0218404	4.4684	0.00737137	46.3387	0.211541	unchanged	0	0	0	0.0143513	0.0364644	0.0216669	ND	0.0327183	over-represented in TRzDI vs. TRzFI	Ascomycota	Eurotiomycetes	Chaetothyriales	Herpotrichiellaceae	Capronia	semi-immersa
SH357830.07FU_AF145319_refs	0.275749	0.201555	0.0292141	0.0741771	0.0218786	5.43947	10.9286	0.232001	unchanged	2.85298	0.121934	0	0.0291206	2.22639	0.00737137	0.760653	0.441635	unchanged	0.0295967	0.085966	0.0545809	0	0.0656359	0.0144446	0.470664	0.0172277	under-represented in TRzDI vs. TRzFI	Basidiomycota	Tremellomycetes	Filobasidiales	Piskurozymaceae	Solicoccozyma	fuscescens
SH206552.07FU_FJ473371_refs	0	0	0	0	0.371937	0.00813074	ND	0.205085	unchanged	0	0.00717257	0.0106724	0	0	0	0	0.0993836	unchanged	0	0.00716384	0.00779727	0	0	0	0	0.0921171	unchanged	Basidiomycota	Tremellomycetes	Filobasidiales	Filobasidiaceae	Naganishia	cerealis
SH200346.07FU_AY177309_refs	0	0	0	0.343069	0.240665	0	ND	0.0978923	unchanged	0	0	0	0	0	0	ND	ND	unchanged	0	0.00716384	0.0155945	0	0	0	0	0.117175	unchanged	Ascomycota	Eurotiomycetes	Onygenales	Onygenaceae	Auxarthron	umbrinum
SH533919.07FU_JX327925_reps	1.3862	0.0143968	0.0584283	0.0556328	0.0218786	3.5694	2.49955	0.331785	unchanged	0.77147	3.65084	0.0213447	0.0291206	0.070307	0.00737137	0.024034	0.157631	unchanged	0.0147984	0.00716384	0.0623782	0.021527	0.0583431	0.0288892	1.28953	0.385438	unchanged	unidentified	unidentified	unidentified	unidentified	unidentified	unidentified
SH494462.07FU_LM652450_refs_singleton	0.0149054	0	0.00730353	0.0370885	0	0.0243922	2.7683	0.095144	unchanged	0.00727802	0.0143451	0.0213447	0	0	0	0	0.0359146	under-represented in SRzDI vs. SRzFI	0.00739919	0	0.0155945	0	0.0364644	0.0072223	1.89994	0.34337	unchanged	Ascomycota	Sordariomycetes	Microascales	Microascaceae	Pithoascus	nidicola
SH196184.07FU_JX975966_reps	4.29274	2.2171	0.12416	0.0370885	2.69837	0.032523	0.417241	0.239475	unchanged	0.123726	0.667049	0.0640342	0.00728014	1.3827	0.00737137	1.6347	0.284649	unchanged	0.00739919	0.00716384	0.0623782	0.0287026	0.0948075	0.0288892	1.98072	0.273595	unchanged	Mortierellomycota	Mortierellomycetes	Mortierellales	Mortierellaceae	Mortierella	oligospora
SH603153.07FU_KP124419_refs_singleton	0.141601	0.0287936	0.109553	0.0834492	20.2961	0.463452	74.4532	0.207158	unchanged	0.152838	0.143451	0.426894	0.0800815	0.0390594	0.0294855	0.205517	0.102523	unchanged	0.0961894	0.00716384	0.148148	0.043054	0.123979	0.0072223	0.69286	0.383008	unchanged	Ascomycota	Dothideomycetes	Pleosporales	Pleosporaceae	Alternaria	betae-kenyensis
SH180482.07FU_EU520597_reps	0.00745268	0.00719839	0.00730353	0.00927214	0.00729288	3.89463	178.149	0.211183	unchanged	0	0	0	0.444089	0	0.00737137	ND	0.206574	unchanged	0	0.00716384	0.0233918	0	0.0145858	0.0144446	0.950082	0.462123	unchanged	Ascomycota	Eurotiomycetes	Chaetothyriales	Herpotrichiellaceae	Capronia	unidentified
SH220680.07FU_JX968237_reps	0.0298107	0.0359919	0.233713	0.176171	30.0394	0.0569152	101.071	0.211626	unchanged	0.014556	0.0215177	0.0960512	0.123762	0.0468713	0.0147427	1.40304	0.389001	unchanged	0.0221976	0	0.116959	0.0645809	0.145858	0.0650007	1.97935	0.254931	unchanged	Basidiomycota	Agaricomycetes	Agaricales	Bolbitiaceae	Conocybe	anthracophila
SH490972.07FU_JX331101_reps_singleton	0	0	0	2.20677	0	0.300837	ND	0.174978	unchanged	0	0	0	0.00728014	0.00781189	0	ND	0.0920049	unchanged	0	0.00716384	0.00779727	0	0.00729288	0.0072223	0.970195	0.281549	unchanged	unidentified	unidentified	unidentified	unidentified	unidentified	unidentified
SH217329.07FU_AY632659_refs	2.519	0.00719839	0.0657318	18.4794	0.123979	0.0813074	7.20877	0.208939	unchanged	12.1033	0.0358629	1.33404	0.116482	0.0312476	1.5185	0.12367	0.21569	unchanged	0.0295967	0.00716384	0.08577	0.043054	0.0437573	0.0361115	1.0032	0.498207	unchanged	Ascomycota	Sordariomycetes	Hypocreales	Hypocreales_fam_Incertae_sedis	Emericellopsis	humicola
SH181480.07FU_HQ657307_reps	15.1289	0.0359919	0.102249	0.101994	11.4061	0.0813074	0.759104	0.443658	unchanged	0.291121	0.0215177	0.0426894	0.050961	0.0390594	0.0147427	0.294835	0.201621	unchanged	0.0221976	0.00716384	0.116959	0.0143513	0.0802217	0.0650007	1.09058	0.457487	unchanged	Ascomycota	unidentified	unidentified	unidentified	unidentified	unidentified
SH522121.07FU_KU580754_reps	0.0149054	0	0.0292141	14.8818	0.0145858	2.1953	387.395	0.172441	unchanged	0.0218341	0.0143451	0.0426894	0.00728014	0.0156238	0	0.290406	0.141943	unchanged	0	0	0	0	0.1021	0.072223	ND	0.0976188	unchanged	unidentified	unidentified	unidentified	unidentified	unidentified	unidentified
SH208453.07FU_KT269886_reps	0.022358	0	2.32983	0.0185443	0.284422	0.00813074	0.132259	0.248099	unchanged	0	0	0	0	0	0	ND	ND	unchanged	0	0	0	0	0.0145858	0.0072223	ND	0.113205	unchanged	Ascomycota	Dothideomycetes	Pleosporales	Pleosporaceae	unidentified	unidentified
SH218655.07FU_DQ356413_reps	0	0	0	0.0185443	0.0145858	0.0162615	ND	0.00241009	over-represented in BSDI vs.BSFI	0	0	0	0.0218404	0	0.00737137	ND	0.134169	unchanged	0.00739919	0.00716384	0.0155945	0	0	0	0	0.0341648	under-represented in TRzDI vs. TRzFI	Basidiomycota	Agaricomycetes	Cantharellales	Ceratobasidiaceae	Thanatephorus	cucumeris
SH279280.07FU_JN859349_refs	0	0	0	5.12749	0	0.00813074	ND	0.210867	unchanged	0	0.00717257	0.0106724	0	0	0	0	0.0993836	unchanged	0.00739919	0	0.00779727	0	0	0	0	0.0918917	unchanged	Ascomycota	Dothideomycetes	Pleosporales	Lentitheciaceae	Darksidea	delta
SH217330.07FU_AB540572_refs	0.00745268	0	0.00730353	0	0	0	0	0.0917726	unchanged	0	0	0	0	0	0	ND	ND	unchanged	0	0	0	0	0	0	ND	ND	unchanged	Ascomycota	Sordariomycetes	Hypocreales	Hypocreales_fam_Incertae_sedis	Acremonium	dichromosporum
SH129189.07FU_AY632657_refs	0	0	0	0.417246	0	0.00813074	ND	0.205755	unchanged	0.705968	0	0.0320171	0	0	0	0	0.198543	unchanged	0	0	0	0	0	0	ND	ND	unchanged	Ascomycota	Sordariomycetes	Hypocreales	Hypocreales_fam_Incertae_sedis	Emericellopsis	glabra
SH497358.07FU_JX389602_reps_singleton	0	0	0	0	0.0510502	0.00813074	ND	0.169513	unchanged	0.0436681	0.050208	0.0106724	0.00728014	0.16405	0.0663423	2.27332	0.208526	unchanged	0	0	0	0	0	0	ND	ND	unchanged	unidentified	unidentified	unidentified	unidentified	unidentified	unidentified
SH491806.07FU_JX326786_reps_singleton	0	0	0	0.120538	0	0.00813074	ND	0.192551	unchanged	0	0	0	0	0	0	ND	ND	unchanged	0	0	0	0	0	0	ND	ND	unchanged	unidentified	unidentified	unidentified	unidentified	unidentified	unidentified
SH380084.07FU_FN547650_refs_singleton	0	0	0	0	0.00729288	0.0162615	ND	0.118473	unchanged	0	0	0	0.00728014	1.14835	0	ND	0.209501	unchanged	0	0	0	0	0	0	ND	ND	unchanged	Glomeromycota	Glomeromycetes	Diversisporales	Diversisporaceae	Diversispora	spurca
SH199660.07FU_AB972781_refs	0	0	0	0	0.00729288	0.00813074	ND	0.0923528	unchanged	0	0	0	0	0	0	ND	ND	unchanged	0	0	0	0	0	0	ND	ND	unchanged	Basidiomycota	Agaricomycetes	Cantharellales	Cantharellales_fam_Incertae_sedis	Burgoa	verzuoliana
SH488060.07FU_KU212147_reps_singleton	0.342823	0.00719839	0.0146071	0	0	0	0	0.193309	unchanged	0.00727802	0.0143451	0	0.00728014	0	0.00737137	0.677584	0.375216	unchanged	0	0	0	0	0	0	ND	ND	unchanged	Ascomycota	Saccharomycetes	Saccharomycetales	Saccharomycetales_fam_Incertae_sedis	Candida	kruisii
SH180138.07FU_HG936975_reps	0.0894321	0.0215952	0.00730353	0	0	0	0	0.129879	unchanged	0	0.00717257	0.0106724	0	0	0	0	0.0993836	unchanged	0	0	0	0	0	0	ND	ND	unchanged	Mortierellomycota	Mortierellomycetes	Mortierellales	Mortierellaceae	Mortierella	fatshederae
SH194487.07FU_DQ182587_refs	0	0	0	0	0.437573	0.0162615	ND	0.200803	unchanged	0	0	0	0	0	0	ND	ND	unchanged	0	0	0	0	0	0	ND	ND	unchanged	Ascomycota	Eurotiomycetes	Chaetothyriales	Herpotrichiellaceae	Exophiala	xenobiotica
SH175467.07FU_UDB016245_refs	0	0	0	0	0.00729288	0.00813074	ND	0.0923528	unchanged	0	0	0	0	0	0	ND	ND	unchanged	0	0	0	0	0	0	ND	ND	unchanged	Basidiomycota	Agaricomycetes	Agaricales	Agaricaceae	Leucocoprinus	cepistipes
SH204424.07FU_GU721832_reps	0	0	0	0	0.0218786	0.0162615	ND	0.0961085	unchanged	0.00727802	0.00717257	0	0	0	0	0	0.0917626	unchanged	0	0	0	0	0	0	ND	ND	unchanged	Ascomycota	Sordariomycetes	Hypocreales	Nectriaceae	Fusarium	unidentified
SH220362.07FU_FN430683_reps	0.022358	0	0.0219106	0.0278164	3.20887	0.0243922	73.6656	0.210611	unchanged	0	0	0	0	0	0	ND	ND	unchanged	0	0	0	0	0	0	ND	ND	unchanged	Basidiomycota	Agaricomycetes	Agaricales	unidentified	unidentified	unidentified
SH408328.07FU_FJ427026_refs	0	0	0	0.176171	0.00729288	0	ND	0.199632	unchanged	0	0	0	0	0	0	ND	ND	unchanged	0	0	0	0	0	0	ND	ND	unchanged	Ascomycota	Dothideomycetes	Pleosporales	Didymellaceae	Didymella	musae
SH210210.07FU_KP942942_reps	0.0149054	0	0.693836	0.00927214	0.0145858	0.00813074	0.0451345	0.215168	unchanged	0	0.00717257	0.0106724	0.00728014	0.00781189	0.00737137	1.25881	0.333742	unchanged	0	0	0	0	0	0	ND	ND	unchanged	Ascomycota	Sordariomycetes	Hypocreales	unidentified	unidentified	unidentified
SH410113.07FU_JQ685874_refs_singleton	0	0	0	2.72601	0	0.00813074	ND	0.210465	unchanged	0	0	0	0	0	0	ND	ND	unchanged	0	0	0	0	0	0	ND	ND	unchanged	Ascomycota	Sordariomycetes	Hypocreales	Hypocreaceae	Trichoderma	saturnisporopsis
SH630853.07FU_KX515196_reps_singleton	0	0	0	0	0.109393	0.00813074	ND	0.190722	unchanged	0.00727802	0	0.0106724	0	0	0	0	0.0988605	unchanged	0	0	0	0	0	0	ND	ND	unchanged	unidentified	unidentified	unidentified	unidentified	unidentified	unidentified
SH196115.07FU_HQ833001_reps	0.00745268	0.00719839	0	0.00927214	0.721995	1.13017	127.052	0.101329	unchanged	0	0.00717257	0.0106724	0	0	0	0	0.0993836	unchanged	0	0	0	0	0	0	ND	ND	unchanged	unidentified	unidentified	unidentified	unidentified	unidentified	unidentified
SH479820.07FU_KJ160145_reps_singleton	0.00745268	0	0.00730353	0	0	0	0	0.0917726	unchanged	0	0	0	0.00728014	0.00781189	0	ND	0.0920049	unchanged	0	0	0	0	0	0	ND	ND	unchanged	Ascomycota	Sordariomycetes	Hypocreales	Nectriaceae	Fusarium	oxysporum
SH407695.07FU_KC411763_refs	0.00745268	0	0.0219106	0	0	0	0	0.133742	unchanged	0	0	0	0	0.00781189	0.0368568	ND	0.157743	unchanged	0	0	0	0	0	0	ND	ND	unchanged	Ascomycota	Eurotiomycetes	Eurotiales	Aspergillaceae	Penicillium	concentricum
SH029684.07FU_AY123779_reps_singleton	0	0	0	0.0278164	0.00729288	0	ND	0.147552	unchanged	0	0	0	0	0	0	ND	ND	unchanged	0	0	0	0	0	0	ND	ND	unchanged	Ascomycota	Eurotiomycetes	Onygenales	Arachnomycetaceae	Arachnomyces	gracilis
SH332127.07FU_AF358231_refs	0.00745268	0.107976	0	0	0	0	0	0.192132	unchanged	0.00727802	0.00717257	0	0.0145603	0.00781189	0	1.54818	0.187185	unchanged	0	0	0	0	0	0	ND	ND	unchanged	Ascomycota	Sordariomycetes	Hypocreales	Bionectriaceae	Clonostachys	rosea
SH200351.07FU_HE974452_refs	0	0	0	0.0185443	0.00729288	0.00813074	ND	0.0443822	over-represented in BSDI vs.BSFI	0	0	0	0	0	0	ND	ND	unchanged	0	0	0	0	0	0	ND	ND	unchanged	Ascomycota	Eurotiomycetes	Onygenales	Onygenaceae	Auxarthron	ostraviense
SH018745.07FU_HM162095_reps_singleton	0	0.00719839	0.00730353	0	0	0	0	0.0917624	unchanged	0.00727802	0	0.0320171	0	0	0	0	0.154518	unchanged	0	0	0	0	0	0	ND	ND	unchanged	Ascomycota	unidentified	unidentified	unidentified	unidentified	unidentified
SH174650.07FU_KJ564148_reps	0.00745268	0	0.335963	0.0185443	0.00729288	0	0.0752359	0.227334	unchanged	0.014556	0.00717257	0	0	0	0	0	0.113459	unchanged	0	0	0	0	0	0	ND	ND	unchanged	Glomeromycota	Glomeromycetes	Glomerales	Glomeraceae	Dominikia	disticha
SH216361.07FU_AF444541_refs	0	0	0	0.491423	0.0802217	0.187007	ND	0.0882511	unchanged	0	0	0	0	0	0	ND	ND	unchanged	0	0	0	0	0	0	ND	ND	unchanged	Basidiomycota	Microbotryomycetes	Sporidiobolales	Sporidiobolaceae	Rhodotorula	mucilaginosa
SH206474.07FU_EF159269_reps	0.00745268	0.00719839	0	0	0.175029	0.0243922	13.6114	0.185796	unchanged	0	0	0	0	0	0	ND	ND	unchanged	0	0	0	0	0	0	ND	ND	unchanged	Ascomycota	Dothideomycetes	Pleosporales	Pleosporaceae	Alternaria	arborescens
SH200316.07FU_GU910815_reps	0.0149054	0	0.00730353	0.0278164	0.0218786	0.0162615	2.96983	0.0311749	over-represented in BSDI vs.BSFI	0.582242	0	0.0106724	0.0145603	0	0.00737137	0.0369896	0.209651	unchanged	0	0	0	0	0.0218786	0.0072223	ND	0.135384	unchanged	Ascomycota	Sordariomycetes	unidentified	unidentified	unidentified	unidentified
SH213512.07FU_KT202926_reps	0.00745268	0.0575871	0.0146071	0.00927214	0	0.162615	2.15811	0.332349	unchanged	0	0	0	0.00728014	0.531208	0	ND	0.207396	unchanged	0	0	0	0	0	0	ND	ND	unchanged	Ascomycota	Sordariomycetes	unidentified	unidentified	unidentified	unidentified
SH522172.07FU_KU581937_reps	0	0.00719839	0.00730353	2.75382	0.00729288	0	190.397	0.212082	unchanged	0	0	0	0	0	0	ND	ND	unchanged	0	0	0	0	0	0	ND	ND	unchanged	unidentified	unidentified	unidentified	unidentified	unidentified	unidentified
SH407719.07FU_AF033480_refs	0	0.00719839	0.0511247	0	0	0	0	0.173896	unchanged	0	0	0	0	0	0	ND	ND	unchanged	0	0	0	0	0	0	ND	ND	unchanged	Ascomycota	Eurotiomycetes	Eurotiales	Aspergillaceae	Penicillium	gladioli
SH200070.07FU_KU363739_reps	0	0	0	0.00927214	0.0802217	0	ND	0.180089	unchanged	0	0	0	0	0	0	ND	ND	unchanged	0	0	0	0	0	0	ND	ND	unchanged	Ascomycota	unidentified	unidentified	unidentified	unidentified	unidentified
SH127902.07FU_DQ780364_refs	0.0298107	0.00719839	0.00730353	0	0	0	0	0.0942305	unchanged	0.00727802	0.681394	0	0	0	0	0	0.208258	unchanged	0	0	0	0	0	0	ND	ND	unchanged	Ascomycota	Dothideomycetes	Capnodiales	Cladosporiaceae	Cladosporium	halotolerans
SH334211.07FU_DQ117444_refs_singleton	0.708004	0	0.00730353	0	0	0	0	0.208363	unchanged	0	0	0	0	0	0	ND	ND	unchanged	0	0	0	0	0	0	ND	ND	unchanged	Ascomycota	Leotiomycetes	Thelebolales	Pseudeurotiaceae	Geomyces	asperulatus
SH181234.07FU_AB018043_refs	0	0	0	0.00927214	0.824096	0	ND	0.208095	unchanged	0	0	0	0	0	0	ND	ND	unchanged	0	0	0	0	0	0	ND	ND	unchanged	Ascomycota	Saccharomycetes	Saccharomycetales	Saccharomycetaceae	Saccharomyces	cerevisiae
SH496224.07FU_JX338229_reps_singleton	1.44582	0	0.0365177	0.0463607	0.0218786	1.75624	1.23081	0.455456	unchanged	0.00727802	0.0143451	0.0213447	0	0	0	0	0.0359146	under-represented in SRzDI vs. SRzFI	0	0.0214915	0.0623782	0	0.00729288	0.0072223	0.173068	0.148473	unchanged	unidentified	unidentified	unidentified	unidentified	unidentified	unidentified
SH434798.07FU_FJ266490_refs	0.0372634	0	0.0365177	0.0834492	0.0364644	0.203269	4.38029	0.0928511	unchanged	0.0363901	0.200832	0.0320171	0.0218404	0.0937427	0.058971	0.648323	0.254603	unchanged	0	0	0	0	0	0	ND	ND	unchanged	Ascomycota	Dothideomycetes	Pleosporales	Pleosporaceae	Alternaria	terricola
SH190975.07FU_AB425974_refs	0.0968848	0.0215952	0.0584283	0.139082	0.0948075	0.11383	1.96554	0.0120075	over-represented in BSDI vs.BSFI	3.86463	3.04834	0.170758	6.66861	2.96071	0.582338	1.44156	0.181541	unchanged	1.05068	0.121785	0.935673	0.322905	0.0948075	1.37946	0.852491	0.394741	unchanged	Ascomycota	Sordariomycetes	Glomerellales	Plectosphaerellaceae	Plectosphaerella	oratosquillae
SH202187.07FU_GQ921728_reps	0	0.00719839	0.00730353	0	0	0	0	0.0917624	unchanged	0	0	0	0	0	0	ND	ND	unchanged	0	0	0	0	0	0	ND	ND	unchanged	Ascomycota	Sordariomycetes	Sordariales	Lasiosphaeriaceae	Cercophora	unidentified
SH476761.07FU_FN397214_reps_singleton	0.0149054	0	0.00730353	0	0	0	0	0.113752	unchanged	0	0	0	0	0	0	ND	ND	unchanged	0	0	0	0	0	0	ND	ND	unchanged	unidentified	unidentified	unidentified	unidentified	unidentified	unidentified
SH195297.07FU_AJ390388_refs	0.022358	0.107976	0	0	0	0	0	0.158788	unchanged	0	0.0143451	0.160085	0.0218404	0	0.0147427	0.209729	0.230532	unchanged	0	0	0	0	0	0	ND	ND	unchanged	Ascomycota	unidentified	unidentified	unidentified	unidentified	unidentified
SH216785.07FU_AF229488_refs	0.0149054	0	0.00730353	0.0185443	0	0.032523	2.29941	0.173058	unchanged	0	0	0	0	0	0	ND	ND	unchanged	0	0	0	0	0	0	ND	ND	unchanged	Ascomycota	Dothideomycetes	Pleosporales	Pleosporaceae	Ulocladium	chartarum
SH525454.07FU_KC011178_reps	0	0	0	0.00927214	0	0.00813074	ND	0.0926269	unchanged	0	0	0	0	0	0	ND	ND	unchanged	0	0	0	0	0	0	ND	ND	unchanged	Ascomycota	Sordariomycetes	Hypocreales	Clavicipitaceae	Metarhizium	unidentified
SH407754.07FU_KM973207_refs	0.0447161	0.00719839	0.0365177	0.0278164	0	0.0243922	0.590381	0.0249066	under-represented in BSDI vs.BSFI	0	0	0	0	0	0	ND	ND	unchanged	0	0	0	0	0	0	ND	ND	unchanged	Ascomycota	Eurotiomycetes	Eurotiales	Aspergillaceae	Penicillium	sp
SH174651.07FU_HF970316_reps	0.022358	0	0.0876424	0	0.00729288	0.00813074	0.140214	0.17073	unchanged	0	0	0	0.0145603	0.0156238	0	ND	0.0920049	unchanged	0	0	0	0	0	0	ND	ND	unchanged	Glomeromycota	Glomeromycetes	Glomerales	Glomeraceae	unidentified	unidentified
SH374010.07FU_AY706334_refs	0	0.424705	0.00730353	0	0	0	0	0.206404	unchanged	0	0.150624	0.0213447	0	0	0	0	0.173677	unchanged	0	0	0	0	0	0	ND	ND	unchanged	Ascomycota	Sordariomycetes	Sordariales	Chaetomiaceae	Humicola	grisea
SH464378.07FU_FJ827743_reps_singleton	0.0149054	0.00719839	0	0	0	0	0	0.114512	unchanged	0	0	0	0	0	0	ND	ND	unchanged	0	0	0	0	0	0	ND	ND	unchanged	Chytridiomycota	Chytridiomycetes	Chytridiales	Chytridiaceae	Phlyctochytrium	californicum
SH195295.07FU_AB625592_refs	0.104337	0.0143968	0	0	0	0	0	0.174576	unchanged	0	0	0	0	0	0	ND	ND	unchanged	0	0	0	0	0	0	ND	ND	unchanged	Ascomycota	Sordariomycetes	Sordariales	Chaetomiaceae	Humicola	nigrescens
SH495930.07FU_JX136266_reps_singleton	0.00745268	0.0287936	0.0219106	0	0	0	0	0.0455419	under-represented in BSDI vs.BSFI	0.00727802	0	0.0106724	0.00728014	0	0.0147427	1.22688	0.211175	unchanged	0	0	0	0	0.0218786	0.0072223	ND	0.135384	unchanged	Basidiomycota	Agaricomycetes	Agaricales	Entolomataceae	Entoloma	unidentified
SH184181.07FU_JX384020_reps	0	0	0	0.0185443	0	0.43906	ND	0.1994	unchanged	0	0	0	0	0	0	ND	ND	unchanged	0	0	0	0	0	0	ND	ND	unchanged	Ascomycota	Dothideomycetes	Pleosporales	Sporormiaceae	unidentified	unidentified
SH407730.07FU_JX997082_refs	0.0447161	0.0215952	0.0292141	0	0	0	0	0.0213677	under-represented in BSDI vs.BSFI	0	0	0	0	0	0	ND	ND	unchanged	0	0	0	0	0	0	ND	ND	unchanged	Ascomycota	Eurotiomycetes	Eurotiales	Aspergillaceae	Penicillium	glandicola
SH407738.07FU_JX997005_refs	0.022358	0.00719839	0.102249	0	0	0	0	0.137326	unchanged	0	0	0	0	0	0	ND	ND	unchanged	0	0	0	0	0	0	ND	ND	unchanged	Ascomycota	Eurotiomycetes	Eurotiales	Aspergillaceae	Penicillium	halotolerans
SH180145.07FU_JX316376_reps	0.0149054	0	0.00730353	0.00927214	0.0145858	0.00813074	1.44035	0.319694	unchanged	0	0.0143451	0.0106724	0.00728014	0.00781189	0	0.603259	0.302083	unchanged	0	0	0	0	0	0	ND	ND	unchanged	Mortierellomycota	Mortierellomycetes	Mortierellales	Mortierellaceae	Mortierella	unidentified
SH592033.07FU_KJ834512_refs_singleton	0.022358	0.0143968	0.0365177	0	0	0	0	0.0317672	under-represented in BSDI vs.BSFI	0	0	0	0	0	0	ND	ND	unchanged	0	0	0	0	0	0	ND	ND	unchanged	Ascomycota	Eurotiomycetes	Eurotiales	Aspergillaceae	Penicillium	marinum
SH196150.07FU_AF121283_reps	0.119243	0	1.07362	0	0	0	0	0.181223	unchanged	0	0	0	0	0	0	ND	ND	unchanged	0	0	0	0	0	0	ND	ND	unchanged	Ascomycota	unidentified	unidentified	unidentified	unidentified	unidentified

## Sheet: Over-represented (DI) 
Table S3. OTUs over-represented in response to water deficit
TRz
OTU Unite database ID	Phylum	Class	Order	Family	Genus	Species
SH434793.07FU_AF347034_refs	Ascomycota	Dothideomycetes	Pleosporales	Pleosporaceae	Alternaria	infectoria
SH406546.07FU_AY647237_refs_singleton	Ascomycota	Dothideomycetes	Capnodiales	Mycosphaerellaceae	Cercospora	agavicola
SH278420.07FU_AF444372_refs	Basidiomycota	Tremellomycetes	Tremellales	Cryptococcaceae	Cryptococcus	saitoi
SH210354.07FU_HG937025_reps	Ascomycota	Sordariomycetes	Microascales	unidentified	unidentified	unidentified
SH220670.07FU_JX968225_reps	Basidiomycota	Agaricomycetes	Agaricales	Bolbitiaceae	unidentified	unidentified
SH469565.07FU_EU825622_reps_singleton	unidentified	unidentified	unidentified	unidentified	unidentified	unidentified
SH218657.07FU_AB000037_reps	Basidiomycota	Agaricomycetes	Cantharellales	Ceratobasidiaceae	Thanatephorus	cucumeris
SH216250.07FU_EF679363_refs	Ascomycota	Dothideomycetes	Capnodiales	Mycosphaerellaceae	Mycosphaerella	tassiana
SH198277.07FU_AY295335_reps	Ascomycota	Sordariomycetes	Hypocreales	unidentified	unidentified	unidentified
SH379501.07FU_HQ630322_refs	Mortierellomycota	Mortierellomycetes	Mortierellales	Mortierellaceae	Mortierella	horticola
SH598433.07FU_KF303667_refs_singleton	Ascomycota	Eurotiomycetes	Eurotiales	Aspergillaceae	Penicillium	williamettense
SH175557.07FU_HF970227_reps	Glomeromycota	Glomeromycetes	Glomerales	Glomeraceae	unidentified	unidentified
SH196384.07FU_AF050259_refs	Ascomycota	Eurotiomycetes	Chaetothyriales	Herpotrichiellaceae	Capronia	semi-immersa
SRz
OTU Unite database ID	Phylum	Class	Order	Family	Genus	Species
SH206959.07FU_EU480044_reps	Ascomycota	Pezizomycetes	Pezizales	Ascobolaceae	Ascobolus	unidentified
SH006657.07FU_GQ203787_reps_singleton	Ascomycota	Dothideomycetes	Pleosporales	Sporormiaceae	Preussia	minipascua
Bulk soil
OTU Unite database ID	Phylum	Class	Order	Family	Genus	Species
SH176395.07FU_KU164491_reps	Basidiomycota	Malasseziomycetes	Malasseziales	Malasseziaceae	Malassezia	restricta
SH240725.07FU_FN547482_refs	Glomeromycota	Glomeromycetes	Glomerales	Glomeraceae	Funneliformis	mosseae
SH180692.07FU_KM265851_reps	Ascomycota	Saccharomycetes	Saccharomycetales	Dipodascaceae	Dipodascus	geotrichum
SH205047.07FU_JN622205_reps	Basidiomycota	Tremellomycetes	Tremellales	unidentified	unidentified	unidentified
SH174662.07FU_AF432893_reps	Basidiomycota	Agaricomycetes	Agaricales	Agaricaceae	Agaricus	devoniensis
SH176907.07FU_UDB011682_refs	Basidiomycota	Agaricomycetes	Agaricales	Bolbitiaceae	Agrocybe	pediades
SH022865.07FU_KU564071_reps_singleton	Ascomycota	Sordariomycetes	Hypocreales	Bionectriaceae	unidentified	unidentified
SH214104.07FU_JX566958_reps	Ascomycota	Sordariomycetes	Hypocreales	Ophiocordycipitaceae	unidentified	unidentified
SH219677.07FU_KM066585_reps	Ascomycota	unidentified	unidentified	unidentified	unidentified	unidentified
SH264587.07FU_AF190007_refs	Basidiomycota	Tremellomycetes	Filobasidiales	Filobasidiaceae	Filobasidium	floriforme
SH218655.07FU_DQ356413_reps	Basidiomycota	Agaricomycetes	Cantharellales	Ceratobasidiaceae	Thanatephorus	cucumeris
SH200351.07FU_HE974452_refs	Ascomycota	Eurotiomycetes	Onygenales	Onygenaceae	Auxarthron	ostraviense
SH200316.07FU_GU910815_reps	Ascomycota	Sordariomycetes	unidentified	unidentified	unidentified	unidentified
SH190975.07FU_AB425974_refs	Ascomycota	Sordariomycetes	Glomerellales	Plectosphaerellaceae	Plectosphaerella	oratosquillae
