# Supplementary material for: Tomato Cultivars With Variable Tolerances to Water Deficit Differentially Modulate the Composition and Interaction Patterns of Their Rhizosphere Microbial Communities
Source: Front Plant Sci. 2021 Jul 13;12:688533. doi: 10.3389/fpls.2021.688533 (PMC8313812; doi:10.3389/fpls.2021.688533)
Supplement: Supplementary file 10 [file Table_4.XLSX]

## Sheet: degree metrics BS
Table S4. BS network degree metrics. In blue, responsive-to-water-deficit hub nodes.
OTU ID	total degree	negative degree	positive degree	Kingdom	Phylum	Class	Order	Family	Genus	Species
FPLS01001199.16.1530	32	32	0	Bacteria	Proteobacteria	Gammaproteobacteria	Betaproteobacteriales	Burkholderiaceae	Caenimonas	metagenome
JQ978628.1.1523	31	0	31	Bacteria	Proteobacteria	Deltaproteobacteria	Myxococcales	bacteriap25	uncultured bacterium	uncultured bacterium
JQ861359.1.1480	31	0	31	Bacteria	Proteobacteria	Deltaproteobacteria	Myxococcales	bacteriap25	uncultured delta proteobacterium	uncultured delta proteobacterium
FJ478485.1.1522	31	0	31	Bacteria	Acidobacteria	Blastocatellia (Subgroup 4)	Pyrinomonadales	Pyrinomonadaceae	RB41	uncultured bacterium
JN038955.1.1511	31	0	31	Bacteria	Acidobacteria	Subgroup 6	uncultured Acidobacteria bacterium	uncultured Acidobacteria bacterium	uncultured Acidobacteria bacterium	uncultured Acidobacteria bacterium
FPLS01045975.9.1543	31	0	31	Bacteria	Proteobacteria	Deltaproteobacteria	Myxococcales	BIrii41	metagenome	metagenome
KF712663.1.1491	31	0	31	Bacteria	Gemmatimonadetes	Gemmatimonadetes	Gemmatimonadales	Gemmatimonadaceae	uncultured	uncultured bacterium
KC554198.1.1520	31	1	30	Bacteria	Actinobacteria	Actinobacteria	Propionibacteriales	Nocardioidaceae	Marmoricola	uncultured bacterium
FM253665.1.1512	31	1	30	Bacteria	Proteobacteria	Deltaproteobacteria	Myxococcales	Haliangiaceae	Haliangium	uncultured bacterium
FM209362.1.1482	31	1	30	Bacteria	Proteobacteria	Alphaproteobacteria	Rhizobiales	Labraceae	Labrys	uncultured bacterium
FPLL01001943.10.1474	31	1	30	Bacteria	Proteobacteria	Alphaproteobacteria	Rhizobiales	Xanthobacteraceae	uncultured	metagenome
AY955095.1.1528	31	1	30	Bacteria	Proteobacteria	Gammaproteobacteria	Pseudomonadales	Pseudomonadaceae	Pseudomonas	uncultured bacterium
EU431706.1.1473	31	1	30	Bacteria	Proteobacteria	Deltaproteobacteria	Bdellovibrionales	Bdellovibrionaceae	Bdellovibrio	uncultured bacterium
FPLS01009566.17.1562	31	1	30	Bacteria	Omnitrophicaeota	Omnitrophia	Omnitrophales	Omnitrophaceae	Candidatus Omnitrophus	metagenome
JN860305.1.1465	31	1	30	Bacteria	Proteobacteria	Alphaproteobacteria	Holosporales	Holosporaceae	uncultured	uncultured alpha proteobacterium
SH079312.07FU-EF679384-refs	31	1	30	Fungi	Ascomycota	Dothideomycetes	Capnodiales	Cladosporiaceae	Cladosporium	ramotenellum
EF157188.1.1458	31	0	31	Bacteria	Proteobacteria	Gammaproteobacteria	Betaproteobacteriales	TRA3-20	uncultured bacterium	uncultured bacterium
HQ118938.1.1525	31	0	31	Bacteria	Acidobacteria	Subgroup 6	uncultured bacterium	uncultured bacterium	uncultured bacterium	uncultured bacterium
FPLS01041255.11.1517	31	0	31	Bacteria	Actinobacteria	Acidimicrobiia	Microtrichales	uncultured	metagenome	metagenome
SH433991.07FU-AY328915-refs-singleton	31	0	31	Fungi	Basidiomycota	Wallemiomycetes	Wallemiales	Wallemiaceae	Wallemia	sebi
JN177919.1.1540	31	1	30	Bacteria	Actinobacteria	Thermoleophilia	Solirubrobacterales	Solirubrobacteraceae	uncultured	uncultured bacterium
EF612409.1.1487	31	1	30	Bacteria	Proteobacteria	Gammaproteobacteria	Betaproteobacteriales	Nitrosomonadaceae	MND1	uncultured beta proteobacterium
FJ529841.1.1481	31	1	30	Bacteria	Proteobacteria	Alphaproteobacteria	Sneathiellales	Sneathiellaceae	Ferrovibrio	uncultured bacterium
EU133427.1.1316	31	0	31	Bacteria	Proteobacteria	Alphaproteobacteria	uncultured	uncultured bacterium	uncultured bacterium	uncultured bacterium
KJ540818.1.1474	31	1	30	Bacteria	Acidobacteria	Subgroup 6	uncultured Acidobacteria bacterium	uncultured Acidobacteria bacterium	uncultured Acidobacteria bacterium	uncultured Acidobacteria bacterium
JX898154.1.1543	31	0	31	Bacteria	Firmicutes	Bacilli	Bacillales	Bacillaceae	Bacillus	uncultured bacterium
FPLL01003875.16.1549	31	0	31	Bacteria	Acidobacteria	Subgroup 6	metagenome	metagenome	metagenome	metagenome
JF167609.1.1360	31	0	31	Bacteria	Proteobacteria	Gammaproteobacteria	Xanthomonadales	Xanthomonadaceae	Arenimonas	uncultured bacterium
HM187100.1.1455	31	0	31	Bacteria	Bacteroidetes	Bacteroidia	Chitinophagales	Chitinophagaceae	Segetibacter	uncultured bacterium
JQ769695.1.1487	31	0	31	Bacteria	Acidobacteria	Acidobacteriia	Solibacterales	Solibacteraceae (Subgroup 3)	Bryobacter	uncultured bacterium
JQ978557.1.1523	31	0	31	Bacteria	Proteobacteria	Deltaproteobacteria	RCP2-54	uncultured bacterium	uncultured bacterium	uncultured bacterium
EU589250.1.1520	31	1	30	Bacteria	Acidobacteria	Subgroup 6	uncultured soil bacterium	uncultured soil bacterium	uncultured soil bacterium	uncultured soil bacterium
JF776891.1.1458	31	0	31	Bacteria	Proteobacteria	Gammaproteobacteria	Betaproteobacteriales	TRA3-20	uncultured beta proteobacterium	uncultured beta proteobacterium
JQ793565.1.1513	31	0	31	Bacteria	Firmicutes	Bacilli	Bacillales	Bacillaceae	Bacillus	uncultured Bacillus sp.
JN579994.1.1496	31	1	30	Bacteria	Acidobacteria	Blastocatellia (Subgroup 4)	Blastocatellales	Blastocatellaceae	uncultured	uncultured bacterium
CBYK010000018.15619.17117	31	0	31	Bacteria	Firmicutes	Clostridia	Clostridiales	Clostridiaceae 1	Clostridium sensu stricto 1	Clostridium butyricum
JQ738726.1.1509	31	1	30	Bacteria	Actinobacteria	Thermoleophilia	Solirubrobacterales	67-14	uncultured bacterium	uncultured bacterium
EU881160.1.1524	31	0	31	Bacteria	Proteobacteria	Deltaproteobacteria	Myxococcales	bacteriap25	uncultured bacterium	uncultured bacterium
SH180692.07FU-KM265851-reps	31	0	31	Fungi	Ascomycota	Saccharomycetes	Saccharomycetales	Dipodascaceae	Dipodascus	geotrichum
FPLM01003875.2.1419	31	1	30	Bacteria	Actinobacteria	Actinobacteria	Propionibacteriales	Nocardioidaceae	Nocardioides	metagenome
HM186517.1.1394	31	0	31	Bacteria	Proteobacteria	Deltaproteobacteria	Myxococcales	Haliangiaceae	Haliangium	uncultured bacterium
AY382609.1.1519	31	0	31	Bacteria	Acidobacteria	Blastocatellia (Subgroup 4)	Pyrinomonadales	Pyrinomonadaceae	RB41	uncultured bacterium
AY093455.1.1447	31	0	31	Bacteria	Actinobacteria	Acidimicrobiia	Microtrichales	uncultured	uncultured bacterium	uncultured bacterium
CP018779.372609.374112	31	1	30	Bacteria	Proteobacteria	Alphaproteobacteria	Rhizobiales	Rhizobiaceae	Ochrobactrum	Ochrobactrum pituitosum
EU881103.1.1481	31	0	31	Bacteria	Acidobacteria	Acidobacteriia	Acidobacteriales	Acidobacteriaceae (Subgroup 1)	uncultured	uncultured bacterium
KM251029.1.1445	31	1	30	Bacteria	Actinobacteria	Actinobacteria	Corynebacteriales	Mycobacteriaceae	Mycobacterium	uncultured bacterium
FJ713032.1.1492	31	0	31	Bacteria	Acidobacteria	Blastocatellia (Subgroup 4)	Blastocatellales	Blastocatellaceae	uncultured	uncultured Acidobacteria bacterium
EU881137.1.1503	31	0	31	Bacteria	Proteobacteria	Gammaproteobacteria	Steroidobacterales	Steroidobacteraceae	uncultured	uncultured bacterium
FJ820435.1.1495	31	0	31	Bacteria	Bacteroidetes	Bacteroidia	Chitinophagales	Chitinophagaceae	Terrimonas	uncultured bacterium
AB374390.1.1485	31	0	31	Bacteria	Proteobacteria	Alphaproteobacteria	Rhizobiales	uncultured	uncultured endolithic bacterium	uncultured endolithic bacterium
EF018599.1.1400	31	0	31	Bacteria	Acidobacteria	Subgroup 6	uncultured bacterium	uncultured bacterium	uncultured bacterium	uncultured bacterium
KF712693.1.1519	31	1	30	Bacteria	Planctomycetes	BD7-11	uncultured bacterium	uncultured bacterium	uncultured bacterium	uncultured bacterium
FJ478569.1.1520	31	1	30	Bacteria	Rokubacteria	NC10	Rokubacteriales	uncultured bacterium	uncultured bacterium	uncultured bacterium
SH016310.07FU-EU479983-reps-singleton	31	1	30	Fungi	Ascomycota	Dothideomycetes	unidentified	unidentified	unidentified	unidentified
JN178009.1.1554	31	1	30	Bacteria	Acidobacteria	Thermoanaerobaculia	Thermoanaerobaculales	Thermoanaerobaculaceae	Subgroup 10	uncultured bacterium
GQ396888.1.1499	31	0	31	Bacteria	Proteobacteria	Gammaproteobacteria	Betaproteobacteriales	Nitrosomonadaceae	Ellin6067	uncultured bacterium
JX114462.1.1458	31	1	30	Bacteria	Planctomycetes	Phycisphaerae	Tepidisphaerales	WD2101 soil group	uncultured Planctomycetia bacterium	uncultured Planctomycetia bacterium
FJ478491.1.1514	31	1	30	Bacteria	Acidobacteria	Subgroup 6	uncultured bacterium	uncultured bacterium	uncultured bacterium	uncultured bacterium
EU133074.1.1340	31	1	30	Bacteria	Actinobacteria	Acidimicrobiia	IMCC26256	uncultured bacterium	uncultured bacterium	uncultured bacterium
JN409041.1.1481	30	1	29	Bacteria	Acidobacteria	Blastocatellia (Subgroup 4)	Pyrinomonadales	Pyrinomonadaceae	RB41	uncultured Acidobacteria bacterium
EU223961.1.1610	30	3	27	Bacteria	Acidobacteria	Blastocatellia (Subgroup 4)	Pyrinomonadales	Pyrinomonadaceae	RB41	uncultured soil bacterium
SH180482.07FU-EU520597-reps	30	0	30	Fungi	Ascomycota	Eurotiomycetes	Chaetothyriales	Herpotrichiellaceae	Capronia	unidentified
JQ408065.1.1353	30	1	29	Bacteria	Bacteroidetes	Bacteroidia	Sphingobacteriales	Lentimicrobiaceae	Lentimicrobium	uncultured bacterium
SH176395.07FU-KU164491-reps	30	1	29	Fungi	Basidiomycota	Malasseziomycetes	Malasseziales	Malasseziaceae	Malassezia	restricta
JX105599.1.1514	30	0	30	Bacteria	Omnitrophicaeota	Omnitrophia	Omnitrophales	Omnitrophaceae	Candidatus Omnitrophus	uncultured bacterium
EU135287.1.1357	30	0	30	Bacteria	Planctomycetes	Planctomycetacia	Planctomycetales	uncultured	uncultured bacterium	uncultured bacterium
FPLS01011485.12.1510	30	0	30	Bacteria	Bacteroidetes	Bacteroidia	Bacteroidetes VC2.1 Bac22	metagenome	metagenome	metagenome
FPLS01005535.13.1519	30	0	30	Bacteria	Bacteroidetes	Bacteroidia	Chitinophagales	Chitinophagaceae	uncultured	metagenome
SH022865.07FU-KU564071-reps-singleton	30	1	29	Fungi	Ascomycota	Sordariomycetes	Hypocreales	Bionectriaceae	unidentified	unidentified
FJ479412.1.1512	30	3	27	Bacteria	Acidobacteria	Subgroup 6	uncultured bacterium	uncultured bacterium	uncultured bacterium	uncultured bacterium
HQ697438.1.1500	29	0	29	Bacteria	Proteobacteria	Gammaproteobacteria	Betaproteobacteriales	Nitrosomonadaceae	Ellin6067	uncultured bacterium
AY326629.1.1475	29	0	29	Bacteria	Firmicutes	Bacilli	Bacillales	Bacillaceae	Bacillus	uncultured soil bacterium
HQ597473.1.1514	29	0	29	Bacteria	Acidobacteria	Blastocatellia (Subgroup 4)	Pyrinomonadales	Pyrinomonadaceae	RB41	uncultured Acidobacteria bacterium
FPLS01004080.15.1563	29	0	29	Bacteria	Verrucomicrobia	Verrucomicrobiae	Pedosphaerales	Pedosphaeraceae	metagenome	metagenome
FJ478654.1.1469	29	2	27	Bacteria	Chloroflexi	Anaerolineae	Anaerolineales	Anaerolineaceae	UTCFX1	uncultured bacterium
HQ120343.1.1500	29	2	27	Bacteria	Proteobacteria	Gammaproteobacteria	Betaproteobacteriales	Burkholderiaceae	Ramlibacter	uncultured bacterium
HQ119795.1.1496	29	0	29	Bacteria	Acidobacteria	Subgroup 5	uncultured bacterium	uncultured bacterium	uncultured bacterium	uncultured bacterium
JQ738725.1.1511	29	0	29	Bacteria	Actinobacteria	Thermoleophilia	Solirubrobacterales	67-14	uncultured bacterium	uncultured bacterium
CP009280.1064126.1065690	29	0	29	Bacteria	Firmicutes	Bacilli	Bacillales	Paenibacillaceae	Paenibacillus	Paenibacillus sp. FSL P4-0081
KC683059.1.1532	29	2	27	Bacteria	Proteobacteria	Gammaproteobacteria	Betaproteobacteriales	Methylophilaceae	Methylotenera	uncultured bacterium
FPLS01045579.18.1535	29	0	29	Bacteria	Planctomycetes	Planctomycetacia	Planctomycetales	uncultured	metagenome	metagenome
SH379501.07FU-HQ630322-refs	29	0	29	Fungi	Mortierellomycota	Mortierellomycetes	Mortierellales	Mortierellaceae	Mortierella	horticola
HQ597435.1.1507	29	2	27	Bacteria	Acidobacteria	Subgroup 6	uncultured Acidobacteria bacterium	uncultured Acidobacteria bacterium	uncultured Acidobacteria bacterium	uncultured Acidobacteria bacterium
FPLS01048985.16.1516	29	0	29	Bacteria	Bacteroidetes	Bacteroidia	Cytophagales	Hymenobacteraceae	Adhaeribacter	metagenome
HQ118833.1.1313	29	2	27	Bacteria	Proteobacteria	Alphaproteobacteria	Rhizobiales	Xanthobacteraceae	uncultured	uncultured bacterium
EU335183.1.1507	29	0	29	Bacteria	Proteobacteria	Gammaproteobacteria	Xanthomonadales	Xanthomonadaceae	Lysobacter	uncultured bacterium
HQ645188.1.1478	29	0	29	Bacteria	Chloroflexi	Anaerolineae	Anaerolineales	Anaerolineaceae	UTCFX1	uncultured bacterium
AP017423.6724846.6726385	29	0	29	Bacteria	Proteobacteria	Gammaproteobacteria	Pseudomonadales	Pseudomonadaceae	Pseudomonas	Pseudomonas sp. LAB-08
EU025070.1.1531	29	0	29	Bacteria	Verrucomicrobia	Verrucomicrobiae	Pedosphaerales	Pedosphaeraceae	uncultured soil bacterium	uncultured soil bacterium
JF319204.1.1471	29	0	29	Bacteria	Verrucomicrobia	Verrucomicrobiae	Verrucomicrobiales	Verrucomicrobiaceae	uncultured	uncultured Verrucomicrobia bacterium
KX753151.1.1501	29	0	29	Bacteria	Actinobacteria	Thermoleophilia	Solirubrobacterales	67-14	uncultured bacterium	uncultured bacterium
GU260706.13949.15492	29	0	29	Bacteria	Acidobacteria	Subgroup 6	uncultured bacterium 98	uncultured bacterium 98	uncultured bacterium 98	uncultured bacterium 98
JX079398.1.1532	29	0	29	Bacteria	Proteobacteria	Gammaproteobacteria	Betaproteobacteriales	Methylophilaceae	MM2	uncultured Methylobacillus sp.
FPLS01057631.16.1544	29	0	29	Bacteria	Acidobacteria	Subgroup 6	metagenome	metagenome	metagenome	metagenome
HM186573.1.1386	29	0	29	Bacteria	Acidobacteria	Subgroup 6	uncultured bacterium	uncultured bacterium	uncultured bacterium	uncultured bacterium
AQUZ01000130.122.1620	29	0	29	Bacteria	Actinobacteria	Actinobacteria	Propionibacteriales	Nocardioidaceae	Kribbella	Kribbella catacumbae DSM 19601
HQ118715.1.1413	29	0	29	Bacteria	Proteobacteria	Alphaproteobacteria	Rhizobiales	Xanthobacteraceae	uncultured	uncultured bacterium
HQ597871.1.1508	29	0	29	Bacteria	Acidobacteria	Subgroup 6	uncultured Acidobacteria bacterium	uncultured Acidobacteria bacterium	uncultured Acidobacteria bacterium	uncultured Acidobacteria bacterium
Z95722.1.1551	29	0	29	Bacteria	Acidobacteria	Blastocatellia (Subgroup 4)	Pyrinomonadales	Pyrinomonadaceae	RB41	uncultured Acidobacteria bacterium
HM187405.1.1379	29	0	29	Bacteria	Proteobacteria	Gammaproteobacteria	Betaproteobacteriales	TRA3-20	uncultured bacterium	uncultured bacterium
LNXU01000002.205281.206805	29	0	29	Bacteria	Proteobacteria	Gammaproteobacteria	Legionellales	Legionellaceae	Legionella	Fluoribacter bozemanae
EF020044.1.1402	29	2	27	Bacteria	Acidobacteria	Blastocatellia (Subgroup 4)	Pyrinomonadales	Pyrinomonadaceae	RB41	uncultured bacterium
GQ264527.1.1472	28	1	27	Bacteria	Bacteroidetes	Bacteroidia	Chitinophagales	Chitinophagaceae	Niastella	uncultured bacterium
FPLS01013726.11.1523	27	0	27	Bacteria	Planctomycetes	Planctomycetacia	Pirellulales	Pirellulaceae	Pir4 lineage	metagenome
EU133645.1.1358	27	0	27	Bacteria	Bacteroidetes	Bacteroidia	Chitinophagales	Chitinophagaceae	uncultured	uncultured bacterium
HE974816.1.1494	27	0	27	Bacteria	Gemmatimonadetes	Gemmatimonadetes	Gemmatimonadales	Gemmatimonadaceae	uncultured	uncultured Gemmatimonas sp.
SH088944.07FU-FN547488-refs-singleton	27	0	27	Fungi	Glomeromycota	Glomeromycetes	Glomerales	Glomeraceae	Funneliformis	mosseae
KT905499.1.1619	27	0	27	Bacteria	Actinobacteria	Thermoleophilia	Gaiellales	uncultured	uncultured bacterium	uncultured bacterium
KC554945.1.1512	27	0	27	Bacteria	Actinobacteria	Actinobacteria	Propionibacteriales	Nocardioidaceae	Kribbella	uncultured bacterium
HQ120296.1.1530	27	0	27	Bacteria	Rokubacteria	NC10	Rokubacteriales	uncultured bacterium	uncultured bacterium	uncultured bacterium
AY221065.1.1505	27	0	27	Bacteria	Planctomycetes	Planctomycetacia	Pirellulales	Pirellulaceae	Pirellula	uncultured bacterium
SH218655.07FU-DQ356413-reps	27	0	27	Fungi	Basidiomycota	Agaricomycetes	Cantharellales	Ceratobasidiaceae	Thanatephorus	cucumeris
JX501977.1.1506	27	0	27	Bacteria	Actinobacteria	Thermoleophilia	Gaiellales	Gaiellaceae	Gaiella	uncultured Rubrobacteria bacterium
KY190660.1.1483	27	0	27	Bacteria	Acidobacteria	Blastocatellia (Subgroup 4)	Pyrinomonadales	Pyrinomonadaceae	RB41	uncultured bacterium
JF776895.1.1487	27	0	27	Bacteria	Verrucomicrobia	Verrucomicrobiae	Chthoniobacterales	Chthoniobacteraceae	Candidatus Udaeobacter	uncultured Verrucomicrobia bacterium
JN037993.1.1525	27	0	27	Bacteria	Rokubacteria	NC10	Rokubacteriales	uncultured bacterium	uncultured bacterium	uncultured bacterium
GQ477162.1.1557	27	0	27	Bacteria	Proteobacteria	Gammaproteobacteria	Pseudomonadales	Pseudomonadaceae	Pseudomonas	Pseudomonas sp. RKS1-1
KY190439.1.1417	27	0	27	Bacteria	WS2	uncultured bacterium	uncultured bacterium	uncultured bacterium	uncultured bacterium	uncultured bacterium
GQ397068.1.1454	27	0	27	Bacteria	Proteobacteria	Alphaproteobacteria	Rhizobiales	Xanthobacteraceae	Pseudolabrys	uncultured bacterium
JX222820.1.1493	27	0	27	Bacteria	Firmicutes	Clostridia	Clostridiales	Family XI	Sedimentibacter	uncultured bacterium
EU134775.1.1361	27	0	27	Bacteria	Proteobacteria	Gammaproteobacteria	Diplorickettsiales	Diplorickettsiaceae	Aquicella	uncultured bacterium
HQ118617.1.1525	27	0	27	Bacteria	Acidobacteria	Subgroup 6	uncultured bacterium	uncultured bacterium	uncultured bacterium	uncultured bacterium
CXWL01003141.114212.115751	22	22	0	Bacteria	Verrucomicrobia	Verrucomicrobiae	Opitutales	Opitutaceae	Lacunisphaera	groundwater metagenome
SH202178.07FU-FJ362155-reps	21	21	0	Fungi	Ascomycota	Sordariomycetes	Sordariales	Lasiosphaeriaceae	unidentified	unidentified
JN869054.1.1458	19	19	0	Bacteria	Proteobacteria	Alphaproteobacteria	Caulobacterales	Hyphomonadaceae	SWB02	uncultured bacterium
GQ396847.1.1520	18	15	3	Bacteria	Acidobacteria	Subgroup 6	uncultured bacterium	uncultured bacterium	uncultured bacterium	uncultured bacterium
FRCC01000023.222.1739	18	18	0	Bacteria	Bacteroidetes	Bacteroidia	Flavobacteriales	Flavobacteriaceae	Flavobacterium	Flavobacterium flevense
JX489970.1.1502	17	14	3	Bacteria	Proteobacteria	Gammaproteobacteria	Betaproteobacteriales	Methylophilaceae	Methylophilus	uncultured soil bacterium
JN868736.1.1530	16	16	0	Bacteria	Proteobacteria	Gammaproteobacteria	Pseudomonadales	Pseudomonadaceae	Pseudomonas	uncultured bacterium
DQ404731.1.1517	16	2	14	Bacteria	Acidobacteria	Subgroup 6	uncultured bacterium	uncultured bacterium	uncultured bacterium	uncultured bacterium
JN409157.1.1478	16	2	14	Bacteria	Verrucomicrobia	Verrucomicrobiae	Pedosphaerales	Pedosphaeraceae	uncultured Verrucomicrobia bacterium	uncultured Verrucomicrobia bacterium
FPLS01013926.21.1524	16	13	3	Bacteria	Bacteroidetes	Bacteroidia	Chitinophagales	Chitinophagaceae	Terrimonas	metagenome
KP686623.1.1452	16	13	3	Bacteria	Bacteroidetes	Bacteroidia	Chitinophagales	Saprospiraceae	Phaeodactylibacter	uncultured bacterium
HQ864123.1.1526	16	2	14	Bacteria	Acidobacteria	Blastocatellia (Subgroup 4)	Pyrinomonadales	Pyrinomonadaceae	RB41	uncultured bacterium
KJ540757.1.1491	16	2	14	Bacteria	Verrucomicrobia	Verrucomicrobiae	Pedosphaerales	Pedosphaeraceae	uncultured subdivision 3 bacterium	uncultured subdivision 3 bacterium
EF516401.1.1492	16	1	15	Bacteria	Verrucomicrobia	Verrucomicrobiae	Chthoniobacterales	Chthoniobacteraceae	Candidatus Udaeobacter	uncultured bacterium
FPLL01002917.16.1556	16	2	14	Bacteria	Acidobacteria	Blastocatellia (Subgroup 4)	Pyrinomonadales	Pyrinomonadaceae	RB41	metagenome
JN409083.1.1447	16	2	14	Bacteria	Planctomycetes	Planctomycetacia	Pirellulales	Pirellulaceae	Pirellula	uncultured planctomycete
HQ118868.1.1525	16	1	15	Bacteria	Acidobacteria	Subgroup 6	uncultured bacterium	uncultured bacterium	uncultured bacterium	uncultured bacterium
KF712670.1.1523	16	1	15	Bacteria	Verrucomicrobia	Verrucomicrobiae	Pedosphaerales	Pedosphaeraceae	uncultured bacterium	uncultured bacterium
FJ444769.1.1496	16	16	0	Bacteria	Proteobacteria	Gammaproteobacteria	Betaproteobacteriales	TRA3-20	uncultured bacterium	uncultured bacterium
GQ396928.1.1490	16	1	15	Bacteria	Gemmatimonadetes	Gemmatimonadetes	Gemmatimonadales	Gemmatimonadaceae	uncultured	uncultured bacterium
AB252877.1.1491	16	2	14	Bacteria	Planctomycetes	Planctomycetacia	Pirellulales	Pirellulaceae	Pirellula	uncultured Planctomycetaceae bacterium
FJ479484.1.1522	16	2	14	Bacteria	Verrucomicrobia	Verrucomicrobiae	Chthoniobacterales	Chthoniobacteraceae	Candidatus Udaeobacter	uncultured bacterium
JN409060.1.1428	16	2	14	Bacteria	Proteobacteria	Alphaproteobacteria	Rickettsiales	Rickettsiaceae	uncultured	uncultured alpha proteobacterium
CP016793.267762.269287	16	1	15	Bacteria	Actinobacteria	Actinobacteria	Pseudonocardiales	Pseudonocardiaceae	Lechevalieria	Lentzea guizhouensis
JX521187.1.1481	15	1	14	Bacteria	Chloroflexi	Anaerolineae	Anaerolineales	Anaerolineaceae	uncultured	uncultured bacterium
AM934833.1.1318	15	0	15	Bacteria	Patescibacteria	Saccharimonadia	Saccharimonadales	uncultured Candidatus Saccharibacteria bacterium	uncultured Candidatus Saccharibacteria bacterium	uncultured Candidatus Saccharibacteria bacterium
KT361125.1.1513	15	0	15	Bacteria	Acidobacteria	Blastocatellia (Subgroup 4)	Blastocatellales	Blastocatellaceae	JGI 0001001-H03	uncultured bacterium
HQ190393.1.1487	15	15	0	Bacteria	Bacteroidetes	Bacteroidia	Chitinophagales	37-13	uncultured bacterium	uncultured bacterium
FPLS01051208.10.1550	15	1	14	Bacteria	Acidobacteria	Blastocatellia (Subgroup 4)	Pyrinomonadales	Pyrinomonadaceae	RB41	metagenome
KJ540672.1.1480	15	0	15	Bacteria	Acidobacteria	Blastocatellia (Subgroup 4)	Pyrinomonadales	Pyrinomonadaceae	RB41	uncultured Acidobacteria bacterium
LN572169.1.1322	15	0	15	Bacteria	Proteobacteria	Alphaproteobacteria	Rhizobiales	Xanthobacteraceae	uncultured	uncultured bacterium
FPLS01031651.19.1527	15	0	15	Bacteria	Proteobacteria	Deltaproteobacteria	Myxococcales	Nannocystaceae	uncultured	metagenome
KJ540749.1.1483	15	0	15	Bacteria	Acidobacteria	Blastocatellia (Subgroup 4)	Pyrinomonadales	Pyrinomonadaceae	RB41	uncultured Acidobacteria bacterium
EU861868.1.1517	15	0	15	Bacteria	Proteobacteria	Deltaproteobacteria	Oligoflexales	0319-6G20	uncultured soil bacterium	uncultured soil bacterium
HQ120072.1.1492	15	0	15	Bacteria	Acidobacteria	Blastocatellia (Subgroup 4)	Blastocatellales	Blastocatellaceae	JGI 0001001-H03	uncultured bacterium
KC554114.1.1518	15	0	15	Bacteria	Actinobacteria	Actinobacteria	Micrococcales	Micrococcaceae	Pseudarthrobacter	uncultured bacterium
FM209309.1.1486	15	0	15	Bacteria	Bacteroidetes	Bacteroidia	Cytophagales	Hymenobacteraceae	Adhaeribacter	uncultured bacterium
KC432061.1.1321	15	0	15	Bacteria	Proteobacteria	Alphaproteobacteria	Holosporales	Holosporaceae	uncultured	uncultured bacterium
HQ597053.1.1506	15	0	15	Bacteria	Acidobacteria	Subgroup 6	uncultured Acidobacteria bacterium	uncultured Acidobacteria bacterium	uncultured Acidobacteria bacterium	uncultured Acidobacteria bacterium
DQ648915.1.1482	15	0	15	Bacteria	Acidobacteria	Blastocatellia (Subgroup 4)	Blastocatellales	Blastocatellaceae	uncultured	uncultured Acidobacteria bacterium
KC554554.1.1517	15	0	15	Bacteria	Actinobacteria	Actinobacteria	Frankiales	Geodermatophilaceae	Blastococcus	uncultured bacterium
KF712555.1.1506	15	1	14	Bacteria	Bacteroidetes	Bacteroidia	Chitinophagales	Chitinophagaceae	Niastella	uncultured bacterium
JN177855.1.1542	15	0	15	Bacteria	Verrucomicrobia	Verrucomicrobiae	Pedosphaerales	Pedosphaeraceae	uncultured bacterium	uncultured bacterium
GQ264295.1.1447	15	0	15	Bacteria	Chloroflexi	Dehalococcoidia	S085	uncultured bacterium	uncultured bacterium	uncultured bacterium
FPLS01008338.8.1471	15	0	15	Bacteria	Proteobacteria	Alphaproteobacteria	Rhizobiales	Hyphomicrobiaceae	Pedomicrobium	metagenome
HQ121183.1.1507	15	0	15	Bacteria	Proteobacteria	Gammaproteobacteria	Betaproteobacteriales	Burkholderiaceae	Caenimonas	uncultured bacterium
FPLS01023518.11.1416	15	0	15	Bacteria	Acidobacteria	Blastocatellia (Subgroup 4)	Pyrinomonadales	Pyrinomonadaceae	RB41	metagenome
AM935294.1.1386	15	0	15	Bacteria	Acidobacteria	Subgroup 6	uncultured Acidobacteria bacterium	uncultured Acidobacteria bacterium	uncultured Acidobacteria bacterium	uncultured Acidobacteria bacterium
HQ166681.1.1502	15	0	15	Bacteria	Proteobacteria	Deltaproteobacteria	Myxococcales	27F-1492R	uncultured bacterium	uncultured bacterium
FJ478804.1.1498	15	0	15	Bacteria	Proteobacteria	Gammaproteobacteria	Betaproteobacteriales	Nitrosomonadaceae	MND1	uncultured bacterium
EF688379.1.1523	15	0	15	Bacteria	Acidobacteria	Blastocatellia (Subgroup 4)	Pyrinomonadales	Pyrinomonadaceae	RB41	uncultured soil bacterium
HQ118939.1.1458	15	0	15	Bacteria	Proteobacteria	Alphaproteobacteria	Rhizobiales	Xanthobacteraceae	Rhodoplanes	uncultured bacterium
FPLS01048030.18.1552	15	1	14	Bacteria	Proteobacteria	Deltaproteobacteria	Myxococcales	Sandaracinaceae	uncultured	metagenome
SH177137.07FU-GU246267-refs	15	14	1	Fungi	Ascomycota	Saccharomycetes	Saccharomycetales	Saccharomycetales_fam_Incertae_sedis	Diutina	catenulata
KC331517.1.1508	15	0	15	Bacteria	Gemmatimonadetes	Gemmatimonadetes	Gemmatimonadales	Gemmatimonadaceae	uncultured	uncultured bacterium
JQ711724.1.1515	15	15	0	Bacteria	Gemmatimonadetes	Gemmatimonadetes	Gemmatimonadales	Gemmatimonadaceae	uncultured	uncultured bacterium
EU134453.1.1406	15	1	14	Bacteria	Proteobacteria	Deltaproteobacteria	RCP2-54	uncultured bacterium	uncultured bacterium	uncultured bacterium
EU134114.1.1296	15	0	15	Bacteria	Chloroflexi	Anaerolineae	SBR1031	A4b	uncultured bacterium	uncultured bacterium
FPLS01015864.7.1544	15	0	15	Bacteria	Gemmatimonadetes	BD2-11 terrestrial group	metagenome	metagenome	metagenome	metagenome
KC331453.1.1520	15	0	15	Bacteria	Proteobacteria	Deltaproteobacteria	Myxococcales	bacteriap25	uncultured bacterium	uncultured bacterium
HQ645201.1.1456	15	15	0	Bacteria	Proteobacteria	Alphaproteobacteria	Rhizobiales	A0839	uncultured bacterium	uncultured bacterium
KC620683.1.1530	15	0	15	Bacteria	Proteobacteria	Gammaproteobacteria	Betaproteobacteriales	Burkholderiaceae	Noviherbaspirillum	uncultured bacterium
BCZC01000309.210.1676	15	0	15	Bacteria	Proteobacteria	Alphaproteobacteria	Sphingomonadales	Sphingomonadaceae	Sphingobium	Sphingobium chlorophenolicum NBRC 16172
EU881130.1.1484	15	0	15	Bacteria	Planctomycetes	Pla4 lineage	uncultured bacterium	uncultured bacterium	uncultured bacterium	uncultured bacterium
HQ190278.1.1525	15	0	15	Bacteria	Verrucomicrobia	Verrucomicrobiae	Pedosphaerales	Pedosphaeraceae	uncultured bacterium	uncultured bacterium
SH206474.07FU-EF159269-reps	15	0	15	Fungi	Ascomycota	Dothideomycetes	Pleosporales	Pleosporaceae	Alternaria	arborescens
KJ191853.1.1517	15	1	14	Bacteria	Acidobacteria	Subgroup 6	uncultured Acidobacteria bacterium	uncultured Acidobacteria bacterium	uncultured Acidobacteria bacterium	uncultured Acidobacteria bacterium
AY922062.1.1407	15	0	15	Bacteria	Acidobacteria	Subgroup 6	uncultured Acidobacteria bacterium	uncultured Acidobacteria bacterium	uncultured Acidobacteria bacterium	uncultured Acidobacteria bacterium
FPLS01059445.10.1481	15	0	15	Bacteria	Chloroflexi	OLB14	metagenome	metagenome	metagenome	metagenome
EF580953.1.1507	15	15	0	Bacteria	BRC1	uncultured bacterium	uncultured bacterium	uncultured bacterium	uncultured bacterium	uncultured bacterium
HQ397555.1.1525	15	1	14	Bacteria	Acidobacteria	Blastocatellia (Subgroup 4)	Pyrinomonadales	Pyrinomonadaceae	RB41	uncultured bacterium
HQ119627.1.1476	15	0	15	Bacteria	Planctomycetes	Planctomycetacia	Gemmatales	Gemmataceae	Gemmata	uncultured bacterium
JQ278925.1.1481	15	1	14	Bacteria	Acidobacteria	Blastocatellia (Subgroup 4)	Blastocatellales	Blastocatellaceae	Stenotrophobacter	uncultured bacterium gp4
FPLS01058941.12.1477	15	0	15	Bacteria	Proteobacteria	Alphaproteobacteria	Micropepsales	Micropepsaceae	uncultured	metagenome
KJ540802.1.1473	15	0	15	Bacteria	Acidobacteria	Subgroup 6	uncultured Acidobacteria bacterium	uncultured Acidobacteria bacterium	uncultured Acidobacteria bacterium	uncultured Acidobacteria bacterium
FPLS01009433.17.1481	15	0	15	Bacteria	Proteobacteria	Alphaproteobacteria	Rhizobiales	Xanthobacteraceae	Rhodoplanes	metagenome
HQ857672.1.1451	15	0	15	Bacteria	Proteobacteria	Alphaproteobacteria	Rickettsiales	SM2D12	uncultured alpha proteobacterium	uncultured alpha proteobacterium
JN656835.1.1443	15	0	15	Bacteria	Proteobacteria	Alphaproteobacteria	Caulobacterales	Caulobacteraceae	Phenylobacterium	uncultured alpha proteobacterium
AY493976.1.1477	15	0	15	Bacteria	Gemmatimonadetes	S0134 terrestrial group	uncultured soil bacterium	uncultured soil bacterium	uncultured soil bacterium	uncultured soil bacterium
JN408893.1.1447	15	0	15	Bacteria	Actinobacteria	Acidimicrobiia	IMCC26256	uncultured actinobacterium	uncultured actinobacterium	uncultured actinobacterium
JN178557.1.1525	15	0	15	Bacteria	Acidobacteria	Blastocatellia (Subgroup 4)	Blastocatellales	Blastocatellaceae	Blastocatella	uncultured bacterium
JN559126.1.1522	14	0	14	Bacteria	Acidobacteria	Blastocatellia (Subgroup 4)	Pyrinomonadales	Pyrinomonadaceae	RB41	uncultured bacterium
FJ542957.1.1487	14	0	14	Bacteria	Planctomycetes	Planctomycetacia	Pirellulales	Pirellulaceae	uncultured	uncultured Planctomycetaceae bacterium
FJ623353.1.1477	14	0	14	Bacteria	Planctomycetes	Planctomycetacia	Gemmatales	Gemmataceae	Fimbriiglobus	uncultured bacterium
KT283089.1.1481	14	0	14	Bacteria	Planctomycetes	Planctomycetacia	Pirellulales	Pirellulaceae	Pirellula	uncultured bacterium
KX753206.1.1514	14	1	13	Bacteria	Latescibacteria	uncultured bacterium	uncultured bacterium	uncultured bacterium	uncultured bacterium	uncultured bacterium
HM339537.1.1377	14	14	0	Bacteria	Planctomycetes	vadinHA49	uncultured bacterium	uncultured bacterium	uncultured bacterium	uncultured bacterium
KC961273.1.1496	14	14	0	Bacteria	Proteobacteria	Gammaproteobacteria	Betaproteobacteriales	Burkholderiaceae	Caenimonas	uncultured bacterium
KC331384.1.1512	14	0	14	Bacteria	Proteobacteria	Deltaproteobacteria	Oligoflexales	0319-6G20	uncultured bacterium	uncultured bacterium
JX489885.1.1514	14	0	14	Bacteria	Acidobacteria	Subgroup 6	uncultured soil bacterium	uncultured soil bacterium	uncultured soil bacterium	uncultured soil bacterium
KT962171.1.1498	14	1	13	Bacteria	Proteobacteria	Gammaproteobacteria	Xanthomonadales	Xanthomonadaceae	Lysobacter	Lysobacter rhizophilus
FPLS01012570.23.1536	14	1	13	Bacteria	Proteobacteria	Gammaproteobacteria	Betaproteobacteriales	Burkholderiaceae	Xylophilus	metagenome
AM935866.1.1376	14	1	13	Bacteria	Acidobacteria	Blastocatellia (Subgroup 4)	Pyrinomonadales	Pyrinomonadaceae	RB41	uncultured Acidobacteriales bacterium
EU589273.1.1510	14	1	13	Bacteria	Acidobacteria	Subgroup 6	uncultured soil bacterium	uncultured soil bacterium	uncultured soil bacterium	uncultured soil bacterium
FPLS01015157.11.1477	14	0	14	Bacteria	Proteobacteria	Alphaproteobacteria	Rhizobiales	Hyphomicrobiaceae	Pedomicrobium	metagenome
FR749744.1.1512	14	0	14	Bacteria	Verrucomicrobia	Verrucomicrobiae	Verrucomicrobiales	Verrucomicrobiaceae	uncultured	uncultured Verrucomicrobia bacterium
JN409172.1.1383	14	0	14	Bacteria	Patescibacteria	Kazania	uncultured bacterium	uncultured bacterium	uncultured bacterium	uncultured bacterium
JN178236.1.1526	14	1	13	Bacteria	Bacteroidetes	Bacteroidia	Chitinophagales	Chitinophagaceae	Ferruginibacter	uncultured bacterium
DQ298002.1.1466	14	1	13	Bacteria	Planctomycetes	Planctomycetacia	Gemmatales	Gemmataceae	Gemmata	uncultured soil bacterium
AY703459.1.1481	14	12	2	Bacteria	Acidobacteria	Subgroup 5	uncultured bacterium	uncultured bacterium	uncultured bacterium	uncultured bacterium
JF417744.1.1508	14	0	14	Bacteria	Actinobacteria	Thermoleophilia	Solirubrobacterales	67-14	uncultured bacterium	uncultured bacterium
SH198027.07FU-EF652036-refs	14	1	13	Fungi	Ascomycota	Eurotiomycetes	Eurotiales	Aspergillaceae	Aspergillus	penicillioides
JX079506.1.1489	14	0	14	Bacteria	Proteobacteria	Alphaproteobacteria	Sphingomonadales	Sphingomonadaceae	Sphingobium	uncultured Sphingobium sp.
HQ120084.1.1492	14	1	13	Bacteria	Fibrobacteres	Fibrobacteria	Fibrobacterales	Fibrobacteraceae	possible genus 04	uncultured bacterium
GQ483460.1.1493	14	0	14	Bacteria	Proteobacteria	Alphaproteobacteria	Caulobacterales	Caulobacteraceae	Caulobacter	Caulobacter sp. HGR25
FPLS01037747.17.1484	14	13	1	Bacteria	Proteobacteria	Alphaproteobacteria	Rhodospirillales	uncultured	metagenome	metagenome
AM935071.1.1370	14	0	14	Bacteria	Bacteroidetes	Bacteroidia	Cytophagales	Microscillaceae	uncultured	uncultured Sphingobacteriales bacterium
GQ263261.1.1423	14	0	14	Bacteria	Chloroflexi	OLB14	uncultured bacterium	uncultured bacterium	uncultured bacterium	uncultured bacterium
JF145730.1.1376	14	1	13	Bacteria	Planctomycetes	vadinHA49	uncultured bacterium	uncultured bacterium	uncultured bacterium	uncultured bacterium
GQ397031.1.1447	14	0	14	Bacteria	Proteobacteria	Alphaproteobacteria	Rhizobiales	Devosiaceae	uncultured	uncultured bacterium
JN178233.1.1528	14	0	14	Bacteria	Planctomycetes	Planctomycetacia	Pirellulales	Pirellulaceae	Pirellula	uncultured bacterium
HQ598578.1.1508	14	0	14	Bacteria	Acidobacteria	Subgroup 6	uncultured Acidobacteria bacterium	uncultured Acidobacteria bacterium	uncultured Acidobacteria bacterium	uncultured Acidobacteria bacterium
KP717537.1.1475	14	14	0	Bacteria	Planctomycetes	Planctomycetacia	Pirellulales	Pirellulaceae	uncultured	uncultured Planctomycetales bacterium
JF112467.1.1343	14	0	14	Bacteria	Planctomycetes	Planctomycetacia	Pirellulales	Pirellulaceae	Pirellula	uncultured bacterium
FPLS01022444.19.1488	14	0	14	Bacteria	Proteobacteria	Alphaproteobacteria	Sphingomonadales	Sphingomonadaceae	uncultured	metagenome
KC554505.1.1519	14	0	14	Bacteria	Actinobacteria	Acidimicrobiia	uncultured	uncultured bacterium	uncultured bacterium	uncultured bacterium
JQ769529.1.1523	14	0	14	Bacteria	Acidobacteria	Blastocatellia (Subgroup 4)	Pyrinomonadales	Pyrinomonadaceae	RB41	uncultured bacterium
FPLS01005264.8.1541	14	1	13	Bacteria	Verrucomicrobia	Verrucomicrobiae	Pedosphaerales	Pedosphaeraceae	metagenome	metagenome
EF682914.1.1515	14	0	14	Bacteria	Firmicutes	Bacilli	Bacillales	Bacillaceae	Bacillus	uncultured Firmicutes bacterium
FPLS01051292.17.1511	14	1	13	Bacteria	Planctomycetes	Planctomycetacia	Pirellulales	Pirellulaceae	uncultured	metagenome
FPLS01011547.9.1471	14	0	14	Bacteria	Chloroflexi	JG30-KF-CM66	metagenome	metagenome	metagenome	metagenome
KJ540641.1.1474	14	0	14	Bacteria	Acidobacteria	Subgroup 6	uncultured Acidobacteria bacterium	uncultured Acidobacteria bacterium	uncultured Acidobacteria bacterium	uncultured Acidobacteria bacterium
FPLS01044050.1.1387	14	0	14	Bacteria	Proteobacteria	Deltaproteobacteria	Myxococcales	Polyangiaceae	Pajaroellobacter	metagenome
FR749749.1.1491	14	0	14	Bacteria	Gemmatimonadetes	Gemmatimonadetes	Gemmatimonadales	Gemmatimonadaceae	uncultured	uncultured Gemmatimonadetes bacterium
HQ190335.1.1502	14	0	14	Bacteria	WS2	uncultured bacterium	uncultured bacterium	uncultured bacterium	uncultured bacterium	uncultured bacterium
JX114490.1.1497	14	1	13	Bacteria	Nitrospirae	Nitrospira	Nitrospirales	Nitrospiraceae	Nitrospira	uncultured Nitrospira sp.
KC331390.1.1493	14	1	13	Bacteria	Proteobacteria	Gammaproteobacteria	Acidiferrobacterales	Acidiferrobacteraceae	Sulfurifustis	uncultured bacterium
HM267094.1.1343	13	1	12	Bacteria	Gemmatimonadetes	Gemmatimonadetes	Gemmatimonadales	Gemmatimonadaceae	Gemmatimonas	uncultured bacterium
HQ729827.1.1508	13	1	12	Bacteria	Acidobacteria	Subgroup 6	uncultured Acidobacteria bacterium	uncultured Acidobacteria bacterium	uncultured Acidobacteria bacterium	uncultured Acidobacteria bacterium
KP334257.1.1485	13	4	9	Bacteria	Acidobacteria	Blastocatellia (Subgroup 4)	Blastocatellales	Blastocatellaceae	Tellurimicrobium	Tellurimicrobium multivorans
JN178467.1.1510	13	1	12	Bacteria	Actinobacteria	Actinobacteria	Frankiales	Geodermatophilaceae	Blastococcus	uncultured bacterium
FJ478636.1.1524	13	1	12	Bacteria	Acidobacteria	Blastocatellia (Subgroup 4)	Pyrinomonadales	Pyrinomonadaceae	RB41	uncultured bacterium
DQ499284.1.1469	13	13	0	Bacteria	Proteobacteria	Alphaproteobacteria	Dongiales	Dongiaceae	Dongia	uncultured bacterium
FM873930.1.1475	13	1	12	Bacteria	Acidobacteria	Blastocatellia (Subgroup 4)	Blastocatellales	Blastocatellaceae	Blastocatella	uncultured bacterium
JX489920.1.1492	13	1	12	Bacteria	Bacteroidetes	Bacteroidia	Chitinophagales	Chitinophagaceae	Terrimonas	uncultured soil bacterium
LN573511.1.1386	13	0	13	Bacteria	Acidobacteria	Subgroup 6	uncultured bacterium	uncultured bacterium	uncultured bacterium	uncultured bacterium
HQ118662.1.1403	13	0	13	Bacteria	Bacteroidetes	Bacteroidia	Chitinophagales	Chitinophagaceae	uncultured	uncultured bacterium
FPLS01048947.11.1535	13	1	12	Bacteria	Proteobacteria	Gammaproteobacteria	Xanthomonadales	Xanthomonadaceae	Lysobacter	metagenome
FPLL01008503.16.1537	13	12	1	Bacteria	Planctomycetes	OM190	metagenome	metagenome	metagenome	metagenome
X97432.1.1464	13	1	12	Bacteria	Firmicutes	Clostridia	Clostridiales	Clostridiaceae 1	Clostridium sensu stricto 1	Clostridium vincentii
FPLL01006777.11.1477	13	1	12	Bacteria	Proteobacteria	Alphaproteobacteria	Rhizobiales	Xanthobacteraceae	uncultured	metagenome
HM268978.1.1338	13	1	12	Bacteria	Planctomycetes	Planctomycetacia	Gemmatales	Gemmataceae	Gemmata	uncultured bacterium
KF712874.1.1517	13	1	12	Bacteria	Acidobacteria	Subgroup 17	uncultured bacterium	uncultured bacterium	uncultured bacterium	uncultured bacterium
LN572857.1.1390	13	1	12	Bacteria	Proteobacteria	Deltaproteobacteria	Myxococcales	Haliangiaceae	Haliangium	uncultured bacterium
HQ674939.1.1488	13	1	12	Bacteria	Acidobacteria	Acidobacteriia	Acidobacteriales	uncultured	uncultured Acidobacteria bacterium	uncultured Acidobacteria bacterium
HQ121071.1.1481	13	1	12	Bacteria	Verrucomicrobia	Verrucomicrobiae	Verrucomicrobiales	Verrucomicrobiaceae	Roseimicrobium	uncultured bacterium
AY234641.1.1414	13	1	12	Bacteria	Gemmatimonadetes	Gemmatimonadetes	Gemmatimonadales	Gemmatimonadaceae	Gemmatimonas	bacterium Ellin5290
GU359062.1.1478	13	4	9	Bacteria	Acidobacteria	Blastocatellia (Subgroup 4)	Pyrinomonadales	Pyrinomonadaceae	RB41	uncultured bacterium
CP002542.2752771.2754283	13	1	12	Bacteria	Bacteroidetes	Bacteroidia	Flavobacteriales	Crocinitomicaceae	Fluviicola	Fluviicola taffensis DSM 16823
JN178762.1.1580	13	4	9	Bacteria	Acidobacteria	Blastocatellia (Subgroup 4)	Pyrinomonadales	Pyrinomonadaceae	RB41	uncultured bacterium
KY190551.1.1478	13	4	9	Bacteria	Acidobacteria	Subgroup 17	uncultured bacterium	uncultured bacterium	uncultured bacterium	uncultured bacterium
GQ302548.1.1503	13	1	12	Bacteria	Proteobacteria	Deltaproteobacteria	Myxococcales	Sandaracinaceae	uncultured	uncultured delta proteobacterium
KJ192069.1.1487	13	1	12	Bacteria	Gemmatimonadetes	Gemmatimonadetes	Gemmatimonadales	Gemmatimonadaceae	Gemmatimonas	uncultured Gemmatimonas sp.
FPLS01009335.7.1468	13	0	13	Bacteria	Proteobacteria	Alphaproteobacteria	Caulobacterales	Caulobacteraceae	Phenylobacterium	metagenome
SH494496.07FU-JX364098-reps-singleton	13	13	0	Fungi	unidentified	unidentified	unidentified	unidentified	unidentified	unidentified
JQ769752.1.1454	12	2	10	Bacteria	Proteobacteria	Alphaproteobacteria	Rhizobiales	Devosiaceae	uncultured	uncultured bacterium
JQ861323.1.1500	12	2	10	Bacteria	Proteobacteria	Gammaproteobacteria	Betaproteobacteriales	Burkholderiaceae	uncultured	uncultured beta proteobacterium
JQ793398.1.1513	12	0	12	Bacteria	Firmicutes	Bacilli	Bacillales	Bacillaceae	Bacillus	uncultured Bacillus sp.
KY117504.1.1503	12	0	12	Bacteria	Proteobacteria	Gammaproteobacteria	Betaproteobacteriales	Burkholderiaceae	Ramlibacter	Caenimonas sp.
AB672111.1.1410	12	2	10	Bacteria	Chloroflexi	TK10	uncultured bacterium	uncultured bacterium	uncultured bacterium	uncultured bacterium
FR733708.1.1476	12	2	10	Bacteria	Proteobacteria	Alphaproteobacteria	Rhizobiales	Beijerinckiaceae	Microvirga	Microvirga subterranea
KF494667.1.1519	12	0	12	Bacteria	Acidobacteria	Subgroup 6	uncultured bacterium	uncultured bacterium	uncultured bacterium	uncultured bacterium
JQ693085.1.1500	12	0	12	Bacteria	Firmicutes	Clostridia	Clostridiales	Clostridiaceae 1	Clostridium sensu stricto 1	uncultured prokaryote
KJ540715.1.1480	12	3	9	Bacteria	Acidobacteria	Blastocatellia (Subgroup 4)	Pyrinomonadales	Pyrinomonadaceae	RB41	uncultured Acidobacteria bacterium
GQ263759.1.1467	12	0	12	Bacteria	Bacteroidetes	Bacteroidia	Chitinophagales	Chitinophagaceae	uncultured	uncultured bacterium
BCUN01000076.3978.5446	12	1	11	Bacteria	Proteobacteria	Alphaproteobacteria	Sphingomonadales	Sphingomonadaceae	Sphingobium	Sphingobium amiense NBRC 102518
FPLS01032126.13.1530	12	1	11	Bacteria	Proteobacteria	Gammaproteobacteria	Gammaproteobacteria Incertae Sedis	Unknown Family	Acidibacter	metagenome
FPLS01058374.3.1408	12	2	10	Bacteria	Planctomycetes	Planctomycetacia	Pirellulales	Pirellulaceae	Pirellula	metagenome
HQ119467.1.1523	12	2	10	Bacteria	Acidobacteria	Subgroup 6	uncultured bacterium	uncultured bacterium	uncultured bacterium	uncultured bacterium
LXQN01000021.68786.70337	12	2	10	Bacteria	Firmicutes	Bacilli	Bacillales	Paenibacillaceae	Paenibacillus	Paenibacillus sp. AD87
JN038656.1.1441	12	11	1	Bacteria	Planctomycetes	Phycisphaerae	Phycisphaerales	Phycisphaeraceae	SM1A02	uncultured planctomycete
JX505278.1.1462	12	1	11	Bacteria	Firmicutes	Clostridia	Clostridiales	Lachnospiraceae	uncultured	uncultured Cellulosilyticum sp.
EU135063.1.1342	12	0	12	Bacteria	Planctomycetes	Planctomycetacia	Gemmatales	Gemmataceae	Gemmata	uncultured bacterium
KF071070.1.1341	12	0	12	Bacteria	Proteobacteria	Deltaproteobacteria	Bdellovibrionales	Bdellovibrionaceae	Bdellovibrio	uncultured bacterium
JX489941.1.1515	12	0	12	Bacteria	Verrucomicrobia	Verrucomicrobiae	Pedosphaerales	Pedosphaeraceae	uncultured soil bacterium	uncultured soil bacterium
SH240725.07FU-FN547482-refs	12	0	12	Fungi	Glomeromycota	Glomeromycetes	Glomerales	Glomeraceae	Funneliformis	mosseae
SH006657.07FU-GQ203787-reps-singleton	12	0	12	Fungi	Ascomycota	Dothideomycetes	Pleosporales	Sporormiaceae	Preussia	minipascua
FR749746.1.1492	12	0	12	Bacteria	Acidobacteria	Blastocatellia (Subgroup 4)	Blastocatellales	Blastocatellaceae	Blastocatella	uncultured Acidobacteria bacterium
KC554638.1.1513	12	0	12	Bacteria	Actinobacteria	Actinobacteria	Propionibacteriales	Nocardioidaceae	Marmoricola	uncultured bacterium
JN869148.1.1529	12	12	0	Bacteria	Proteobacteria	Gammaproteobacteria	Betaproteobacteriales	Chromobacteriaceae	Vogesella	uncultured bacterium
JN178486.1.1548	12	3	9	Bacteria	Acidobacteria	Blastocatellia (Subgroup 4)	Pyrinomonadales	Pyrinomonadaceae	RB41	uncultured bacterium
JQ793454.1.1496	12	0	12	Bacteria	Bacteroidetes	Bacteroidia	Chitinophagales	Chitinophagaceae	Niastella	uncultured Niastella sp.
AVOF01000271.234.1771	12	0	12	Bacteria	Proteobacteria	Gammaproteobacteria	Pseudomonadales	Pseudomonadaceae	Pseudomonas	Pseudomonas sp. EGD-AK9
FPLL01001359.9.1544	12	0	12	Bacteria	Verrucomicrobia	Verrucomicrobiae	Opitutales	Opitutaceae	Opitutus	metagenome
EU753659.1.1495	12	10	2	Bacteria	Bacteroidetes	Bacteroidia	Chitinophagales	Chitinophagaceae	Parasegetibacter	uncultured Bacteroidetes bacterium
DQ823169.1.1451	12	1	11	Bacteria	Proteobacteria	Alphaproteobacteria	Sphingomonadales	Sphingomonadaceae	Sphingomonas	uncultured bacterium
KF037874.1.1456	12	2	10	Bacteria	Proteobacteria	Alphaproteobacteria	Sphingomonadales	Sphingomonadaceae	uncultured	uncultured bacterium
SH493815.07FU-KU581569-reps-singleton	12	1	11	Fungi	unidentified	unidentified	unidentified	unidentified	unidentified	unidentified
EU132822.1.1365	12	1	11	Bacteria	Actinobacteria	Thermoleophilia	Solirubrobacterales	67-14	uncultured bacterium	uncultured bacterium
HQ597493.1.1475	12	0	12	Bacteria	Acidobacteria	Blastocatellia (Subgroup 4)	Blastocatellales	Blastocatellaceae	uncultured	uncultured Acidobacteria bacterium
KC554789.1.1475	12	0	12	Bacteria	Actinobacteria	Actinobacteria	Frankiales	Sporichthyaceae	uncultured	uncultured bacterium
AY328710.1.1478	12	0	12	Bacteria	Proteobacteria	Alphaproteobacteria	Sneathiellales	Sneathiellaceae	Ferrovibrio	uncultured bacterium
FPLS01043478.11.1512	12	1	11	Bacteria	Actinobacteria	Actinobacteria	Micrococcales	Microbacteriaceae	Lysinimonas	metagenome
LZSQ01000028.76.1608	12	1	11	Bacteria	Actinobacteria	Actinobacteria	Corynebacteriales	Mycobacteriaceae	Mycobacterium	Mycobacterium sp. 852002-51961_SCH5331710
JN178077.1.1532	12	1	11	Bacteria	Proteobacteria	Gammaproteobacteria	Betaproteobacteriales	Nitrosomonadaceae	mle1-7	uncultured bacterium
EU135288.1.1337	12	0	12	Bacteria	Planctomycetes	Planctomycetacia	Pirellulales	Pirellulaceae	Pirellula	uncultured bacterium
EU134388.1.1351	12	0	12	Bacteria	Proteobacteria	Deltaproteobacteria	RCP2-54	uncultured bacterium	uncultured bacterium	uncultured bacterium
EF217418.1.1519	12	10	2	Bacteria	Bacteroidetes	Bacteroidia	Cytophagales	Cyclobacteriaceae	Algoriphagus	Algoriphagus jejuensis
EU135184.1.1390	12	0	12	Bacteria	Planctomycetes	Planctomycetacia	Gemmatales	Gemmataceae	Gemmata	uncultured bacterium
FM253657.1.1485	12	2	10	Bacteria	Bacteroidetes	Bacteroidia	Sphingobacteriales	env.OPS 17	uncultured Bacteroidetes bacterium	uncultured Bacteroidetes bacterium
JN178255.1.1475	12	0	12	Bacteria	Proteobacteria	Alphaproteobacteria	Rhizobiales	uncultured	uncultured bacterium	uncultured bacterium
LN570777.1.1375	12	0	12	Bacteria	Proteobacteria	Deltaproteobacteria	Myxococcales	BIrii41	uncultured bacterium	uncultured bacterium
JN178801.1.1511	12	0	12	Bacteria	Planctomycetes	Planctomycetacia	Pirellulales	Pirellulaceae	Pirellula	uncultured bacterium
SH196115.07FU-HQ833001-reps	12	0	12	Fungi	unidentified	unidentified	unidentified	unidentified	unidentified	unidentified
FPLP01005509.16.1481	12	0	12	Bacteria	Proteobacteria	Alphaproteobacteria	Rhodospirillales	uncultured	metagenome	metagenome
GQ495440.1.1549	12	1	11	Bacteria	Proteobacteria	Gammaproteobacteria	Nitrosococcales	Nitrosococcaceae	wb1-P19	uncultured bacterium
AF507693.1.1430	12	0	12	Bacteria	Chloroflexi	Dehalococcoidia	S085	uncultured soil bacterium	uncultured soil bacterium	uncultured soil bacterium
BDBD01000030.3710.5208	12	2	10	Bacteria	Actinobacteria	Actinobacteria	Corynebacteriales	Nocardiaceae	Nocardia	Nocardia coubleae NBRC 108252
FJ849315.1.1453	12	2	10	Bacteria	Bacteroidetes	Bacteroidia	Chitinophagales	Chitinophagaceae	Terrimonas	uncultured bacterium
KC554292.1.1527	12	1	11	Bacteria	Actinobacteria	Thermoleophilia	Solirubrobacterales	Solirubrobacteraceae	uncultured	uncultured bacterium
HQ190387.1.1519	12	0	12	Bacteria	Acidobacteria	Blastocatellia (Subgroup 4)	Pyrinomonadales	Pyrinomonadaceae	RB41	uncultured bacterium
FJ479079.1.1522	12	1	11	Bacteria	Acidobacteria	Blastocatellia (Subgroup 4)	Pyrinomonadales	Pyrinomonadaceae	RB41	uncultured bacterium
FPLS01052098.16.1520	12	0	12	Bacteria	Bacteroidetes	Bacteroidia	Chitinophagales	Chitinophagaceae	uncultured	metagenome
AJ863264.1.1473	12	0	12	Bacteria	Acidobacteria	Subgroup 6	uncultured bacterium	uncultured bacterium	uncultured bacterium	uncultured bacterium
KJ191857.1.1517	12	0	12	Bacteria	Acidobacteria	Subgroup 6	uncultured Acidobacteria bacterium	uncultured Acidobacteria bacterium	uncultured Acidobacteria bacterium	uncultured Acidobacteria bacterium
SH196384.07FU-AF050259-refs	11	9	2	Fungi	Ascomycota	Eurotiomycetes	Chaetothyriales	Herpotrichiellaceae	Capronia	semi-immersa
EF632936.1.1529	11	11	0	Bacteria	Proteobacteria	Gammaproteobacteria	Betaproteobacteriales	Burkholderiaceae	Rhodoferax	uncultured bacterium
KJ540679.1.1481	11	1	10	Bacteria	Acidobacteria	Subgroup 6	uncultured Acidobacteria bacterium	uncultured Acidobacteria bacterium	uncultured Acidobacteria bacterium	uncultured Acidobacteria bacterium
HQ120544.1.1501	11	0	11	Bacteria	Bacteroidetes	Bacteroidia	Chitinophagales	Saprospiraceae	uncultured	uncultured bacterium
EU800921.1.1469	11	11	0	Bacteria	Proteobacteria	Alphaproteobacteria	Acetobacterales	Acetobacterales Incertae Sedis	uncultured	uncultured bacterium
DQ829628.1.1510	11	11	0	Bacteria	Acidobacteria	Subgroup 6	uncultured Acidobacteria bacterium	uncultured Acidobacteria bacterium	uncultured Acidobacteria bacterium	uncultured Acidobacteria bacterium
JN869156.1.1502	11	0	11	Bacteria	Chloroflexi	Anaerolineae	Anaerolineales	Anaerolineaceae	UTCFX1	uncultured bacterium
HQ119279.1.1459	11	2	9	Bacteria	Proteobacteria	Alphaproteobacteria	Rhodospirillales	uncultured	uncultured bacterium	uncultured bacterium
EU979021.1.1536	11	2	9	Bacteria	Verrucomicrobia	Verrucomicrobiae	Pedosphaerales	Pedosphaeraceae	uncultured Verrucomicrobia bacterium	uncultured Verrucomicrobia bacterium
EF589998.1.1409	11	1	10	Bacteria	Verrucomicrobia	Verrucomicrobiae	Chthoniobacterales	Chthoniobacteraceae	Chthoniobacter	uncultured bacterium
FJ468394.1.1258	10	0	10	Bacteria	Nitrospirae	Nitrospira	Nitrospirales	Nitrospiraceae	Nitrospira	uncultured bacterium
FPLS01029819.11.1527	10	0	10	Bacteria	Proteobacteria	Gammaproteobacteria	Cellvibrionales	Cellvibrionaceae	Cellvibrio	metagenome
JQ798460.1.1447	10	0	10	Bacteria	Proteobacteria	Alphaproteobacteria	Rhodospirillales	uncultured	uncultured bacterium	uncultured bacterium
FJ716415.1.1509	10	0	10	Bacteria	Nitrospirae	Nitrospira	Nitrospirales	Nitrospiraceae	Nitrospira	uncultured bacterium
FPLL01005734.11.1508	10	6	4	Bacteria	Spirochaetes	Leptospirae	Leptospirales	Leptospiraceae	Turneriella	metagenome
JN868882.1.1541	10	0	10	Bacteria	Proteobacteria	Deltaproteobacteria	Myxococcales	Haliangiaceae	Haliangium	uncultured bacterium
EU266788.1.1501	10	0	10	Bacteria	Nitrospirae	Nitrospira	Nitrospirales	Nitrospiraceae	Nitrospira	uncultured Nitrospiraceae bacterium
EF516166.1.1490	10	0	10	Bacteria	Verrucomicrobia	Verrucomicrobiae	Chthoniobacterales	Chthoniobacteraceae	Candidatus Udaeobacter	uncultured bacterium
KY190539.1.1456	10	0	10	Bacteria	Gemmatimonadetes	Gemmatimonadetes	Gemmatimonadales	Gemmatimonadaceae	uncultured	uncultured bacterium
JQ769765.1.1516	10	8	2	Bacteria	Acidobacteria	Subgroup 6	uncultured bacterium	uncultured bacterium	uncultured bacterium	uncultured bacterium
LN870751.1.1406	10	1	9	Bacteria	Acidobacteria	Subgroup 6	uncultured bacterium	uncultured bacterium	uncultured bacterium	uncultured bacterium
FPLS01035336.27.1537	10	0	10	Bacteria	Actinobacteria	Thermoleophilia	Gaiellales	uncultured	metagenome	metagenome
JF135036.1.1360	10	0	10	Bacteria	Proteobacteria	Gammaproteobacteria	Betaproteobacteriales	Nitrosomonadaceae	MND1	uncultured bacterium
KC554659.1.1542	10	0	10	Bacteria	Actinobacteria	Thermoleophilia	Gaiellales	uncultured	uncultured bacterium	uncultured bacterium
HQ119536.1.1525	10	0	10	Bacteria	Acidobacteria	Subgroup 6	uncultured bacterium	uncultured bacterium	uncultured bacterium	uncultured bacterium
FJ478893.1.1520	10	1	9	Bacteria	Rokubacteria	NC10	Rokubacteriales	uncultured bacterium	uncultured bacterium	uncultured bacterium
JX945554.1.1549	10	0	10	Bacteria	Acidobacteria	Subgroup 6	uncultured Acidobacterium sp.	uncultured Acidobacterium sp.	uncultured Acidobacterium sp.	uncultured Acidobacterium sp.
KC011131.1.1489	10	0	10	Bacteria	FBP	uncultured soil bacterium	uncultured soil bacterium	uncultured soil bacterium	uncultured soil bacterium	uncultured soil bacterium
AB836757.1.1482	10	1	9	Bacteria	Proteobacteria	Alphaproteobacteria	Sphingomonadales	Sphingomonadaceae	Sphingomonas	Sphingomonas sp. TSK-1
KC010491.1.1535	10	1	9	Bacteria	Actinobacteria	Actinobacteria	Corynebacteriales	Mycobacteriaceae	Mycobacterium	Mycobacterium arabiense
KC554245.1.1515	10	1	9	Bacteria	Actinobacteria	Actinobacteria	Propionibacteriales	Nocardioidaceae	Marmoricola	uncultured bacterium
FN811238.1.1491	10	1	9	Bacteria	Actinobacteria	0319-7L14	uncultured actinobacterium	uncultured actinobacterium	uncultured actinobacterium	uncultured actinobacterium
AUGO01000020.105.1600	10	0	10	Bacteria	Bacteroidetes	Bacteroidia	Flavobacteriales	Flavobacteriaceae	Flavobacterium	Flavobacterium soli DSM 19725
AY493936.1.1422	10	1	9	Bacteria	Proteobacteria	Alphaproteobacteria	Azospirillales	uncultured	uncultured soil bacterium	uncultured soil bacterium
EU135070.1.1341	10	0	10	Bacteria	Planctomycetes	Phycisphaerae	Tepidisphaerales	WD2101 soil group	uncultured bacterium	uncultured bacterium
KM108716.1.1512	10	0	10	Bacteria	Acidobacteria	Subgroup 6	uncultured Thermoanaerobaculum sp.	uncultured Thermoanaerobaculum sp.	uncultured Thermoanaerobaculum sp.	uncultured Thermoanaerobaculum sp.
EU134277.1.1361	10	0	10	Bacteria	Cyanobacteria	Melainabacteria	Obscuribacterales	uncultured bacterium	uncultured bacterium	uncultured bacterium
FPLS01055957.14.1491	10	0	10	Bacteria	Chloroflexi	Dehalococcoidia	S085	metagenome	metagenome	metagenome
FPLS01035547.10.1390	10	1	9	Bacteria	Proteobacteria	Gammaproteobacteria	Betaproteobacteriales	TRA3-20	metagenome	metagenome
EU132073.1.1386	10	1	9	Bacteria	Acidobacteria	Blastocatellia (Subgroup 4)	Pyrinomonadales	Pyrinomonadaceae	RB41	uncultured bacterium
EU881177.1.1517	10	4	6	Bacteria	Acidobacteria	Subgroup 6	uncultured bacterium	uncultured bacterium	uncultured bacterium	uncultured bacterium
HQ597111.1.1509	10	0	10	Bacteria	Acidobacteria	Subgroup 6	uncultured Acidobacteria bacterium	uncultured Acidobacteria bacterium	uncultured Acidobacteria bacterium	uncultured Acidobacteria bacterium
GU444071.1.1469	10	0	10	Bacteria	Chloroflexi	Chloroflexia	Thermomicrobiales	AKYG1722	uncultured bacterium	uncultured bacterium
FPLS01035838.16.1549	10	1	9	Bacteria	Acidobacteria	Subgroup 6	metagenome	metagenome	metagenome	metagenome
FJ801223.1.1488	10	0	10	Bacteria	Bacteroidetes	Bacteroidia	Sphingobacteriales	NS11-12 marine group	uncultured bacterium	uncultured bacterium
FJ478817.1.1525	10	1	9	Bacteria	Acidobacteria	Blastocatellia (Subgroup 4)	Pyrinomonadales	Pyrinomonadaceae	RB41	uncultured bacterium
AM934938.1.1440	10	0	10	Bacteria	Patescibacteria	Saccharimonadia	Saccharimonadales	uncultured Candidatus Saccharibacteria bacterium	uncultured Candidatus Saccharibacteria bacterium	uncultured Candidatus Saccharibacteria bacterium
DQ404690.1.1542	10	0	10	Bacteria	Acidobacteria	Blastocatellia (Subgroup 4)	Pyrinomonadales	Pyrinomonadaceae	RB41	uncultured bacterium
KC432270.1.1374	10	0	10	Bacteria	Gemmatimonadetes	BD2-11 terrestrial group	uncultured bacterium	uncultured bacterium	uncultured bacterium	uncultured bacterium
KX753160.1.1478	10	0	10	Bacteria	Gemmatimonadetes	Gemmatimonadetes	Gemmatimonadales	Gemmatimonadaceae	uncultured	uncultured bacterium
FJ479019.1.1517	10	1	9	Bacteria	Acidobacteria	Blastocatellia (Subgroup 4)	Pyrinomonadales	Pyrinomonadaceae	RB41	uncultured bacterium
HQ674832.1.1514	10	0	10	Bacteria	Proteobacteria	Gammaproteobacteria	Betaproteobacteriales	Nitrosomonadaceae	IS-44	uncultured Rhodocyclaceae bacterium
FJ542987.1.1491	10	4	6	Bacteria	Planctomycetes	Planctomycetacia	Planctomycetales	uncultured	uncultured Planctomyces sp.	uncultured Planctomyces sp.
KJ782869.1.1482	10	4	6	Bacteria	Acidobacteria	Blastocatellia (Subgroup 4)	Blastocatellales	Blastocatellaceae	Aridibacter	uncultured bacterium
JQ278933.1.1473	10	1	9	Bacteria	Elusimicrobia	Elusimicrobia	Lineage IV	uncultured bacterium	uncultured bacterium	uncultured bacterium
KJ767356.1.1516	10	0	10	Bacteria	Firmicutes	Bacilli	Bacillales	Bacillaceae	Bacillus	Bacillus niacini
AUOP02000025.3152.4621	10	0	10	Bacteria	Proteobacteria	Alphaproteobacteria	Sphingomonadales	Sphingomonadaceae	Sphingomonas	Sphingomonas sp. JGI 0001003-H15
SH497376.07FU-HG937181-reps-singleton	10	1	9	Fungi	Ascomycota	Sordariomycetes	Hypocreales	Nectriaceae	unidentified	unidentified
SH522172.07FU-KU581937-reps	10	0	10	Fungi	unidentified	unidentified	unidentified	unidentified	unidentified	unidentified
FQ660068.1.1348	10	0	10	Bacteria	Bacteroidetes	Bacteroidia	Bacteroidales	Prolixibacteraceae	WCHB1-32	uncultured soil bacterium
HQ119526.1.1527	10	0	10	Bacteria	Acidobacteria	Subgroup 6	uncultured bacterium	uncultured bacterium	uncultured bacterium	uncultured bacterium
HM270222.1.1366	10	0	10	Bacteria	Actinobacteria	Thermoleophilia	Solirubrobacterales	Solirubrobacteraceae	Solirubrobacter	uncultured bacterium
JF718684.1.1500	10	0	10	Bacteria	Acidobacteria	Holophagae	Subgroup 7	uncultured bacterium	uncultured bacterium	uncultured bacterium
GU138662.20427.21937	10	0	10	Bacteria	Proteobacteria	Alphaproteobacteria	Rickettsiales	Mitochondria	Pythium ultimum	Pythium ultimum
JX114361.1.1513	10	0	10	Bacteria	Acidobacteria	Subgroup 6	uncultured Acidobacteria bacterium	uncultured Acidobacteria bacterium	uncultured Acidobacteria bacterium	uncultured Acidobacteria bacterium
FR687444.1.1520	10	0	10	Bacteria	Acidobacteria	Blastocatellia (Subgroup 4)	Pyrinomonadales	Pyrinomonadaceae	RB41	uncultured bacterium
KC554542.1.1541	10	1	9	Bacteria	Actinobacteria	Thermoleophilia	Solirubrobacterales	Solirubrobacteraceae	Solirubrobacter	uncultured bacterium
HQ697506.1.1435	10	0	10	Bacteria	Proteobacteria	Alphaproteobacteria	Caulobacterales	Hyphomonadaceae	SWB02	uncultured bacterium
SH205939.07FU-AY364836-refs	10	0	10	Fungi	Basidiomycota	Microbotryomycetes	Sporidiobolales	Sporidiobolaceae	Sporobolomyces	symmetricus
KF840371.1.1484	10	4	6	Bacteria	Acidobacteria	Blastocatellia (Subgroup 4)	Blastocatellales	Blastocatellaceae	Stenotrophobacter	Stenotrophobacter terrae
JQ769934.1.1536	10	4	6	Bacteria	Verrucomicrobia	Verrucomicrobiae	Pedosphaerales	Pedosphaeraceae	uncultured bacterium	uncultured bacterium
EF516925.1.1498	10	0	10	Bacteria	Verrucomicrobia	Verrucomicrobiae	Chthoniobacterales	Chthoniobacteraceae	Candidatus Udaeobacter	uncultured bacterium
AY922082.1.1414	10	0	10	Bacteria	Verrucomicrobia	Verrucomicrobiae	Opitutales	Opitutaceae	Lacunisphaera	uncultured Verrucomicrobia bacterium
EF632748.1.1502	10	4	6	Bacteria	Firmicutes	Clostridia	Clostridiales	Clostridiaceae 1	Clostridium sensu stricto 8	uncultured bacterium
AY921854.1.1331	10	0	10	Bacteria	Patescibacteria	Parcubacteria	uncultured Parcubacteria group bacterium	uncultured Parcubacteria group bacterium	uncultured Parcubacteria group bacterium	uncultured Parcubacteria group bacterium
JN178161.1.1566	10	4	6	Bacteria	Acidobacteria	Blastocatellia (Subgroup 4)	Pyrinomonadales	Pyrinomonadaceae	RB41	uncultured bacterium
JX223107.1.1521	10	0	10	Bacteria	Verrucomicrobia	Verrucomicrobiae	Chthoniobacterales	Chthoniobacteraceae	Chthoniobacter	uncultured bacterium
AB491966.1.1528	10	0	10	Bacteria	Proteobacteria	Gammaproteobacteria	Betaproteobacteriales	TRA3-20	uncultured beta proteobacterium	uncultured beta proteobacterium
JQ769721.1.1468	10	0	10	Bacteria	Chloroflexi	Anaerolineae	Caldilineales	Caldilineaceae	uncultured	uncultured bacterium
HQ121045.1.1495	10	1	9	Bacteria	Actinobacteria	Acidimicrobiia	IMCC26256	uncultured bacterium	uncultured bacterium	uncultured bacterium
SH220670.07FU-JX968225-reps	10	1	9	Fungi	Basidiomycota	Agaricomycetes	Agaricales	Bolbitiaceae	unidentified	unidentified
KC432007.1.1361	10	8	2	Bacteria	Proteobacteria	Gammaproteobacteria	Betaproteobacteriales	Methylophilaceae	UBA6140	uncultured bacterium
KC331355.1.1485	10	0	10	Bacteria	Proteobacteria	Deltaproteobacteria	SAR324 clade(Marine group B)	uncultured bacterium	uncultured bacterium	uncultured bacterium
HQ597894.1.1508	10	0	10	Bacteria	Acidobacteria	Subgroup 6	uncultured Acidobacteria bacterium	uncultured Acidobacteria bacterium	uncultured Acidobacteria bacterium	uncultured Acidobacteria bacterium
JN825419.1.1476	10	10	0	Bacteria	Bacteroidetes	Bacteroidia	Cytophagales	Cyclobacteriaceae	Ekhidna	uncultured Bacteroidetes bacterium
JX852644.1.1555	10	0	10	Bacteria	Firmicutes	Bacilli	Bacillales	Bacillaceae	Bacillus	uncultured Bacillus sp.
AY921887.1.1417	10	0	10	Bacteria	Verrucomicrobia	Verrucomicrobiae	Chthoniobacterales	Chthoniobacteraceae	Chthoniobacter	uncultured Verrucomicrobia bacterium
FPLL01002606.10.1525	10	1	9	Bacteria	Proteobacteria	Gammaproteobacteria	Betaproteobacteriales	TRA3-20	metagenome	metagenome
JHVO01000026.12.1514	10	0	10	Bacteria	Actinobacteria	Actinobacteria	Frankiales	Geodermatophilaceae	Blastococcus	Geodermatophilaceae bacterium URHB0062
FJ478759.1.1522	10	1	9	Bacteria	Acidobacteria	Blastocatellia (Subgroup 4)	Pyrinomonadales	Pyrinomonadaceae	RB41	uncultured bacterium
HM459711.1.1491	10	0	10	Bacteria	Planctomycetes	Planctomycetacia	Planctomycetales	Rubinisphaeraceae	SH-PL14	uncultured bacterium
SH217329.07FU-AY632659-refs	9	9	0	Fungi	Ascomycota	Sordariomycetes	Hypocreales	Hypocreales_fam_Incertae_sedis	Emericellopsis	humicola
HQ190290.1.1532	9	7	2	Bacteria	Proteobacteria	Deltaproteobacteria	Desulfarculales	Desulfarculaceae	uncultured	uncultured bacterium
EU132077.1.1317	9	6	3	Bacteria	Acidobacteria	Subgroup 6	uncultured bacterium	uncultured bacterium	uncultured bacterium	uncultured bacterium
JX133407.1.1448	9	0	9	Bacteria	Proteobacteria	Alphaproteobacteria	Sphingomonadales	Sphingomonadaceae	Sphingomonas	uncultured bacterium
FJ479316.1.1514	9	0	9	Bacteria	Acidobacteria	Subgroup 6	uncultured bacterium	uncultured bacterium	uncultured bacterium	uncultured bacterium
KF037841.1.1489	9	0	9	Bacteria	Bacteroidetes	Bacteroidia	Sphingobacteriales	Sphingobacteriaceae	Arcticibacter	uncultured bacterium
HQ166638.1.1500	9	0	9	Bacteria	Bacteroidetes	Bacteroidia	Chitinophagales	Chitinophagaceae	Flavitalea	uncultured bacterium
JN559114.1.1522	9	6	3	Bacteria	Acidobacteria	Blastocatellia (Subgroup 4)	Pyrinomonadales	Pyrinomonadaceae	RB41	uncultured bacterium
FPLL01001051.18.1553	9	5	4	Bacteria	Verrucomicrobia	Verrucomicrobiae	Pedosphaerales	Pedosphaeraceae	metagenome	metagenome
KT905723.1.1512	9	0	9	Bacteria	Actinobacteria	Actinobacteria	Propionibacteriales	Nocardioidaceae	Nocardioides	uncultured bacterium
HM186350.1.1345	9	0	9	Bacteria	Planctomycetes	Planctomycetacia	Pirellulales	Pirellulaceae	Pirellula	uncultured bacterium
HQ729851.1.1509	9	0	9	Bacteria	Acidobacteria	Subgroup 6	uncultured Acidobacteria bacterium	uncultured Acidobacteria bacterium	uncultured Acidobacteria bacterium	uncultured Acidobacteria bacterium
SH022241.07FU-HQ166486-reps-singleton	9	9	0	Fungi	Ascomycota	unidentified	unidentified	unidentified	unidentified	unidentified
KF712730.1.1494	9	3	6	Bacteria	Bacteroidetes	Bacteroidia	Chitinophagales	Chitinophagaceae	Terrimonas	uncultured bacterium
EU881307.1.1526	9	0	9	Bacteria	Acidobacteria	Blastocatellia (Subgroup 4)	Pyrinomonadales	Pyrinomonadaceae	RB41	uncultured bacterium
JN178297.1.1558	9	7	2	Bacteria	Planctomycetes	Phycisphaerae	CCM11a	uncultured bacterium	uncultured bacterium	uncultured bacterium
GQ263023.1.1448	9	0	9	Bacteria	Chloroflexi	Gitt-GS-136	uncultured bacterium	uncultured bacterium	uncultured bacterium	uncultured bacterium
GQ396893.1.1526	9	0	9	Bacteria	Verrucomicrobia	Verrucomicrobiae	Chthoniobacterales	Chthoniobacteraceae	Candidatus Udaeobacter	uncultured bacterium
HQ190418.1.1501	9	0	9	Bacteria	Proteobacteria	Gammaproteobacteria	Steroidobacterales	Steroidobacteraceae	Steroidobacter	uncultured bacterium
KJ540718.1.1480	9	6	3	Bacteria	Acidobacteria	Blastocatellia (Subgroup 4)	Pyrinomonadales	Pyrinomonadaceae	RB41	uncultured Acidobacteria bacterium
KX376723.1.1525	9	7	2	Bacteria	Proteobacteria	Gammaproteobacteria	Salinisphaerales	Solimonadaceae	Fontimonas	Fontimonas sp.
KR095251.1.1484	9	0	9	Bacteria	Bacteroidetes	Bacteroidia	Sphingobacteriales	AKYH767	uncultured bacterium	uncultured bacterium
EU135323.1.1321	9	0	9	Bacteria	Rokubacteria	NC10	Rokubacteriales	uncultured bacterium	uncultured bacterium	uncultured bacterium
HQ119883.1.1507	9	0	9	Bacteria	Proteobacteria	Gammaproteobacteria	Oceanospirillales	Pseudohongiellaceae	BIyi10	uncultured bacterium
FJ478717.1.1498	9	0	9	Bacteria	Proteobacteria	Gammaproteobacteria	Betaproteobacteriales	TRA3-20	uncultured bacterium	uncultured bacterium
JX576014.1.1518	9	0	9	Bacteria	Firmicutes	Bacilli	Bacillales	Bacillaceae	Bacillus	uncultured Bacillus sp.
JN409187.1.1447	9	0	9	Bacteria	Gemmatimonadetes	Gemmatimonadetes	Gemmatimonadales	Gemmatimonadaceae	Gemmatimonas	uncultured Gemmatimonadetes bacterium
BATP01000063.3915.5412	9	0	9	Bacteria	Verrucomicrobia	Verrucomicrobiae	Verrucomicrobiales	Rubritaleaceae	Luteolibacter	Haloferula sp. BvORR071
JF028473.1.1304	9	0	9	Bacteria	Proteobacteria	Alphaproteobacteria	Rhizobiales	Rhizobiaceae	Allorhizobium-Neorhizobium-Pararhizobium-Rhizobium	uncultured bacterium
KY190504.1.1432	9	0	9	Bacteria	Armatimonadetes	Fimbriimonadia	Fimbriimonadales	Fimbriimonadaceae	uncultured bacterium	uncultured bacterium
KC554826.1.1501	9	6	3	Bacteria	Actinobacteria	Actinobacteria	Corynebacteriales	Mycobacteriaceae	Mycobacterium	uncultured bacterium
FQZI01000011.204.1723	9	9	0	Bacteria	Bacteroidetes	Bacteroidia	Flavobacteriales	Flavobacteriaceae	Flavobacterium	Flavobacterium terrae
EU939393.1.1566	9	5	4	Bacteria	Firmicutes	Bacilli	Bacillales	Planococcaceae	Sporosarcina	uncultured bacterium
EU131964.1.1356	9	0	9	Bacteria	Acidobacteria	Blastocatellia (Subgroup 4)	Pyrinomonadales	Pyrinomonadaceae	RB41	uncultured bacterium
JN417537.1.1514	9	9	0	Bacteria	Acidobacteria	Blastocatellia (Subgroup 4)	Blastocatellales	Blastocatellaceae	uncultured	uncultured soil bacterium
HQ120028.1.1491	9	0	9	Bacteria	Acidobacteria	Blastocatellia (Subgroup 4)	Blastocatellales	Blastocatellaceae	uncultured	uncultured bacterium
GQ263172.1.1494	9	0	9	Bacteria	Actinobacteria	Thermoleophilia	Solirubrobacterales	67-14	uncultured bacterium	uncultured bacterium
GU591327.64423.65908	9	3	6	Bacteria	Cyanobacteria	Oxyphotobacteria	Chloroplast	Durinskia baltica	Durinskia baltica	Durinskia baltica
HQ119372.1.1490	9	0	9	Bacteria	Planctomycetes	Planctomycetacia	Planctomycetales	Rubinisphaeraceae	SH-PL14	uncultured bacterium
DQ532347.1.1458	9	1	8	Bacteria	Proteobacteria	Alphaproteobacteria	Rhizobiales	Beijerinckiaceae	uncultured	uncultured bacterium
EU135458.1.1398	8	0	8	Bacteria	Verrucomicrobia	Verrucomicrobiae	Pedosphaerales	Pedosphaeraceae	uncultured bacterium	uncultured bacterium
FJ478527.1.1505	8	0	8	Bacteria	Actinobacteria	Thermoleophilia	Solirubrobacterales	67-14	uncultured bacterium	uncultured bacterium
FJ479522.1.1523	8	1	7	Bacteria	Acidobacteria	Blastocatellia (Subgroup 4)	Pyrinomonadales	Pyrinomonadaceae	RB41	uncultured bacterium
JN178038.1.1554	8	1	7	Bacteria	Acidobacteria	Blastocatellia (Subgroup 4)	Pyrinomonadales	Pyrinomonadaceae	RB41	uncultured bacterium
JN038969.1.1495	8	2	6	Bacteria	Acidobacteria	Holophagae	Subgroup 7	uncultured Acidobacteria bacterium	uncultured Acidobacteria bacterium	uncultured Acidobacteria bacterium
FPLS01037210.16.1544	8	0	8	Bacteria	Actinobacteria	Thermoleophilia	Gaiellales	Gaiellaceae	Gaiella	metagenome
KC191781.1.1550	8	0	8	Bacteria	Acidobacteria	Blastocatellia (Subgroup 4)	Pyrinomonadales	Pyrinomonadaceae	RB41	uncultured bacterium
Z95719.1.1544	8	4	4	Bacteria	Acidobacteria	Subgroup 6	uncultured Acidobacteria bacterium	uncultured Acidobacteria bacterium	uncultured Acidobacteria bacterium	uncultured Acidobacteria bacterium
FJ542941.1.1496	8	5	3	Bacteria	Planctomycetes	Planctomycetacia	Pirellulales	Pirellulaceae	Pir4 lineage	uncultured Planctomycetaceae bacterium
FPLS01056823.12.1521	8	5	3	Bacteria	Proteobacteria	Gammaproteobacteria	Cellvibrionales	Porticoccaceae	Porticoccus	metagenome
JN030439.1.1505	8	0	8	Bacteria	Bacteroidetes	Bacteroidia	Chitinophagales	Chitinophagaceae	Flavitalea	uncultured bacterium
JQ825182.1.1495	8	0	8	Bacteria	Planctomycetes	Planctomycetacia	Pirellulales	Pirellulaceae	Pir4 lineage	uncultured Pirellula sp.
JX945549.1.1527	8	4	4	Bacteria	Acidobacteria	Blastocatellia (Subgroup 4)	Blastocatellales	Blastocatellaceae	uncultured	uncultured Acidobacterium sp.
AB630874.1.1437	8	0	8	Bacteria	Planctomycetes	Planctomycetacia	Pirellulales	Pirellulaceae	uncultured	uncultured bacterium
KF037921.1.1497	8	0	8	Bacteria	Bacteroidetes	Bacteroidia	Chitinophagales	Chitinophagaceae	Flavisolibacter	uncultured bacterium
FPLS01042034.16.1555	8	1	7	Bacteria	Acidobacteria	Blastocatellia (Subgroup 4)	Pyrinomonadales	Pyrinomonadaceae	RB41	metagenome
EF019814.1.1408	8	0	8	Bacteria	Proteobacteria	Deltaproteobacteria	Myxococcales	Sandaracinaceae	uncultured	uncultured bacterium
HQ118516.1.1527	8	0	8	Bacteria	Acidobacteria	Blastocatellia (Subgroup 4)	Pyrinomonadales	Pyrinomonadaceae	RB41	uncultured bacterium
KC432271.1.1356	8	8	0	Bacteria	Proteobacteria	Gammaproteobacteria	Betaproteobacteriales	TRA3-20	uncultured bacterium	uncultured bacterium
FJ222810.1.1518	8	0	8	Bacteria	Actinobacteria	Actinobacteria	Streptomycetales	Streptomycetaceae	Streptomyces	Streptomyces sp. HV4
HQ598223.1.1514	8	0	8	Bacteria	Acidobacteria	Blastocatellia (Subgroup 4)	Pyrinomonadales	Pyrinomonadaceae	RB41	uncultured Acidobacteria bacterium
EU979112.1.1503	8	0	8	Bacteria	Acidobacteria	Holophagae	Subgroup 7	uncultured Acidobacteria bacterium	uncultured Acidobacteria bacterium	uncultured Acidobacteria bacterium
FPLL01003044.11.1476	8	0	8	Bacteria	Proteobacteria	Alphaproteobacteria	Micropepsales	Micropepsaceae	uncultured	metagenome
KC432186.1.1366	8	8	0	Bacteria	Proteobacteria	Gammaproteobacteria	Xanthomonadales	uncultured	uncultured bacterium	uncultured bacterium
KF010767.1.1496	8	0	8	Bacteria	Proteobacteria	Gammaproteobacteria	Betaproteobacteriales	Burkholderiaceae	Massilia	uncultured bacterium
JQ738787.1.1500	8	0	8	Bacteria	Proteobacteria	Gammaproteobacteria	Betaproteobacteriales	TRA3-20	uncultured bacterium	uncultured bacterium
HQ118850.1.1468	8	0	8	Bacteria	Proteobacteria	Alphaproteobacteria	Rhodospirillales	Rhodospirillaceae	uncultured	uncultured bacterium
HQ256541.1.1550	8	0	8	Bacteria	Firmicutes	Bacilli	Bacillales	Bacillaceae	Bacillus	Bacillaceae bacterium NBD2
AY439189.1.1502	8	0	8	Bacteria	Proteobacteria	Gammaproteobacteria	Betaproteobacteriales	Burkholderiaceae	Ramlibacter	uncultured bacterium
SH216250.07FU-EF679363-refs	8	0	8	Fungi	Ascomycota	Dothideomycetes	Capnodiales	Mycosphaerellaceae	Mycosphaerella	tassiana
KC554583.1.1540	8	1	7	Bacteria	Actinobacteria	Thermoleophilia	Solirubrobacterales	67-14	uncultured bacterium	uncultured bacterium
Z95730.1.1553	8	1	7	Bacteria	Acidobacteria	Blastocatellia (Subgroup 4)	Pyrinomonadales	Pyrinomonadaceae	RB41	uncultured Acidobacteria bacterium
FJ444681.1.1481	8	0	8	Bacteria	Planctomycetes	Planctomycetacia	Planctomycetales	uncultured	uncultured bacterium	uncultured bacterium
EF516672.1.1466	8	0	8	Bacteria	Proteobacteria	Gammaproteobacteria	Betaproteobacteriales	Nitrosomonadaceae	MND1	uncultured bacterium
KC554268.1.1517	8	0	8	Bacteria	Actinobacteria	Actinobacteria	Corynebacteriales	Mycobacteriaceae	Mycobacterium	uncultured bacterium
FM209361.1.1495	8	0	8	Bacteria	Bacteroidetes	Bacteroidia	Cytophagales	Hymenobacteraceae	Adhaeribacter	uncultured bacterium
AM935553.1.1343	8	0	8	Bacteria	Actinobacteria	Acidimicrobiia	uncultured	uncultured actinobacterium	uncultured actinobacterium	uncultured actinobacterium
KC138691.1.1561	8	0	8	Bacteria	Acidobacteria	Blastocatellia (Subgroup 4)	Pyrinomonadales	Pyrinomonadaceae	RB41	uncultured Acidobacteria bacterium
JN178404.1.1532	8	0	8	Bacteria	Planctomycetes	Planctomycetacia	Pirellulales	Pirellulaceae	Pirellula	uncultured bacterium
HQ397232.1.1459	8	0	8	Bacteria	Proteobacteria	Alphaproteobacteria	Dongiales	Dongiaceae	Dongia	uncultured alpha proteobacterium
KY190588.1.1491	8	2	6	Bacteria	Verrucomicrobia	Verrucomicrobiae	Pedosphaerales	Pedosphaeraceae	uncultured bacterium	uncultured bacterium
HQ190584.1.1506	8	2	6	Bacteria	Proteobacteria	Gammaproteobacteria	Betaproteobacteriales	TRA3-20	uncultured bacterium	uncultured bacterium
HE974811.1.1513	8	0	8	Bacteria	Firmicutes	Bacilli	Bacillales	Bacillaceae	Bacillus	uncultured Bacillus sp.
JF176495.1.1324	8	8	0	Bacteria	Chloroflexi	Anaerolineae	Caldilineales	Caldilineaceae	uncultured	uncultured bacterium
JN559117.1.1523	8	0	8	Bacteria	Acidobacteria	Blastocatellia (Subgroup 4)	Pyrinomonadales	Pyrinomonadaceae	RB41	uncultured bacterium
SH522121.07FU-KU580754-reps	8	8	0	Fungi	unidentified	unidentified	unidentified	unidentified	unidentified	unidentified
GQ302592.1.1522	8	0	8	Bacteria	Acidobacteria	Blastocatellia (Subgroup 4)	Pyrinomonadales	Pyrinomonadaceae	RB41	uncultured Acidobacterium sp.
FPLL01005505.14.1532	8	0	8	Bacteria	Proteobacteria	Gammaproteobacteria	Steroidobacterales	Steroidobacteraceae	Steroidobacter	metagenome
FJ478993.1.1521	8	0	8	Bacteria	Entotheonellaeota	Entotheonellia	Entotheonellales	Entotheonellaceae	uncultured bacterium	uncultured bacterium
JX079178.1.1478	8	2	6	Bacteria	Actinobacteria	Thermoleophilia	Solirubrobacterales	67-14	uncultured bacterium	uncultured bacterium
FPLS01006383.16.1519	8	0	8	Bacteria	Planctomycetes	Planctomycetacia	Pirellulales	Pirellulaceae	Pirellula	metagenome
EF019730.1.1377	8	1	7	Bacteria	Planctomycetes	Planctomycetacia	Pirellulales	Pirellulaceae	uncultured	uncultured planctomycete
JN177833.1.1541	8	1	7	Bacteria	Proteobacteria	Deltaproteobacteria	Myxococcales	Haliangiaceae	Haliangium	uncultured bacterium
FJ479532.1.1477	8	0	8	Bacteria	Proteobacteria	Alphaproteobacteria	Elsterales	uncultured	uncultured bacterium	uncultured bacterium
CP004121.149180.150680	8	0	8	Bacteria	Firmicutes	Clostridia	Clostridiales	Clostridiaceae 1	Clostridium sensu stricto 1	Clostridium saccharoperbutylacetonicum N1-4(HMT)
SH176907.07FU-UDB011682-refs	8	2	6	Fungi	Basidiomycota	Agaricomycetes	Agaricales	Bolbitiaceae	Agrocybe	pediades
JN178546.1.1551	8	0	8	Bacteria	Actinobacteria	Thermoleophilia	Solirubrobacterales	67-14	uncultured bacterium	uncultured bacterium
HM268850.1.1365	8	0	8	Bacteria	Actinobacteria	Thermoleophilia	Solirubrobacterales	67-14	uncultured bacterium	uncultured bacterium
JX566643.1.1539	8	0	8	Bacteria	Firmicutes	Bacilli	Bacillales	Bacillaceae	Bacillus	Bacillus sp. 6029
AJ310467.1.1526	8	0	8	Bacteria	Actinobacteria	Actinobacteria	Corynebacteriales	Mycobacteriaceae	Mycobacterium	Mycobacterium holsaticum
AB821160.1.1444	8	0	8	Bacteria	Proteobacteria	Alphaproteobacteria	Caulobacterales	Caulobacteraceae	Phenylobacterium	uncultured bacterium
AB874536.1.1456	8	0	8	Bacteria	Proteobacteria	Alphaproteobacteria	Sneathiellales	Sneathiellaceae	Ferrovibrio	uncultured proteobacterium
HG917233.1.1494	8	8	0	Bacteria	Proteobacteria	Gammaproteobacteria	Alteromonadales	Alteromonadaceae	Rheinheimera	uncultured Rheinheimera sp.
SH174295.07FU-KC222728-reps	8	0	8	Fungi	Ascomycota	Sordariomycetes	Hypocreales	Nectriaceae	Cylindrocarpon	unidentified
LC093159.1.1501	8	0	8	Bacteria	Proteobacteria	Gammaproteobacteria	Betaproteobacteriales	Burkholderiaceae	Ramlibacter	uncultured bacterium
JN038980.1.1496	8	0	8	Bacteria	Planctomycetes	Planctomycetacia	Planctomycetales	Schlesneriaceae	Planctopirus	uncultured planctomycete
AB637183.1.1509	8	0	8	Bacteria	Firmicutes	Bacilli	Bacillales	Bacillaceae	Bacillus	uncultured bacterium
JF199285.1.1309	8	0	8	Bacteria	Chloroflexi	Dehalococcoidia	S085	uncultured bacterium	uncultured bacterium	uncultured bacterium
JN409174.1.1491	8	0	8	Bacteria	Verrucomicrobia	Verrucomicrobiae	Pedosphaerales	Pedosphaeraceae	uncultured Verrucomicrobia bacterium	uncultured Verrucomicrobia bacterium
HM459608.1.1411	8	0	8	Bacteria	Proteobacteria	Alphaproteobacteria	Micavibrionales	Micavibrionaceae	uncultured	uncultured bacterium
JN178251.1.1515	8	0	8	Bacteria	Actinobacteria	Actinobacteria	Frankiales	Geodermatophilaceae	Geodermatophilus	uncultured bacterium
HQ120683.1.1493	8	0	8	Bacteria	Planctomycetes	Planctomycetacia	Pirellulales	Pirellulaceae	Pirellula	uncultured bacterium
FJ482215.1.1345	8	6	2	Bacteria	Patescibacteria	Gracilibacteria	Absconditabacteriales (SR1)	uncultured candidate division SR1 bacterium	uncultured candidate division SR1 bacterium	uncultured candidate division SR1 bacterium
FPLS01032671.10.1476	8	0	8	Bacteria	Proteobacteria	Alphaproteobacteria	Micropepsales	Micropepsaceae	uncultured	metagenome
JX489875.1.1495	8	0	8	Bacteria	Proteobacteria	Gammaproteobacteria	Betaproteobacteriales	TRA3-20	uncultured soil bacterium	uncultured soil bacterium
HQ598585.1.1484	8	0	8	Bacteria	Acidobacteria	Subgroup 5	uncultured Acidobacteria bacterium	uncultured Acidobacteria bacterium	uncultured Acidobacteria bacterium	uncultured Acidobacteria bacterium
JQ769815.1.1525	8	0	8	Bacteria	Acidobacteria	Blastocatellia (Subgroup 4)	Pyrinomonadales	Pyrinomonadaceae	RB41	uncultured bacterium
SH127902.07FU-DQ780364-refs	8	0	8	Fungi	Ascomycota	Dothideomycetes	Capnodiales	Cladosporiaceae	Cladosporium	halotolerans
EU979026.1.1521	8	0	8	Bacteria	Acidobacteria	Blastocatellia (Subgroup 4)	45597	uncultured Bacteroidetes bacterium	uncultured Bacteroidetes bacterium	uncultured Bacteroidetes bacterium
EU134248.1.1391	8	0	8	Bacteria	Chloroflexi	Dehalococcoidia	SAR202 clade	uncultured bacterium	uncultured bacterium	uncultured bacterium
BBFS01000160.204.1722	8	0	8	Bacteria	Actinobacteria	Actinobacteria	Micrococcales	Micrococcaceae	Paenarthrobacter	Paenarthrobacter nitroguajacolicus JCM 14115
HM186444.1.1352	8	0	8	Bacteria	Bacteroidetes	Bacteroidia	Cytophagales	Microscillaceae	uncultured	uncultured bacterium
KJ540661.1.1478	8	4	4	Bacteria	Acidobacteria	Blastocatellia (Subgroup 4)	Pyrinomonadales	Pyrinomonadaceae	RB41	uncultured Acidobacteria bacterium
FPLS01004408.10.1524	8	8	0	Bacteria	Proteobacteria	Gammaproteobacteria	Betaproteobacteriales	Nitrosomonadaceae	Ellin6067	metagenome
FPLS01060002.11.1526	8	0	8	Bacteria	Proteobacteria	Gammaproteobacteria	Steroidobacterales	Steroidobacteraceae	uncultured	metagenome
FJ405885.1.1505	8	0	8	Bacteria	Elusimicrobia	Lineage IIa	actinobacterium YJF1-30	actinobacterium YJF1-30	actinobacterium YJF1-30	actinobacterium YJF1-30
FPLS01012160.10.1489	8	5	3	Bacteria	Proteobacteria	Alphaproteobacteria	Rhodospirillales	Rhodospirillaceae	uncultured	metagenome
JF712662.1.1483	8	0	8	Bacteria	Proteobacteria	Alphaproteobacteria	Rhizobiales	Xanthobacteraceae	Bradyrhizobium	uncultured Bradyrhizobium sp.
FN811187.1.1506	8	1	7	Bacteria	Bacteroidetes	Bacteroidia	Chitinophagales	Chitinophagaceae	Flavisolibacter	uncultured Bacteroidetes bacterium
KJ191807.1.1524	8	1	7	Bacteria	Acidobacteria	Blastocatellia (Subgroup 4)	Pyrinomonadales	Pyrinomonadaceae	RB41	uncultured Acidobacteria bacterium
JN178873.1.1556	8	1	7	Bacteria	Acidobacteria	Blastocatellia (Subgroup 4)	Pyrinomonadales	Pyrinomonadaceae	RB41	uncultured bacterium
JQ978579.1.1516	8	1	7	Bacteria	Acidobacteria	Thermoanaerobaculia	Thermoanaerobaculales	Thermoanaerobaculaceae	Subgroup 10	uncultured bacterium
EU214963.1.1484	8	3	5	Bacteria	Actinobacteria	Actinobacteria	Streptomycetales	Streptomycetaceae	Streptomyces	Streptomyces sp. CNS-739_SD06
GQ302527.1.1460	8	1	7	Bacteria	Proteobacteria	Alphaproteobacteria	Rhizobiales	Hyphomicrobiaceae	Pedomicrobium	uncultured alpha proteobacterium
EU881107.1.1447	8	1	7	Bacteria	Proteobacteria	Alphaproteobacteria	Rhizobiales	KF-JG30-B3	uncultured bacterium	uncultured bacterium
HQ190422.1.1531	8	1	7	Bacteria	Acidobacteria	Blastocatellia (Subgroup 4)	Pyrinomonadales	Pyrinomonadaceae	RB41	uncultured bacterium
AJ012071.1.1521	8	8	0	Bacteria	Proteobacteria	Gammaproteobacteria	Betaproteobacteriales	Burkholderiaceae	Acidovorax	Acidovorax sp. G8B1
FJ625382.1.1479	8	2	6	Bacteria	Proteobacteria	Alphaproteobacteria	Rhizobiales	Xanthobacteraceae	uncultured	uncultured bacterium
JF815499.1.1463	8	0	8	Bacteria	Firmicutes	Clostridia	Clostridiales	Clostridiaceae 1	Clostridium sensu stricto 10	uncultured Clostridiaceae bacterium
HM278294.1.1349	8	0	8	Bacteria	Bacteroidetes	Bacteroidia	Cytophagales	Hymenobacteraceae	Adhaeribacter	uncultured bacterium
FPLS01058742.12.1551	8	1	7	Bacteria	Acidobacteria	Blastocatellia (Subgroup 4)	Pyrinomonadales	Pyrinomonadaceae	RB41	metagenome
JN177901.1.1528	8	1	7	Bacteria	Acidobacteria	Holophagae	Subgroup 7	uncultured bacterium	uncultured bacterium	uncultured bacterium
KC554167.1.1515	8	0	8	Bacteria	Actinobacteria	MB-A2-108	uncultured bacterium	uncultured bacterium	uncultured bacterium	uncultured bacterium
FPLS01062206.8.1533	8	0	8	Bacteria	Verrucomicrobia	Verrucomicrobiae	Verrucomicrobiales	Verrucomicrobiaceae	uncultured	metagenome
KF712863.1.1494	8	1	7	Bacteria	Bacteroidetes	Bacteroidia	Chitinophagales	Chitinophagaceae	Flavisolibacter	uncultured bacterium
JN187547.1.1489	8	0	8	Bacteria	Acidobacteria	Subgroup 5	uncultured bacterium	uncultured bacterium	uncultured bacterium	uncultured bacterium
KX239088.1.1468	8	2	6	Bacteria	Planctomycetes	Phycisphaerae	Tepidisphaerales	WD2101 soil group	uncultured bacterium	uncultured bacterium
JN178821.1.1477	8	2	6	Bacteria	Chloroflexi	Anaerolineae	SBR1031	A4b	uncultured bacterium	uncultured bacterium
KF010756.1.1496	8	0	8	Bacteria	Proteobacteria	Gammaproteobacteria	Betaproteobacteriales	Burkholderiaceae	Massilia	uncultured bacterium
FJ478568.1.1520	8	2	6	Bacteria	Proteobacteria	Deltaproteobacteria	Myxococcales	Haliangiaceae	Haliangium	uncultured bacterium
JQ738877.1.1511	8	2	6	Bacteria	Actinobacteria	Rubrobacteria	Rubrobacterales	Rubrobacteriaceae	Rubrobacter	uncultured bacterium
GU208299.1.1506	8	2	6	Bacteria	Proteobacteria	Deltaproteobacteria	Myxococcales	Haliangiaceae	Haliangium	uncultured prokaryote
FN827237.1.1457	8	5	3	Bacteria	Proteobacteria	Gammaproteobacteria	Betaproteobacteriales	Burkholderiaceae	Caenimonas	uncultured bacterium
KX035271.1.1493	8	0	8	Bacteria	Gemmatimonadetes	Gemmatimonadetes	Gemmatimonadales	Gemmatimonadaceae	uncultured	uncultured Gemmatimonas sp.
FJ478931.1.1456	8	8	0	Bacteria	Proteobacteria	Alphaproteobacteria	Dongiales	Dongiaceae	Dongia	uncultured bacterium
KJ540652.1.1453	7	0	7	Bacteria	Actinobacteria	0319-7L14	uncultured actinobacterium	uncultured actinobacterium	uncultured actinobacterium	uncultured actinobacterium
GQ302586.1.1361	7	0	7	Bacteria	Acidobacteria	Subgroup 5	uncultured Acidobacterium sp.	uncultured Acidobacterium sp.	uncultured Acidobacterium sp.	uncultured Acidobacterium sp.
SH204701.07FU-HQ607908-reps	7	7	0	Fungi	Ascomycota	Sordariomycetes	Hypocreales	unidentified	unidentified	unidentified
SH208453.07FU-KT269886-reps	7	7	0	Fungi	Ascomycota	Dothideomycetes	Pleosporales	Pleosporaceae	unidentified	unidentified
JQ824901.1.1496	7	5	2	Bacteria	Proteobacteria	Gammaproteobacteria	Betaproteobacteriales	Nitrosomonadaceae	IS-44	uncultured bacterium
KC331387.1.1491	7	0	7	Bacteria	Acidobacteria	Subgroup 5	uncultured bacterium	uncultured bacterium	uncultured bacterium	uncultured bacterium
FPLS01009707.16.1476	7	5	2	Bacteria	Proteobacteria	Alphaproteobacteria	Rickettsiales	SM2D12	metagenome	metagenome
DQ129385.1.1478	7	1	6	Bacteria	Planctomycetes	Planctomycetacia	Pirellulales	Pirellulaceae	Pirellula	uncultured bacterium
FJ479555.1.1515	7	0	7	Bacteria	Acidobacteria	Subgroup 6	uncultured bacterium	uncultured bacterium	uncultured bacterium	uncultured bacterium
JN178571.1.1553	7	0	7	Bacteria	Acidobacteria	Subgroup 6	uncultured bacterium	uncultured bacterium	uncultured bacterium	uncultured bacterium
FJ478732.1.1525	7	1	6	Bacteria	Acidobacteria	Blastocatellia (Subgroup 4)	Pyrinomonadales	Pyrinomonadaceae	RB41	uncultured bacterium
KC331284.1.1486	7	1	6	Bacteria	Gemmatimonadetes	Gemmatimonadetes	Gemmatimonadales	Gemmatimonadaceae	uncultured	uncultured bacterium
JQ957799.1.1480	7	1	6	Bacteria	Acidobacteria	Blastocatellia (Subgroup 4)	Pyrinomonadales	Pyrinomonadaceae	RB41	uncultured Acidobacteria bacterium
AM900775.1.1542	7	1	6	Bacteria	Firmicutes	Bacilli	Bacillales	Bacillaceae	Bacillus	Bacillus sp. PA27
HQ119297.1.1519	7	6	1	Bacteria	Acidobacteria	Subgroup 6	uncultured bacterium	uncultured bacterium	uncultured bacterium	uncultured bacterium
HQ120351.1.1509	7	4	3	Bacteria	Proteobacteria	Gammaproteobacteria	Gammaproteobacteria Incertae Sedis	Unknown Family	Acidibacter	uncultured bacterium
HM366475.1.1513	7	2	5	Bacteria	Firmicutes	Bacilli	Bacillales	Bacillaceae	Bacillus	uncultured bacterium
AF013534.1.1514	7	0	7	Bacteria	Acidobacteria	Subgroup 6	uncultivated soil bacterium clone C112	uncultivated soil bacterium clone C112	uncultivated soil bacterium clone C112	uncultivated soil bacterium clone C112
SH180145.07FU-JX316376-reps	7	0	7	Fungi	Mortierellomycota	Mortierellomycetes	Mortierellales	Mortierellaceae	Mortierella	unidentified
FPLS01017890.15.1552	7	0	7	Bacteria	Proteobacteria	Deltaproteobacteria	RCP2-54	metagenome	metagenome	metagenome
DQ129647.1.1468	7	0	7	Bacteria	Bacteroidetes	Bacteroidia	Chitinophagales	Chitinophagaceae	uncultured	uncultured bacterium
HQ119194.1.1497	7	4	3	Bacteria	Planctomycetes	Planctomycetacia	Gemmatales	Gemmataceae	uncultured	uncultured bacterium
GU249610.1.1551	7	3	4	Bacteria	Proteobacteria	Deltaproteobacteria	Myxococcales	Polyangiaceae	Aetherobacter	Aetherobacter rufus
JQ408117.1.1354	7	2	5	Bacteria	Bacteroidetes	Bacteroidia	Cytophagales	Microscillaceae	uncultured	uncultured bacterium
FPLS01010899.8.1534	7	0	7	Bacteria	Proteobacteria	Deltaproteobacteria	Myxococcales	Haliangiaceae	Haliangium	metagenome
HM318155.1.1382	7	0	7	Bacteria	Verrucomicrobia	Verrucomicrobiae	Chthoniobacterales	Chthoniobacteraceae	Candidatus Udaeobacter	uncultured bacterium
KC432415.1.1365	7	6	1	Bacteria	Proteobacteria	Gammaproteobacteria	KF-JG30-C25	uncultured bacterium	uncultured bacterium	uncultured bacterium
AQZX01000031.984447.985943	7	4	3	Bacteria	Actinobacteria	Actinobacteria	Frankiales	Sporichthyaceae	Sporichthya	Sporichthya polymorpha DSM 43042
JN178192.1.1482	7	1	6	Bacteria	Proteobacteria	Alphaproteobacteria	Rhizobiales	Hyphomicrobiaceae	Hyphomicrobium	uncultured bacterium
AM900787.1.1481	7	2	5	Bacteria	Proteobacteria	Alphaproteobacteria	Sphingomonadales	Sphingomonadaceae	Sphingomonas	Sphingomonas sp. PA224
KC554929.1.1517	7	0	7	Bacteria	Actinobacteria	MB-A2-108	uncultured bacterium	uncultured bacterium	uncultured bacterium	uncultured bacterium
EU979060.1.1455	7	0	7	Bacteria	Proteobacteria	Alphaproteobacteria	Sphingomonadales	Sphingomonadaceae	Ellin6055	uncultured alpha proteobacterium
JN217083.1.1498	7	4	3	Bacteria	Bacteroidetes	Bacteroidia	Chitinophagales	Chitinophagaceae	Terrimonas	uncultured Terrimonas sp.
MUNY01000075.58.1583	7	6	1	Bacteria	Bacteroidetes	Bacteroidia	Cytophagales	Cyclobacteriaceae	Algoriphagus	Algoriphagus sp. A40
JQ738743.1.1515	7	0	7	Bacteria	Actinobacteria	Rubrobacteria	Rubrobacterales	Rubrobacteriaceae	Rubrobacter	uncultured bacterium
DQ984600.1.1467	7	0	7	Bacteria	Planctomycetes	Phycisphaerae	Tepidisphaerales	WD2101 soil group	uncultured bacterium	uncultured bacterium
JN177809.1.1532	7	2	5	Bacteria	Acidobacteria	Blastocatellia (Subgroup 4)	Blastocatellales	Blastocatellaceae	Aridibacter	uncultured bacterium
FPLS01029286.8.1559	7	4	3	Bacteria	Verrucomicrobia	Verrucomicrobiae	Pedosphaerales	Pedosphaeraceae	metagenome	metagenome
FJ947129.1.1428	7	4	3	Bacteria	Patescibacteria	Gracilibacteria	Candidatus Peribacteria	uncultured sludge bacterium	uncultured sludge bacterium	uncultured sludge bacterium
FJ542874.1.1469	7	0	7	Bacteria	Chloroflexi	Chloroflexia	Thermomicrobiales	JG30-KF-CM45	uncultured bacterium	uncultured bacterium
AY310305.1.1518	7	0	7	Bacteria	Actinobacteria	Actinobacteria	Micrococcales	Micrococcaceae	Pseudarthrobacter	Arthrobacter sp. CPA2
FPLL01003727.10.1475	7	2	5	Bacteria	Proteobacteria	Alphaproteobacteria	Caulobacterales	Caulobacteraceae	Caulobacter	metagenome
FPLL01006504.92.1631	7	7	0	Bacteria	Proteobacteria	Deltaproteobacteria	Desulfarculales	Desulfarculaceae	uncultured	metagenome
FM873515.1.1450	7	0	7	Bacteria	Planctomycetes	Planctomycetacia	Gemmatales	Gemmataceae	Gemmata	uncultured bacterium
JX133486.1.1460	7	0	7	Bacteria	Chloroflexi	TK10	uncultured bacterium	uncultured bacterium	uncultured bacterium	uncultured bacterium
JN869099.1.1540	7	3	4	Bacteria	Proteobacteria	Gammaproteobacteria	211ds20	uncultured bacterium	uncultured bacterium	uncultured bacterium
KC172327.1.1482	7	2	5	Bacteria	Planctomycetes	Planctomycetacia	Pirellulales	Pirellulaceae	Pirellula	uncultured Pasteuria sp.
JX945555.1.1513	7	0	7	Bacteria	Acidobacteria	Subgroup 5	uncultured Acidobacterium sp.	uncultured Acidobacterium sp.	uncultured Acidobacterium sp.	uncultured Acidobacterium sp.
KC195859.1.1511	7	7	0	Bacteria	Actinobacteria	Actinobacteria	Pseudonocardiales	Pseudonocardiaceae	Saccharothrix	Saccharothrix carnea
KJ191920.1.1492	7	2	5	Bacteria	Proteobacteria	Gammaproteobacteria	Betaproteobacteriales	Burkholderiaceae	Ramlibacter	uncultured Verminephrobacter sp.
KJ191996.1.1499	7	2	5	Bacteria	Proteobacteria	Gammaproteobacteria	Betaproteobacteriales	TRA3-20	uncultured Nitrosomonadales bacterium	uncultured Nitrosomonadales bacterium
AY395357.1.1412	7	0	7	Bacteria	Planctomycetes	Phycisphaerae	Tepidisphaerales	WD2101 soil group	uncultured planctomycete	uncultured planctomycete
FJ478638.1.1521	7	2	5	Bacteria	Acidobacteria	Blastocatellia (Subgroup 4)	Pyrinomonadales	Pyrinomonadaceae	RB41	uncultured bacterium
KF494676.1.1483	7	0	7	Bacteria	Actinobacteria	Actinobacteria	Propionibacteriales	Nocardioidaceae	Aeromicrobium	uncultured bacterium
KC331388.1.1484	7	0	7	Bacteria	Bacteroidetes	Bacteroidia	Cytophagales	Microscillaceae	Ohtaekwangia	uncultured bacterium
FPLL01001503.16.1549	7	0	7	Bacteria	Proteobacteria	Deltaproteobacteria	Myxococcales	BIrii41	metagenome	metagenome
SH020234.07FU-AF161054-reps-singleton	7	7	0	Fungi	Glomeromycota	Glomeromycetes	Glomerales	Glomeraceae	Funneliformis	mosseae
KX266936.1.1449	7	1	6	Bacteria	Proteobacteria	Alphaproteobacteria	Rhizobiales	Rhizobiaceae	Allorhizobium-Neorhizobium-Pararhizobium-Rhizobium	Rhizobium sp. T1Gsb2
FJ478526.1.1511	7	0	7	Bacteria	Acidobacteria	Subgroup 6	uncultured bacterium	uncultured bacterium	uncultured bacterium	uncultured bacterium
EF516820.1.1484	7	0	7	Bacteria	Verrucomicrobia	Verrucomicrobiae	Chthoniobacterales	Chthoniobacteraceae	Candidatus Udaeobacter	uncultured bacterium
FPLS01013710.15.1477	7	6	1	Bacteria	Proteobacteria	Alphaproteobacteria	Rhizobiales	Devosiaceae	Devosia	metagenome
BCVI01000121.78.1607	7	1	6	Bacteria	Firmicutes	Bacilli	Bacillales	Bacillaceae	Bacillus	Bacillus soli NBRC 102451
EU134868.1.1327	7	2	5	Bacteria	Gemmatimonadetes	Gemmatimonadetes	Gemmatimonadales	Gemmatimonadaceae	uncultured	uncultured bacterium
FJ478478.1.1509	7	1	6	Bacteria	Actinobacteria	Thermoleophilia	Gaiellales	uncultured	uncultured bacterium	uncultured bacterium
KC011101.1.1524	7	1	6	Bacteria	Acidobacteria	Blastocatellia (Subgroup 4)	Pyrinomonadales	Pyrinomonadaceae	RB41	uncultured Acidobacteria bacterium
KY612288.1.1539	7	0	7	Bacteria	Proteobacteria	Gammaproteobacteria	Pseudomonadales	Pseudomonadaceae	Pseudomonas	Pseudomonas brassicacearum subsp. brassicacearum
HQ597109.1.1515	7	3	4	Bacteria	Acidobacteria	Blastocatellia (Subgroup 4)	Pyrinomonadales	Pyrinomonadaceae	RB41	uncultured Acidobacteria bacterium
KC554715.1.1560	7	1	6	Bacteria	Actinobacteria	Actinobacteria	Streptomycetales	Streptomycetaceae	Streptomyces	uncultured bacterium
KT826327.1.1457	7	6	1	Bacteria	Proteobacteria	Alphaproteobacteria	Caulobacterales	Caulobacteraceae	Caulobacter	Caulobacter sp. TH147
EU523135.1.1526	7	1	6	Bacteria	Actinobacteria	Actinobacteria	Streptomycetales	Streptomycetaceae	Streptomyces	Streptomyces sp. MTCC 8377
HQ597086.1.1507	7	2	5	Bacteria	Acidobacteria	Blastocatellia (Subgroup 4)	DS-100	uncultured Acidobacteria bacterium	uncultured Acidobacteria bacterium	uncultured Acidobacteria bacterium
HQ119989.1.1497	7	1	6	Bacteria	Bacteroidetes	Bacteroidia	Chitinophagales	37-13	uncultured bacterium	uncultured bacterium
KC331239.1.1471	7	1	6	Bacteria	Chloroflexi	Anaerolineae	Anaerolineales	Anaerolineaceae	uncultured	uncultured bacterium
FPLS01019717.18.1520	7	2	5	Bacteria	Bacteroidetes	Bacteroidia	Cytophagales	Microscillaceae	uncultured	metagenome
JN038777.1.1511	7	0	7	Bacteria	Acidobacteria	Subgroup 17	uncultured Acidobacteria bacterium	uncultured Acidobacteria bacterium	uncultured Acidobacteria bacterium	uncultured Acidobacteria bacterium
HQ120960.1.1525	7	0	7	Bacteria	Acidobacteria	Subgroup 6	uncultured bacterium	uncultured bacterium	uncultured bacterium	uncultured bacterium
AY921898.1.1344	7	0	7	Bacteria	Chloroflexi	Anaerolineae	SBR1031	A4b	uncultured Chloroflexi bacterium	uncultured Chloroflexi bacterium
SH179179.07FU-FJ362032-reps	7	4	3	Fungi	Basidiomycota	Agaricomycetes	Agaricales	Bolbitiaceae	Conocybe	deliquescens
JF718680.1.1523	7	0	7	Bacteria	Acidobacteria	Blastocatellia (Subgroup 4)	Pyrinomonadales	Pyrinomonadaceae	RB41	uncultured bacterium
JN087916.1.1485	7	4	3	Bacteria	Gemmatimonadetes	Gemmatimonadetes	Gemmatimonadales	Gemmatimonadaceae	uncultured	uncultured bacterium
EU132808.1.1426	7	0	7	Bacteria	Actinobacteria	MB-A2-108	uncultured bacterium	uncultured bacterium	uncultured bacterium	uncultured bacterium
JN868939.1.1481	7	7	0	Bacteria	Proteobacteria	Alphaproteobacteria	Rhizobiales	Xanthobacteraceae	Xanthobacter	uncultured bacterium
FPLS01021120.11.1480	7	0	7	Bacteria	Proteobacteria	Alphaproteobacteria	Rhizobiales	Xanthobacteraceae	uncultured	metagenome
FJ478882.1.1486	7	0	7	Bacteria	Planctomycetes	Planctomycetacia	Pirellulales	Pirellulaceae	Pirellula	uncultured bacterium
EU133924.1.1325	7	3	4	Bacteria	Bacteroidetes	Ignavibacteria	OPB56	uncultured bacterium	uncultured bacterium	uncultured bacterium
DQ787725.1.1519	7	4	3	Bacteria	Planctomycetes	Planctomycetacia	Pirellulales	Pirellulaceae	Pirellula	uncultured bacterium
FPLS01020938.16.1509	7	0	7	Bacteria	Proteobacteria	Deltaproteobacteria	Bdellovibrionales	Bdellovibrionaceae	Bdellovibrio	metagenome
JN178409.1.1566	7	3	4	Bacteria	Acidobacteria	Blastocatellia (Subgroup 4)	Pyrinomonadales	Pyrinomonadaceae	RB41	uncultured bacterium
JF181163.1.1340	7	1	6	Bacteria	Actinobacteria	Actinobacteria	Corynebacteriales	Mycobacteriaceae	Mycobacterium	uncultured bacterium
HQ864005.1.1524	7	0	7	Bacteria	Acidobacteria	Blastocatellia (Subgroup 4)	Pyrinomonadales	Pyrinomonadaceae	RB41	uncultured bacterium
JN178415.1.1541	7	7	0	Bacteria	Nitrospirae	Nitrospira	Nitrospirales	Nitrospiraceae	Nitrospira	uncultured bacterium
SH192544.07FU-EF027373-reps	7	0	7	Fungi	Ascomycota	Sordariomycetes	Hypocreales	unidentified	unidentified	unidentified
GU117702.1.1444	7	0	7	Bacteria	Bacteroidetes	Bacteroidia	Cytophagales	Microscillaceae	Ohtaekwangia	Ohtaekwangia koreensis
HQ119981.1.1511	7	0	7	Bacteria	Proteobacteria	Gammaproteobacteria	Betaproteobacteriales	Rhodocyclaceae	uncultured	uncultured bacterium
EU335365.1.1496	7	0	7	Bacteria	Acidobacteria	Subgroup 5	uncultured bacterium	uncultured bacterium	uncultured bacterium	uncultured bacterium
AJ306769.1.1477	6	2	4	Bacteria	Proteobacteria	Alphaproteobacteria	Rhizobiales	Rhizobiaceae	Allorhizobium-Neorhizobium-Pararhizobium-Rhizobium	uncultured bacterium
JQ655777.1.1520	6	6	0	Bacteria	Planctomycetes	vadinHA49	uncultured bacterium	uncultured bacterium	uncultured bacterium	uncultured bacterium
FPLS01046172.10.1501	6	2	4	Bacteria	Verrucomicrobia	Verrucomicrobiae	Verrucomicrobiales	Verrucomicrobiaceae	Roseimicrobium	metagenome
KF494635.1.1520	6	0	6	Bacteria	Acidobacteria	Subgroup 6	uncultured bacterium	uncultured bacterium	uncultured bacterium	uncultured bacterium
HQ190384.1.1493	6	6	0	Bacteria	Bacteroidetes	Bacteroidia	Cytophagales	Microscillaceae	uncultured	uncultured bacterium
JN869014.1.1519	6	6	0	Bacteria	Planctomycetes	Planctomycetacia	Pirellulales	Pirellulaceae	uncultured	uncultured bacterium
JN178465.1.1494	6	3	3	Bacteria	Proteobacteria	Alphaproteobacteria	Rhizobiales	Beijerinckiaceae	Microvirga	uncultured bacterium
FJ444650.1.1518	6	3	3	Bacteria	Gemmatimonadetes	S0134 terrestrial group	uncultured bacterium	uncultured bacterium	uncultured bacterium	uncultured bacterium
FPLS01014279.11.1479	6	0	6	Bacteria	Proteobacteria	Alphaproteobacteria	Rhodospirillales	uncultured	metagenome	metagenome
JN559169.1.1523	6	0	6	Bacteria	Acidobacteria	Blastocatellia (Subgroup 4)	Pyrinomonadales	Pyrinomonadaceae	RB41	uncultured bacterium
FPLL01006702.12.1526	6	5	1	Bacteria	Proteobacteria	Gammaproteobacteria	Cellvibrionales	Cellvibrionaceae	Cellvibrio	metagenome
AY922017.1.1397	6	0	6	Bacteria	Bacteroidetes	Bacteroidia	Chitinophagales	Chitinophagaceae	Flavisolibacter	uncultured Bacteroidetes bacterium
FJ236060.1.1500	6	0	6	Bacteria	Planctomycetes	Planctomycetacia	Pirellulales	Pirellulaceae	Pir4 lineage	uncultured Pirellula sp.
EF540359.1.1445	6	6	0	Bacteria	Acidobacteria	Blastocatellia (Subgroup 4)	Blastocatellales	Blastocatellaceae	Stenotrophobacter	uncultured soil bacterium
AY921984.1.1413	6	0	6	Bacteria	Acidobacteria	Blastocatellia (Subgroup 4)	Pyrinomonadales	Pyrinomonadaceae	RB41	uncultured Acidobacteria bacterium
JN178387.1.1495	6	0	6	Bacteria	Proteobacteria	Alphaproteobacteria	Sphingomonadales	Sphingomonadaceae	Sphingomonas	uncultured bacterium
EF019871.1.1339	6	1	5	Bacteria	Proteobacteria	Alphaproteobacteria	Rhizobiales	Xanthobacteraceae	Pseudolabrys	uncultured Hyphomicrobiaceae bacterium
LN570805.1.1388	6	1	5	Bacteria	Proteobacteria	Deltaproteobacteria	Myxococcales	Sandaracinaceae	uncultured	uncultured bacterium
EU133728.1.1317	6	3	3	Bacteria	Bacteroidetes	Bacteroidia	Chitinophagales	Chitinophagaceae	uncultured	uncultured bacterium
JN178316.1.1503	6	3	3	Bacteria	Proteobacteria	Alphaproteobacteria	Rhizobiales	Methyloligellaceae	uncultured	uncultured bacterium
JN178825.1.1507	6	0	6	Bacteria	Planctomycetes	Planctomycetacia	Pirellulales	Pirellulaceae	uncultured	uncultured bacterium
LSTH01000205.8648.10172	6	0	6	Bacteria	Planctomycetes	Planctomycetacia	Planctomycetales	Rubinisphaeraceae	SH-PL14	Planctomyces sp. SCGC AG-212-M04
GQ263257.1.1468	6	0	6	Bacteria	Planctomycetes	Planctomycetacia	Pirellulales	Pirellulaceae	Pirellula	uncultured bacterium
HM318516.1.1344	6	0	6	Bacteria	Gemmatimonadetes	Gemmatimonadetes	Gemmatimonadales	Gemmatimonadaceae	Gemmatimonas	uncultured bacterium
HM186687.1.1359	6	6	0	Bacteria	Planctomycetes	Planctomycetacia	Pirellulales	Pirellulaceae	Pirellula	uncultured bacterium
JN409088.1.1475	6	0	6	Bacteria	Acidobacteria	Subgroup 6	uncultured Acidobacteria bacterium	uncultured Acidobacteria bacterium	uncultured Acidobacteria bacterium	uncultured Acidobacteria bacterium
JF129041.1.1342	6	0	6	Bacteria	Planctomycetes	Planctomycetacia	Pirellulales	Pirellulaceae	uncultured	uncultured bacterium
JQ684454.1.1519	6	0	6	Bacteria	Bacteroidetes	Bacteroidia	Chitinophagales	Chitinophagaceae	Sediminibacterium	uncultured Chitinophaga sp.
JX025754.1.1474	6	0	6	Bacteria	Gemmatimonadetes	Gemmatimonadetes	Gemmatimonadales	Gemmatimonadaceae	uncultured	uncultured Gemmatimonas sp.
AM935395.1.1376	6	2	4	Bacteria	Proteobacteria	Deltaproteobacteria	Myxococcales	bacteriap25	uncultured Desulfuromonadales bacterium	uncultured Desulfuromonadales bacterium
HQ119950.1.1515	6	1	5	Bacteria	Verrucomicrobia	Verrucomicrobiae	Chthoniobacterales	Chthoniobacteraceae	Chthoniobacter	uncultured bacterium
SH376403.07FU-KT693730-refs	6	2	4	Fungi	Ascomycota	Dothideomycetes	Dothideales	Aureobasidiaceae	Aureobasidium	namibiae
Z95721.1.1546	6	6	0	Bacteria	Acidobacteria	Subgroup 6	uncultured Acidobacteria bacterium	uncultured Acidobacteria bacterium	uncultured Acidobacteria bacterium	uncultured Acidobacteria bacterium
AM935404.1.1347	6	4	2	Bacteria	Planctomycetes	Planctomycetacia	Pirellulales	Pirellulaceae	uncultured	uncultured Planctomycetales bacterium
HQ118633.1.1515	6	0	6	Bacteria	Acidobacteria	Blastocatellia (Subgroup 4)	Pyrinomonadales	Pyrinomonadaceae	RB41	uncultured bacterium
FQ659189.1.1333	6	0	6	Bacteria	Planctomycetes	Planctomycetacia	Pirellulales	Pirellulaceae	Pirellula	uncultured soil bacterium
AM936238.1.1360	6	1	5	Bacteria	Bacteroidetes	Bacteroidia	Chitinophagales	Chitinophagaceae	uncultured	uncultured Flavisolibacter sp.
JN178244.1.1569	6	0	6	Bacteria	Acidobacteria	Blastocatellia (Subgroup 4)	Pyrinomonadales	Pyrinomonadaceae	RB41	uncultured bacterium
KP054233.1.1440	6	1	5	Bacteria	Spirochaetes	Leptospirae	Leptospirales	Leptospiraceae	Turneriella	uncultured bacterium
JQ825177.1.1497	6	0	6	Bacteria	Proteobacteria	Gammaproteobacteria	Betaproteobacteriales	TRA3-20	uncultured bacterium	uncultured bacterium
HQ118355.1.1459	6	0	6	Bacteria	Proteobacteria	Alphaproteobacteria	Rhizobiales	Rhizobiales Incertae Sedis	Nordella	uncultured bacterium
JQ311889.1.1433	6	1	5	Bacteria	Planctomycetes	Planctomycetacia	uncultured	uncultured bacterium	uncultured bacterium	uncultured bacterium
HQ190362.1.1514	6	1	5	Bacteria	Gemmatimonadetes	Gemmatimonadetes	Gemmatimonadales	Gemmatimonadaceae	uncultured	uncultured bacterium
JQ738776.1.1517	6	0	6	Bacteria	Acidobacteria	Subgroup 6	uncultured bacterium	uncultured bacterium	uncultured bacterium	uncultured bacterium
FM213042.1.1527	6	1	5	Bacteria	Proteobacteria	Gammaproteobacteria	Xanthomonadales	Xanthomonadaceae	Pseudoxanthomonas	uncultured bacterium
HQ864151.1.1533	6	5	1	Bacteria	Acidobacteria	Subgroup 6	uncultured bacterium	uncultured bacterium	uncultured bacterium	uncultured bacterium
EU335325.1.1524	6	0	6	Bacteria	Proteobacteria	Deltaproteobacteria	Myxococcales	bacteriap25	uncultured bacterium	uncultured bacterium
AM935186.1.1344	6	6	0	Bacteria	Proteobacteria	Gammaproteobacteria	Salinisphaerales	Solimonadaceae	Panacagrimonas	uncultured Xanthomonadaceae bacterium
FPLS01044219.10.1524	6	1	5	Bacteria	Proteobacteria	Gammaproteobacteria	Steroidobacterales	Steroidobacteraceae	Steroidobacter	metagenome
JF319250.1.1492	6	0	6	Bacteria	Verrucomicrobia	Verrucomicrobiae	Pedosphaerales	Pedosphaeraceae	uncultured bacterium	uncultured bacterium
FJ478809.1.1526	6	1	5	Bacteria	Acidobacteria	Blastocatellia (Subgroup 4)	Pyrinomonadales	Pyrinomonadaceae	RB41	uncultured bacterium
FPLS01060080.9.1512	6	3	3	Bacteria	Planctomycetes	Planctomycetacia	Pirellulales	Pirellulaceae	uncultured	metagenome
EU223954.1.1492	6	4	2	Bacteria	Planctomycetes	Planctomycetacia	Isosphaerales	Isosphaeraceae	uncultured	uncultured Isosphaera sp.
EU979019.1.1486	6	3	3	Bacteria	Planctomycetes	Planctomycetacia	Pirellulales	Pirellulaceae	Pirellula	uncultured planctomycete
KF906828.1.1532	6	0	6	Bacteria	Proteobacteria	Gammaproteobacteria	Enterobacteriales	Enterobacteriaceae	Enterobacter	Enterobacter sp. CG3
HQ118968.1.1475	6	3	3	Bacteria	Planctomycetes	Planctomycetacia	Gemmatales	Gemmataceae	Gemmata	uncultured bacterium
JQ769613.1.1523	6	0	6	Bacteria	Acidobacteria	Blastocatellia (Subgroup 4)	Pyrinomonadales	Pyrinomonadaceae	RB41	uncultured bacterium
AM935123.1.1355	6	0	6	Bacteria	Planctomycetes	Planctomycetacia	Pirellulales	Pirellulaceae	Pirellula	uncultured Planctomycetaceae bacterium
FJ444752.1.1499	6	0	6	Bacteria	Proteobacteria	Gammaproteobacteria	Salinisphaerales	Solimonadaceae	Polycyclovorans	uncultured bacterium
HQ121125.1.1503	6	4	2	Bacteria	Planctomycetes	Planctomycetacia	Planctomycetales	uncultured	uncultured bacterium	uncultured bacterium
GQ500875.1.1487	6	3	3	Bacteria	Planctomycetes	Planctomycetacia	Pirellulales	Pirellulaceae	Pirellula	uncultured bacterium
FOBB01000022.85.1613	6	6	0	Bacteria	Bacteroidetes	Bacteroidia	Chitinophagales	Chitinophagaceae	Chitinophaga	Chitinophaga rupis
JN559143.1.1482	6	0	6	Bacteria	Planctomycetes	Planctomycetacia	Pirellulales	Pirellulaceae	Pirellula	uncultured bacterium
EU135066.1.1338	6	0	6	Bacteria	Planctomycetes	Planctomycetacia	Pirellulales	Pirellulaceae	Pirellula	uncultured bacterium
GQ264023.1.1452	6	1	5	Bacteria	Bacteroidetes	Bacteroidia	Cytophagales	Microscillaceae	uncultured	uncultured bacterium
GQ262992.1.1490	6	0	6	Bacteria	Actinobacteria	Thermoleophilia	Gaiellales	uncultured	uncultured bacterium	uncultured bacterium
FPLS01043545.11.1480	6	0	6	Bacteria	Proteobacteria	Alphaproteobacteria	Rhizobiales	Xanthobacteraceae	uncultured	metagenome
HM316098.1.1324	6	3	3	Bacteria	Chloroflexi	Anaerolineae	Caldilineales	Caldilineaceae	uncultured	uncultured bacterium
ABSQ01002142.320.1837	6	1	5	Bacteria	Proteobacteria	Gammaproteobacteria	Betaproteobacteriales	Methylophilaceae	Methylotenera	freshwater sediment metagenome
AB473915.1.1479	6	1	5	Bacteria	Proteobacteria	Alphaproteobacteria	Acetobacterales	Acetobacteraceae	uncultured	uncultured endolithic bacterium
KC191782.1.1551	6	0	6	Bacteria	Acidobacteria	Subgroup 25	uncultured bacterium	uncultured bacterium	uncultured bacterium	uncultured bacterium
FPLP01003082.16.1530	6	3	3	Bacteria	Proteobacteria	Gammaproteobacteria	Betaproteobacteriales	Burkholderiaceae	Limnohabitans	metagenome
CCYL01000016.185554.187087	6	0	6	Bacteria	Firmicutes	Bacilli	Bacillales	Bacillaceae	Bacillus	Bacillus sp. JCA
CP011664.1746947.1748482	6	0	6	Bacteria	Actinobacteria	Actinobacteria	Streptomycetales	Streptomycetaceae	Streptomyces	Streptomyces sp. Mg1
EU135286.1.1378	6	3	3	Bacteria	Planctomycetes	vadinHA49	uncultured bacterium	uncultured bacterium	uncultured bacterium	uncultured bacterium
FPLS01015894.11.1463	6	3	3	Bacteria	Proteobacteria	Alphaproteobacteria	Rickettsiales	SM2D12	metagenome	metagenome
SH382125.07FU-DQ222455-refs-singleton	6	6	0	Fungi	Basidiomycota	Tremellomycetes	Filobasidiales	Filobasidiaceae	Filobasidium	stepposum
KY818662.1.1527	6	3	3	Bacteria	Actinobacteria	Actinobacteria	Streptomycetales	Streptomycetaceae	Streptomyces	Streptomyces cacaoi subsp. cacaoi
SH190515.07FU-DQ911600-reps	6	5	1	Fungi	Basidiomycota	Agaricomycetes	Agaricales	Agaricaceae	Leucoagaricus	barssii
KC432203.1.1297	6	0	6	Bacteria	Patescibacteria	Gracilibacteria	uncultured bacterium	uncultured bacterium	uncultured bacterium	uncultured bacterium
HQ118415.1.1458	6	2	4	Bacteria	Proteobacteria	Alphaproteobacteria	Sphingomonadales	Sphingomonadaceae	Novosphingobium	uncultured bacterium
JQ825201.1.1480	6	1	5	Bacteria	Actinobacteria	Acidimicrobiia	Microtrichales	Iamiaceae	Iamia	uncultured bacterium
FPLP01000752.3.1440	6	6	0	Bacteria	Spirochaetes	Leptospirae	Leptospirales	Leptospiraceae	Leptospira	metagenome
FJ479585.1.1514	6	3	3	Bacteria	Acidobacteria	Subgroup 6	uncultured bacterium	uncultured bacterium	uncultured bacterium	uncultured bacterium
EU134131.1.1380	6	0	6	Bacteria	Chloroflexi	P2-11E	uncultured bacterium	uncultured bacterium	uncultured bacterium	uncultured bacterium
HQ119020.1.1496	6	3	3	Bacteria	Planctomycetes	Planctomycetacia	Pirellulales	Pirellulaceae	Pirellula	uncultured bacterium
HQ645213.1.1497	6	0	6	Bacteria	Gemmatimonadetes	Gemmatimonadetes	Gemmatimonadales	Gemmatimonadaceae	uncultured	uncultured bacterium
HQ697736.1.1466	5	1	4	Bacteria	Chloroflexi	Anaerolineae	SBR1031	A4b	uncultured bacterium	uncultured bacterium
KF712575.1.1502	5	1	4	Bacteria	Proteobacteria	Gammaproteobacteria	Betaproteobacteriales	Nitrosomonadaceae	MND1	uncultured bacterium
JN178447.1.1494	5	1	4	Bacteria	Acidobacteria	Acidobacteriia	Solibacterales	Solibacteraceae (Subgroup 3)	Bryobacter	uncultured bacterium
KC432465.1.1301	5	1	4	Bacteria	Proteobacteria	Alphaproteobacteria	Caulobacterales	Caulobacteraceae	Phenylobacterium	uncultured bacterium
KF836211.1.1506	5	0	5	Bacteria	Proteobacteria	Gammaproteobacteria	CCD24	uncultured bacterium	uncultured bacterium	uncultured bacterium
LN570767.1.1390	5	0	5	Bacteria	Proteobacteria	Deltaproteobacteria	Myxococcales	Phaselicystidaceae	Phaselicystis	uncultured bacterium
KR029328.1.1520	5	3	2	Bacteria	Firmicutes	Bacilli	Bacillales	Bacillaceae	Bacillus	mixed culture bacterium X5-9F
JN177811.1.1468	5	0	5	Bacteria	Proteobacteria	Alphaproteobacteria	Sphingomonadales	Sphingomonadaceae	Altererythrobacter	uncultured bacterium
FPLS01010502.16.1531	5	0	5	Bacteria	Proteobacteria	Gammaproteobacteria	CCD24	metagenome	metagenome	metagenome
KC683157.1.1480	5	5	0	Bacteria	Proteobacteria	Alphaproteobacteria	Rhizobiales	Rhizobiales Incertae Sedis	uncultured	uncultured bacterium
AY673390.1.1406	5	0	5	Bacteria	Planctomycetes	Phycisphaerae	Tepidisphaerales	WD2101 soil group	Planctomycetales bacterium Ellin7224	Planctomycetales bacterium Ellin7224
JN178511.1.1565	5	0	5	Bacteria	Acidobacteria	Blastocatellia (Subgroup 4)	Pyrinomonadales	Pyrinomonadaceae	RB41	uncultured bacterium
KF712714.1.1519	5	0	5	Bacteria	Gemmatimonadetes	Longimicrobia	Longimicrobiales	Longimicrobiaceae	uncultured bacterium	uncultured bacterium
AB695960.1.1521	5	2	3	Bacteria	Firmicutes	Bacilli	Bacillales	Bacillaceae	Bacillus	uncultured bacterium
KY190444.1.1478	5	1	4	Bacteria	Acidobacteria	Subgroup 6	uncultured bacterium	uncultured bacterium	uncultured bacterium	uncultured bacterium
FJ479308.1.1476	5	1	4	Bacteria	Verrucomicrobia	Verrucomicrobiae	Verrucomicrobiales	Verrucomicrobiaceae	Roseimicrobium	uncultured bacterium
LN573565.1.1385	5	5	0	Bacteria	Acidobacteria	Subgroup 6	uncultured bacterium	uncultured bacterium	uncultured bacterium	uncultured bacterium
AY921843.1.1360	5	0	5	Bacteria	Chloroflexi	Gitt-GS-136	uncultured Chloroflexi bacterium	uncultured Chloroflexi bacterium	uncultured Chloroflexi bacterium	uncultured Chloroflexi bacterium
FJ479475.1.1458	5	0	5	Bacteria	Planctomycetes	Phycisphaerae	Tepidisphaerales	WD2101 soil group	uncultured bacterium	uncultured bacterium
FR853603.1.1511	5	0	5	Bacteria	Proteobacteria	Gammaproteobacteria	Alteromonadales	Shewanellaceae	Shewanella	uncultured bacterium
FM253579.1.1455	5	0	5	Bacteria	Chloroflexi	Anaerolineae	SBR1031	A4b	uncultured Chloroflexi bacterium	uncultured Chloroflexi bacterium
JQ979025.1.1495	5	0	5	Bacteria	Planctomycetes	Planctomycetacia	Pirellulales	Pirellulaceae	Pir4 lineage	uncultured bacterium
JN178477.1.1522	5	0	5	Bacteria	Proteobacteria	Gammaproteobacteria	Betaproteobacteriales	Burkholderiaceae	Rhizobacter	uncultured bacterium
FJ479274.1.1520	5	0	5	Bacteria	Proteobacteria	Deltaproteobacteria	Myxococcales	bacteriap25	uncultured bacterium	uncultured bacterium
KC554629.1.1542	5	0	5	Bacteria	Actinobacteria	Thermoleophilia	Gaiellales	uncultured	uncultured bacterium	uncultured bacterium
KF494536.1.1496	5	0	5	Bacteria	Gemmatimonadetes	Gemmatimonadetes	Gemmatimonadales	Gemmatimonadaceae	uncultured	uncultured bacterium
FPLS01052896.16.1477	5	0	5	Bacteria	Proteobacteria	Alphaproteobacteria	Caulobacterales	Caulobacteraceae	Phenylobacterium	metagenome
HQ120145.1.1506	5	1	4	Bacteria	Proteobacteria	Gammaproteobacteria	Betaproteobacteriales	Nitrosomonadaceae	Ellin6067	uncultured bacterium
EF516042.1.1484	5	2	3	Bacteria	Proteobacteria	Deltaproteobacteria	Myxococcales	Haliangiaceae	Haliangium	uncultured bacterium
FJ478655.1.1514	5	0	5	Bacteria	Acidobacteria	Subgroup 6	uncultured bacterium	uncultured bacterium	uncultured bacterium	uncultured bacterium
JQ978618.1.1464	5	0	5	Bacteria	Proteobacteria	Alphaproteobacteria	Dongiales	Dongiaceae	Dongia	uncultured bacterium
JQ825026.1.1510	5	0	5	Bacteria	Gemmatimonadetes	Gemmatimonadetes	Gemmatimonadales	Gemmatimonadaceae	uncultured	uncultured bacterium
EU328044.1.1523	5	2	3	Bacteria	Rokubacteria	NC10	Rokubacteriales	uncultured bacterium	uncultured bacterium	uncultured bacterium
EU134625.1.1384	5	1	4	Bacteria	Acidobacteria	Subgroup 25	uncultured bacterium	uncultured bacterium	uncultured bacterium	uncultured bacterium
HQ597515.1.1508	5	1	4	Bacteria	Acidobacteria	Blastocatellia (Subgroup 4)	45597	uncultured Acidobacteria bacterium	uncultured Acidobacteria bacterium	uncultured Acidobacteria bacterium
HQ119938.1.1462	5	0	5	Bacteria	Proteobacteria	Alphaproteobacteria	Rhizobiales	Rhizobiales Incertae Sedis	Nordella	uncultured bacterium
FJ479442.1.1526	5	0	5	Bacteria	Acidobacteria	Blastocatellia (Subgroup 4)	Pyrinomonadales	Pyrinomonadaceae	RB41	uncultured bacterium
HM131976.1.1523	5	2	3	Bacteria	Acidobacteria	Blastocatellia (Subgroup 4)	Pyrinomonadales	Pyrinomonadaceae	RB41	uncultured soil bacterium
HM186190.1.1338	5	2	3	Bacteria	Planctomycetes	Planctomycetacia	Pirellulales	Pirellulaceae	Pirellula	uncultured bacterium
FJ625364.1.1497	5	0	5	Bacteria	Proteobacteria	Alphaproteobacteria	Paracaedibacterales	Paracaedibacteraceae	Candidatus Paracaedibacter	uncultured bacterium
FPLS01022009.16.1481	5	0	5	Bacteria	Proteobacteria	Alphaproteobacteria	Rhizobiales	Xanthobacteraceae	Rhodoplanes	metagenome
HQ697378.1.1492	5	1	4	Bacteria	Planctomycetes	Planctomycetacia	Pirellulales	Pirellulaceae	Pirellula	uncultured bacterium
KT905744.1.1541	5	0	5	Bacteria	Actinobacteria	Thermoleophilia	Gaiellales	uncultured	uncultured bacterium	uncultured bacterium
JN178091.1.1534	5	2	3	Bacteria	Acidobacteria	Blastocatellia (Subgroup 4)	Blastocatellales	Blastocatellaceae	JGI 0001001-H03	uncultured bacterium
AUAO01000001.62111.63572	5	1	4	Bacteria	Proteobacteria	Alphaproteobacteria	Caulobacterales	Caulobacteraceae	Brevundimonas	Brevundimonas aveniformis DSM 17977
FJ479320.1.1512	5	0	5	Bacteria	Acidobacteria	Subgroup 6	uncultured bacterium	uncultured bacterium	uncultured bacterium	uncultured bacterium
FJ478872.1.1521	5	2	3	Bacteria	Acidobacteria	Blastocatellia (Subgroup 4)	Pyrinomonadales	Pyrinomonadaceae	RB41	uncultured bacterium
FJ479346.1.1510	5	2	3	Bacteria	Planctomycetes	Phycisphaerae	CCM11a	uncultured bacterium	uncultured bacterium	uncultured bacterium
SH469565.07FU-EU825622-reps-singleton	5	0	5	Fungi	unidentified	unidentified	unidentified	unidentified	unidentified	unidentified
GQ500857.1.1476	5	2	3	Bacteria	Proteobacteria	Alphaproteobacteria	uncultured	uncultured bacterium	uncultured bacterium	uncultured bacterium
HQ190370.1.1488	5	5	0	Bacteria	Gemmatimonadetes	Gemmatimonadetes	Gemmatimonadales	Gemmatimonadaceae	Gemmatimonas	uncultured bacterium
KC110924.1.1484	5	0	5	Bacteria	Acidobacteria	Blastocatellia (Subgroup 4)	Blastocatellales	Blastocatellaceae	uncultured	uncultured Acidobacteriaceae bacterium
FPLS01003560.10.1485	5	0	5	Bacteria	Proteobacteria	Alphaproteobacteria	Dongiales	Dongiaceae	Dongia	metagenome
KC331501.1.1502	5	5	0	Bacteria	Nitrospirae	Nitrospira	Nitrospirales	Nitrospiraceae	Nitrospira	uncultured bacterium
KJ081644.1.1526	5	2	3	Bacteria	Planctomycetes	Planctomycetacia	Planctomycetales	uncultured	uncultured planctomycete	uncultured planctomycete
JQ793518.1.1513	5	0	5	Bacteria	Actinobacteria	Rubrobacteria	Rubrobacterales	Rubrobacteriaceae	Rubrobacter	uncultured actinobacterium
KC331275.1.1496	5	0	5	Bacteria	Proteobacteria	Gammaproteobacteria	Betaproteobacteriales	TRA3-20	uncultured bacterium	uncultured bacterium
HQ118726.1.1496	5	1	4	Bacteria	Gemmatimonadetes	Gemmatimonadetes	Gemmatimonadales	Gemmatimonadaceae	uncultured	uncultured bacterium
FPLS01023405.20.1499	5	0	5	Bacteria	Chloroflexi	KD4-96	metagenome	metagenome	metagenome	metagenome
JN178845.1.1569	5	2	3	Bacteria	Acidobacteria	Blastocatellia (Subgroup 4)	Pyrinomonadales	Pyrinomonadaceae	RB41	uncultured bacterium
AY212598.1.1550	5	5	0	Bacteria	Verrucomicrobia	Verrucomicrobiae	Opitutales	Opitutaceae	Lacunisphaera	uncultured bacterium
KT251052.1.1449	5	0	5	Bacteria	Proteobacteria	Alphaproteobacteria	Rhizobiales	Rhizobiaceae	Mesorhizobium	uncultured alpha proteobacterium
AB601634.1.1484	5	0	5	Bacteria	Proteobacteria	Alphaproteobacteria	Rhizobiales	Xanthobacteraceae	Bradyrhizobium	Bradyrhizobium yuanmingense
HQ864199.1.1476	5	2	3	Bacteria	Armatimonadetes	Fimbriimonadia	Fimbriimonadales	Fimbriimonadaceae	uncultured bacterium	uncultured bacterium
SH488720.07FU-KP769975-refs-singleton	5	3	2	Fungi	Ascomycota	Dothideomycetes	Pleosporales	Pleosporales_fam_Incertae_sedis	Polyschema	sclerotigenum
AF234750.1.1488	5	3	2	Bacteria	Proteobacteria	Alphaproteobacteria	Rhizobiales	Rhizobiales Incertae Sedis	Nordella	uncultured sludge bacterium H34
HQ120282.1.1521	5	0	5	Bacteria	Firmicutes	Bacilli	Bacillales	Bacillaceae	Bacillus	uncultured bacterium
EF020188.1.1402	5	1	4	Bacteria	Acidobacteria	Blastocatellia (Subgroup 4)	Pyrinomonadales	Pyrinomonadaceae	RB41	uncultured bacterium
KJ192088.1.1494	5	1	4	Bacteria	Bacteroidetes	Bacteroidia	Chitinophagales	Chitinophagaceae	Flavisolibacter	uncultured Chitinophagaceae bacterium
AY493918.1.1449	5	0	5	Bacteria	Acidobacteria	Subgroup 5	uncultured soil bacterium	uncultured soil bacterium	uncultured soil bacterium	uncultured soil bacterium
CP011971.765818.767359	5	0	5	Bacteria	Proteobacteria	Gammaproteobacteria	Steroidobacterales	Steroidobacteraceae	Steroidobacter	Steroidobacter denitrificans
SH190262.07FU-AF407009-reps	5	3	2	Fungi	Basidiomycota	Agaricomycetes	Agaricales	Entolomataceae	Clitopilus	unidentified
DQ985230.1.1445	5	3	2	Bacteria	Proteobacteria	Gammaproteobacteria	Pseudomonadales	Pseudomonadaceae	Pseudomonas	Pseudomonas sp. Man1
JN038279.1.1443	5	0	5	Bacteria	Proteobacteria	Alphaproteobacteria	Caulobacterales	Caulobacteraceae	Caulobacter	uncultured alpha proteobacterium
AY281352.5002.6584	5	0	5	Bacteria	Acidobacteria	Subgroup 6	uncultured Acidobacteria bacterium	uncultured Acidobacteria bacterium	uncultured Acidobacteria bacterium	uncultured Acidobacteria bacterium
JN178206.1.1565	5	0	5	Bacteria	Acidobacteria	Blastocatellia (Subgroup 4)	Pyrinomonadales	Pyrinomonadaceae	RB41	uncultured bacterium
SH198030.07FU-KM067407-reps	5	0	5	Fungi	Ascomycota	Eurotiomycetes	Eurotiales	unidentified	unidentified	unidentified
HQ597403.1.1517	5	0	5	Bacteria	Acidobacteria	Subgroup 6	uncultured Acidobacteria bacterium	uncultured Acidobacteria bacterium	uncultured Acidobacteria bacterium	uncultured Acidobacteria bacterium
AF441727.1.1520	5	0	5	Bacteria	Proteobacteria	Alphaproteobacteria	Rhizobiales	Rhizobiaceae	Allorhizobium-Neorhizobium-Pararhizobium-Rhizobium	alpha proteobacterium Kaza-29
JQ923586.1.1485	5	2	3	Bacteria	Gemmatimonadetes	Gemmatimonadetes	Gemmatimonadales	Gemmatimonadaceae	uncultured	uncultured bacterium
JQ684161.1.1449	5	5	0	Bacteria	Bacteroidetes	Bacteroidia	Cytophagales	Microscillaceae	uncultured	uncultured Cytophagaceae bacterium
JX489984.1.1475	5	0	5	Bacteria	Planctomycetes	Planctomycetacia	Pirellulales	Pirellulaceae	Pirellula	uncultured soil bacterium
FJ479106.1.1522	5	0	5	Bacteria	Acidobacteria	Blastocatellia (Subgroup 4)	Pyrinomonadales	Pyrinomonadaceae	RB41	uncultured bacterium
KC331599.1.1483	5	3	2	Bacteria	Bacteroidetes	Bacteroidia	Sphingobacteriales	NS11-12 marine group	uncultured bacterium	uncultured bacterium
JX133349.1.1481	5	3	2	Bacteria	Planctomycetes	Planctomycetacia	Pirellulales	Pirellulaceae	Pirellula	uncultured bacterium
JN178449.1.1495	5	3	2	Bacteria	Proteobacteria	Alphaproteobacteria	Rhizobiales	Devosiaceae	Devosia	uncultured bacterium
JX945559.1.1548	5	1	4	Bacteria	Acidobacteria	Blastocatellia (Subgroup 4)	Pyrinomonadales	Pyrinomonadaceae	RB41	uncultured Acidobacterium sp.
KJ540648.1.1478	5	0	5	Bacteria	Acidobacteria	Blastocatellia (Subgroup 4)	Pyrinomonadales	Pyrinomonadaceae	RB41	uncultured Acidobacteria bacterium
JX079376.1.1541	5	0	5	Bacteria	Actinobacteria	Thermoleophilia	Solirubrobacterales	67-14	uncultured Solirubrobacter sp.	uncultured Solirubrobacter sp.
KC331280.1.1486	5	0	5	Bacteria	Bacteroidetes	Bacteroidia	Chitinophagales	37-13	uncultured bacterium	uncultured bacterium
HQ597819.1.1531	5	0	5	Bacteria	Acidobacteria	Subgroup 6	uncultured Acidobacteria bacterium	uncultured Acidobacteria bacterium	uncultured Acidobacteria bacterium	uncultured Acidobacteria bacterium
FJ478473.1.1494	5	1	4	Bacteria	Proteobacteria	Gammaproteobacteria	Betaproteobacteriales	TRA3-20	uncultured bacterium	uncultured bacterium
SH496263.07FU-KU580801-reps-singleton	5	0	5	Fungi	unidentified	unidentified	unidentified	unidentified	unidentified	unidentified
LN572505.1.1333	5	0	5	Bacteria	Proteobacteria	Alphaproteobacteria	Rhodospirillales	Rhodospirillaceae	uncultured	uncultured bacterium
HM277149.1.1349	5	1	4	Bacteria	Proteobacteria	Gammaproteobacteria	Salinisphaerales	Solimonadaceae	Panacagrimonas	uncultured bacterium
KC138694.1.1540	5	2	3	Bacteria	Acidobacteria	Holophagae	Subgroup 7	uncultured Acidobacteria bacterium	uncultured Acidobacteria bacterium	uncultured Acidobacteria bacterium
HQ190292.1.1525	5	0	5	Bacteria	Acidobacteria	Subgroup 6	uncultured bacterium	uncultured bacterium	uncultured bacterium	uncultured bacterium
JX079421.1.1538	5	1	4	Bacteria	Actinobacteria	Rubrobacteria	Rubrobacterales	Rubrobacteriaceae	Rubrobacter	uncultured Rubrobacter sp.
JN178430.1.1492	5	4	1	Bacteria	Armatimonadetes	uncultured	uncultured bacterium	uncultured bacterium	uncultured bacterium	uncultured bacterium
FPLS01049610.10.1482	5	1	4	Bacteria	Proteobacteria	Alphaproteobacteria	Rhizobiales	Methyloligellaceae	uncultured	metagenome
JN178118.1.1477	5	1	4	Bacteria	Proteobacteria	Alphaproteobacteria	Sphingomonadales	Sphingomonadaceae	Sphingomonas	uncultured bacterium
JF115007.1.1347	5	0	5	Bacteria	Planctomycetes	Planctomycetacia	Planctomycetales	uncultured	uncultured bacterium	uncultured bacterium
HQ190455.1.1493	5	0	5	Bacteria	Bacteroidetes	Bacteroidia	Sphingobacteriales	Sphingobacteriaceae	Pedobacter	uncultured bacterium
FPLS01025633.9.1547	5	2	3	Bacteria	Verrucomicrobia	Verrucomicrobiae	Opitutales	Opitutaceae	Opitutus	metagenome
JN868925.1.1513	5	1	4	Bacteria	Acidobacteria	Blastocatellia (Subgroup 4)	Blastocatellales	Blastocatellaceae	Stenotrophobacter	uncultured bacterium
EF540367.1.1456	5	2	3	Bacteria	Proteobacteria	Gammaproteobacteria	Betaproteobacteriales	TRA3-20	uncultured soil bacterium	uncultured soil bacterium
HM445336.1.1519	5	0	5	Bacteria	Proteobacteria	Deltaproteobacteria	RCP2-54	uncultured bacterium	uncultured bacterium	uncultured bacterium
FPLS01060657.9.1545	5	0	5	Bacteria	Verrucomicrobia	Verrucomicrobiae	Opitutales	Opitutaceae	Opitutus	metagenome
AY921999.1.1360	5	2	3	Bacteria	Chloroflexi	Anaerolineae	Caldilineales	Caldilineaceae	uncultured	uncultured Chloroflexi bacterium
KC432358.1.1362	5	4	1	Bacteria	Proteobacteria	Deltaproteobacteria	Myxococcales	BIrii41	uncultured bacterium	uncultured bacterium
KJ191806.1.1524	5	0	5	Bacteria	Acidobacteria	Blastocatellia (Subgroup 4)	Pyrinomonadales	Pyrinomonadaceae	RB41	uncultured Acidobacteria bacterium
AY162028.1.1519	5	0	5	Bacteria	Actinobacteria	Actinobacteria	Corynebacteriales	Mycobacteriaceae	Mycobacterium	Mycobacterium sp. JS623
GU444113.1.1518	5	2	3	Bacteria	Acidobacteria	Subgroup 6	uncultured bacterium	uncultured bacterium	uncultured bacterium	uncultured bacterium
KC554453.1.1518	5	0	5	Bacteria	Actinobacteria	Acidimicrobiia	Microtrichales	Iamiaceae	Iamia	uncultured bacterium
SH314942.07FU-AJ512436-refs	5	1	4	Fungi	Ascomycota	Saccharomycetes	Saccharomycetales	Saccharomycodaceae	Hanseniaspora	meyeri
EU881184.1.1487	5	2	3	Bacteria	Planctomycetes	Planctomycetacia	Pirellulales	Pirellulaceae	Pirellula	uncultured bacterium
KC191770.1.1550	5	0	5	Bacteria	Acidobacteria	Blastocatellia (Subgroup 4)	Pyrinomonadales	Pyrinomonadaceae	RB41	uncultured bacterium
JX489901.1.1516	5	0	5	Bacteria	Acidobacteria	Subgroup 6	uncultured soil bacterium	uncultured soil bacterium	uncultured soil bacterium	uncultured soil bacterium
HQ190402.1.1502	5	1	4	Bacteria	Proteobacteria	Gammaproteobacteria	Betaproteobacteriales	Nitrosomonadaceae	MND1	uncultured bacterium
JN038646.1.1487	5	4	1	Bacteria	Bacteroidetes	Bacteroidia	Chitinophagales	Chitinophagaceae	uncultured	uncultured Bacteroidetes bacterium
GQ264378.1.1450	5	0	5	Bacteria	Armatimonadetes	Fimbriimonadia	Fimbriimonadales	Fimbriimonadaceae	uncultured bacterium	uncultured bacterium
EU236243.1.1393	5	5	0	Bacteria	Proteobacteria	Gammaproteobacteria	Betaproteobacteriales	Chromobacteriaceae	Vogesella	uncultured beta proteobacterium
DQ129469.1.1472	5	5	0	Bacteria	Firmicutes	Bacilli	Bacillales	Bacillaceae	Bacillus	uncultured bacterium
FPLS01027675.11.1473	5	5	0	Bacteria	Proteobacteria	Alphaproteobacteria	Caulobacterales	Caulobacteraceae	uncultured	metagenome
FPLS01034868.16.1501	4	1	3	Bacteria	Proteobacteria	Alphaproteobacteria	Elsterales	uncultured	metagenome	metagenome
JX079254.1.1510	4	1	3	Bacteria	Actinobacteria	Rubrobacteria	Rubrobacterales	Rubrobacteriaceae	Rubrobacter	uncultured Rubrobacter sp.
JMHS01000117.100.1629	4	0	4	Bacteria	Actinobacteria	Actinobacteria	Corynebacteriales	Mycobacteriaceae	Mycobacterium	Mycobacterium sp. SWH-M5
HQ121184.1.1501	4	0	4	Bacteria	Planctomycetes	Planctomycetacia	Planctomycetales	uncultured	uncultured bacterium	uncultured bacterium
HQ121122.1.1464	4	2	2	Bacteria	Armatimonadetes	uncultured	uncultured bacterium	uncultured bacterium	uncultured bacterium	uncultured bacterium
FJ713028.1.1501	4	2	2	Bacteria	Bacteroidetes	Bacteroidia	Chitinophagales	Chitinophagaceae	Terrimonas	uncultured Terrimonas sp.
LN571231.1.1327	4	0	4	Bacteria	Proteobacteria	Alphaproteobacteria	Rhizobiales	Xanthobacteraceae	uncultured	uncultured bacterium
Z95734.1.1547	4	0	4	Bacteria	Acidobacteria	Subgroup 6	uncultured Acidobacteria bacterium	uncultured Acidobacteria bacterium	uncultured Acidobacteria bacterium	uncultured Acidobacteria bacterium
FNAW01000029.18.1540	4	0	4	Bacteria	Actinobacteria	Actinobacteria	Frankiales	Geodermatophilaceae	Blastococcus	Blastococcus sp. DSM 44205
EU881326.1.1525	4	1	3	Bacteria	Acidobacteria	Blastocatellia (Subgroup 4)	Pyrinomonadales	Pyrinomonadaceae	RB41	uncultured bacterium
HQ119395.1.1500	4	1	3	Bacteria	Nitrospirae	Nitrospira	Nitrospirales	Nitrospiraceae	Nitrospira	uncultured bacterium
KJ782701.1.1482	4	0	4	Bacteria	Acidobacteria	Blastocatellia (Subgroup 4)	Blastocatellales	Blastocatellaceae	Aridibacter	uncultured bacterium
FJ236043.1.1472	4	0	4	Bacteria	Cyanobacteria	Melainabacteria	Obscuribacterales	uncultured bacterium	uncultured bacterium	uncultured bacterium
JX485752.1.1493	4	0	4	Bacteria	Proteobacteria	Alphaproteobacteria	Sphingomonadales	Sphingomonadaceae	Sphingomonas	Sphingomonas sp. SMrs27
FPLP01003506.17.1486	4	0	4	Bacteria	Chloroflexi	OLB14	metagenome	metagenome	metagenome	metagenome
HQ397229.1.1516	4	1	3	Bacteria	Acidobacteria	Subgroup 6	uncultured Acidobacteria bacterium	uncultured Acidobacteria bacterium	uncultured Acidobacteria bacterium	uncultured Acidobacteria bacterium
HQ166666.1.1506	4	1	3	Bacteria	Proteobacteria	Gammaproteobacteria	Betaproteobacteriales	Nitrosomonadaceae	MND1	uncultured bacterium
FPLS01009498.15.1476	4	0	4	Bacteria	Proteobacteria	Alphaproteobacteria	Caulobacterales	Caulobacteraceae	Phenylobacterium	metagenome
FM161355.1.1519	4	0	4	Bacteria	Proteobacteria	Gammaproteobacteria	Betaproteobacteriales	Burkholderiaceae	Massilia	Oxalobacteraceae bacterium 01WB01.3-3
KM108635.1.1515	4	4	0	Bacteria	Acidobacteria	Subgroup 6	uncultured Saccharibacillus sp.	uncultured Saccharibacillus sp.	uncultured Saccharibacillus sp.	uncultured Saccharibacillus sp.
AY572477.1.1521	4	4	0	Bacteria	Actinobacteria	Actinobacteria	Micrococcales	Micrococcaceae	Arthrobacter	Arthrobacter sp. R40S
KF975512.1.1517	4	1	3	Bacteria	Proteobacteria	Gammaproteobacteria	Alteromonadales	Alteromonadaceae	Rheinheimera	uncultured bacterium
HQ120989.1.1525	4	4	0	Bacteria	Acidobacteria	Subgroup 6	uncultured bacterium	uncultured bacterium	uncultured bacterium	uncultured bacterium
SH443358.07FU-AY213653-refs	4	0	4	Fungi	Ascomycota	Sordariomycetes	Hypocreales	Nectriaceae	Fusarium	acutatum
JQ769589.1.1493	4	0	4	Bacteria	Bacteroidetes	Bacteroidia	Chitinophagales	Chitinophagaceae	Flavisolibacter	uncultured bacterium
SH196898.07FU-FR686958-reps	4	1	3	Fungi	Glomeromycota	Glomeromycetes	Diversisporales	Diversisporaceae	Diversispora	unidentified
FPLL01003392.10.1525	4	1	3	Bacteria	Proteobacteria	Gammaproteobacteria	Betaproteobacteriales	Nitrosomonadaceae	uncultured	metagenome
FPLP01011198.27.1515	4	0	4	Bacteria	Bacteroidetes	Bacteroidia	Chitinophagales	Saprospiraceae	uncultured	metagenome
JF429059.1.1529	4	0	4	Bacteria	Acidobacteria	Blastocatellia (Subgroup 4)	Pyrinomonadales	Pyrinomonadaceae	RB41	uncultured bacterium
FPLL01007556.15.1500	4	2	2	Bacteria	Planctomycetes	Planctomycetacia	Pirellulales	Pirellulaceae	Pirellula	metagenome
JF706675.1.1513	4	0	4	Bacteria	Actinobacteria	Rubrobacteria	Rubrobacterales	Rubrobacteriaceae	Rubrobacter	uncultured Rubrobacter sp.
HQ864013.1.1528	4	0	4	Bacteria	Acidobacteria	Blastocatellia (Subgroup 4)	Pyrinomonadales	Pyrinomonadaceae	RB41	uncultured bacterium
JX079301.1.1501	4	0	4	Bacteria	Chloroflexi	Anaerolineae	Anaerolineales	Anaerolineaceae	uncultured	uncultured bacterium
GQ396912.1.1491	4	0	4	Bacteria	Gemmatimonadetes	Gemmatimonadetes	Gemmatimonadales	Gemmatimonadaceae	uncultured	uncultured bacterium
FJ478679.1.1519	4	0	4	Bacteria	Acidobacteria	Blastocatellia (Subgroup 4)	45597	uncultured bacterium	uncultured bacterium	uncultured bacterium
KC286752.1.1470	4	0	4	Bacteria	Proteobacteria	Alphaproteobacteria	Azospirillales	Azospirillaceae	Skermanella	uncultured bacterium
AB240256.1.1522	4	0	4	Bacteria	Acidobacteria	Subgroup 17	uncultured bacterium	uncultured bacterium	uncultured bacterium	uncultured bacterium
FM866303.1.1428	4	0	4	Bacteria	Chloroflexi	Anaerolineae	Caldilineales	Caldilineaceae	Litorilinea	uncultured Chloroflexi bacterium
JN178170.1.1476	4	0	4	Bacteria	Proteobacteria	Alphaproteobacteria	Rhizobiales	Rhizobiaceae	Mesorhizobium	uncultured bacterium
JN178394.1.1566	4	0	4	Bacteria	Acidobacteria	Blastocatellia (Subgroup 4)	Pyrinomonadales	Pyrinomonadaceae	RB41	uncultured bacterium
AY464123.1.1548	4	0	4	Bacteria	Proteobacteria	Gammaproteobacteria	Pseudomonadales	Pseudomonadaceae	Pseudomonas	Pseudomonas sp. FDM13
KJ540735.2.1358	4	0	4	Bacteria	Chloroflexi	TK10	uncultured Chloroflexi bacterium	uncultured Chloroflexi bacterium	uncultured Chloroflexi bacterium	uncultured Chloroflexi bacterium
JF168404.1.1346	4	0	4	Bacteria	Actinobacteria	Acidimicrobiia	Microtrichales	Iamiaceae	Iamia	uncultured bacterium
KC555015.1.1511	4	0	4	Bacteria	Actinobacteria	Actinobacteria	Propionibacteriales	Nocardioidaceae	Aeromicrobium	uncultured bacterium
JQ655784.1.1522	4	0	4	Bacteria	Verrucomicrobia	Verrucomicrobiae	Opitutales	Opitutaceae	Opitutus	uncultured bacterium
HQ397171.1.1486	4	0	4	Bacteria	Chloroflexi	Anaerolineae	Anaerolineales	Anaerolineaceae	Longilinea	uncultured Chloroflexi bacterium
AY922075.1.1366	4	0	4	Bacteria	Chloroflexi	Anaerolineae	Anaerolineales	Anaerolineaceae	uncultured	uncultured Chloroflexi bacterium
JF145577.1.1340	4	0	4	Bacteria	Actinobacteria	Acidimicrobiia	IMCC26256	uncultured bacterium	uncultured bacterium	uncultured bacterium
HQ397556.1.1523	4	0	4	Bacteria	Acidobacteria	Blastocatellia (Subgroup 4)	Pyrinomonadales	Pyrinomonadaceae	RB41	uncultured bacterium
GQ495421.1.1556	4	4	0	Bacteria	Acidobacteria	Blastocatellia (Subgroup 4)	Pyrinomonadales	Pyrinomonadaceae	RB41	uncultured bacterium
FJ716004.1.1420	4	0	4	Bacteria	Patescibacteria	Saccharimonadia	Saccharimonadales	uncultured bacterium	uncultured bacterium	uncultured bacterium
KC331414.1.1485	4	0	4	Bacteria	Bacteroidetes	Bacteroidia	Bacteroidetes VC2.1 Bac22	uncultured bacterium	uncultured bacterium	uncultured bacterium
KJ540662.1.1490	4	0	4	Bacteria	Acidobacteria	Subgroup 6	uncultured Acidobacteria bacterium	uncultured Acidobacteria bacterium	uncultured Acidobacteria bacterium	uncultured Acidobacteria bacterium
AB239706.1.1519	4	2	2	Bacteria	Acidobacteria	Blastocatellia (Subgroup 4)	Pyrinomonadales	Pyrinomonadaceae	RB41	uncultured bacterium
SH205226.07FU-KM203575-reps	4	3	1	Fungi	Ascomycota	Sordariomycetes	Hypocreales	Nectriaceae	unidentified	unidentified
FQ658829.1.1339	4	3	1	Bacteria	Cyanobacteria	Melainabacteria	Vampirovibrionales	uncultured soil bacterium	uncultured soil bacterium	uncultured soil bacterium
EU221335.1.1529	4	2	2	Bacteria	Firmicutes	Bacilli	Bacillales	Bacillaceae	Bacillus	Bacillus niacini
JQ979005.1.1485	4	0	4	Bacteria	Bacteroidetes	Bacteroidia	Cytophagales	Microscillaceae	uncultured	uncultured bacterium
JF429096.1.1517	4	0	4	Bacteria	Proteobacteria	Gammaproteobacteria	Betaproteobacteriales	Nitrosomonadaceae	MND1	uncultured bacterium
KJ540853.1.1446	4	0	4	Bacteria	Bacteroidetes	Bacteroidia	Cytophagales	Microscillaceae	uncultured	uncultured Ohtaekwangia sp.
KC331220.1.1513	4	0	4	Bacteria	Acidobacteria	Subgroup 6	uncultured bacterium	uncultured bacterium	uncultured bacterium	uncultured bacterium
KJ191800.1.1525	4	2	2	Bacteria	Acidobacteria	Blastocatellia (Subgroup 4)	Pyrinomonadales	Pyrinomonadaceae	RB41	uncultured Acidobacteria bacterium
KC554942.1.1540	4	1	3	Bacteria	Actinobacteria	Thermoleophilia	Solirubrobacterales	Solirubrobacteraceae	Solirubrobacter	uncultured bacterium
EU786121.1.1487	4	0	4	Bacteria	Planctomycetes	Planctomycetacia	Planctomycetales	uncultured	uncultured bacterium	uncultured bacterium
FJ479406.1.1511	4	0	4	Bacteria	Acidobacteria	Subgroup 6	uncultured bacterium	uncultured bacterium	uncultured bacterium	uncultured bacterium
KC331391.1.1475	4	1	3	Bacteria	Planctomycetes	Planctomycetacia	Pirellulales	Pirellulaceae	uncultured	uncultured bacterium
EF612390.1.1502	4	0	4	Bacteria	Gemmatimonadetes	S0134 terrestrial group	uncultured Gemmatimonadetes bacterium	uncultured Gemmatimonadetes bacterium	uncultured Gemmatimonadetes bacterium	uncultured Gemmatimonadetes bacterium
SH219683.07FU-GU721377-reps	4	3	1	Fungi	Ascomycota	Sordariomycetes	Hypocreales	Nectriaceae	Fusarium	unidentified
KY646005.1.1529	4	2	2	Bacteria	Proteobacteria	Gammaproteobacteria	Pseudomonadales	Pseudomonadaceae	Pseudomonas	Pseudomonas mucidolens
FJ444709.1.1491	4	1	3	Bacteria	Proteobacteria	Gammaproteobacteria	Betaproteobacteriales	Burkholderiaceae	Ramlibacter	uncultured bacterium
FJ479515.1.1511	4	1	3	Bacteria	Acidobacteria	Subgroup 6	uncultured bacterium	uncultured bacterium	uncultured bacterium	uncultured bacterium
FN811190.1.1516	4	1	3	Bacteria	Acidobacteria	Subgroup 6	uncultured Acidobacteria bacterium	uncultured Acidobacteria bacterium	uncultured Acidobacteria bacterium	uncultured Acidobacteria bacterium
JOHL01000120.193.1710	4	1	3	Bacteria	Actinobacteria	Actinobacteria	Streptomycetales	Streptomycetaceae	Streptomyces	Streptomyces sp. NRRL F-5527
GU480931.1.1398	4	4	0	Bacteria	Patescibacteria	Saccharimonadia	Saccharimonadales	uncultured Candidatus Saccharibacteria bacterium	uncultured Candidatus Saccharibacteria bacterium	uncultured Candidatus Saccharibacteria bacterium
AF394175.1.1529	4	4	0	Bacteria	Proteobacteria	Gammaproteobacteria	Pseudomonadales	Pseudomonadaceae	Pseudomonas	blackwater bioreactor bacterium BW32
KC138684.1.1566	4	0	4	Bacteria	Acidobacteria	Blastocatellia (Subgroup 4)	Pyrinomonadales	Pyrinomonadaceae	RB41	uncultured Acidobacteria bacterium
FPLS01032270.17.1554	4	0	4	Bacteria	Acidobacteria	Blastocatellia (Subgroup 4)	Pyrinomonadales	Pyrinomonadaceae	RB41	metagenome
KC331400.1.1498	4	0	4	Bacteria	Acidobacteria	Holophagae	Subgroup 7	uncultured bacterium	uncultured bacterium	uncultured bacterium
KC554933.1.1539	4	0	4	Bacteria	Actinobacteria	Thermoleophilia	Solirubrobacterales	67-14	uncultured bacterium	uncultured bacterium
KF441662.1.1528	4	0	4	Bacteria	Proteobacteria	Gammaproteobacteria	Betaproteobacteriales	Burkholderiaceae	Ramlibacter	Ramlibacter sp. 7B-217
KC331419.1.1519	4	0	4	Bacteria	Gemmatimonadetes	S0134 terrestrial group	uncultured bacterium	uncultured bacterium	uncultured bacterium	uncultured bacterium
AF210313.1.1525	4	1	3	Bacteria	Proteobacteria	Gammaproteobacteria	Betaproteobacteriales	Burkholderiaceae	Delftia	aniline-degrading bacterium HY99
LN562901.1.1347	4	0	4	Bacteria	Actinobacteria	Actinobacteria	Frankiales	Sporichthyaceae	Sporichthya	uncultured bacterium
FPLS01007782.7.1525	4	0	4	Bacteria	Planctomycetes	Planctomycetacia	Planctomycetales	uncultured	metagenome	metagenome
KX239189.1.1516	4	0	4	Bacteria	Acidobacteria	Blastocatellia (Subgroup 4)	Pyrinomonadales	Pyrinomonadaceae	RB41	uncultured bacterium
KC331261.1.1481	4	0	4	Bacteria	Acidobacteria	Acidobacteriia	Acidobacteriales	uncultured	uncultured bacterium	uncultured bacterium
FN436096.1.1470	4	1	3	Bacteria	Firmicutes	Clostridia	Clostridiales	Clostridiaceae 1	Clostridium sensu stricto 13	uncultured bacterium
HQ597505.1.1507	4	0	4	Bacteria	Acidobacteria	Subgroup 6	uncultured Acidobacteria bacterium	uncultured Acidobacteria bacterium	uncultured Acidobacteria bacterium	uncultured Acidobacteria bacterium
HQ190398.1.1492	4	0	4	Bacteria	Gemmatimonadetes	Gemmatimonadetes	Gemmatimonadales	Gemmatimonadaceae	uncultured	uncultured bacterium
HM445431.1.1515	4	0	4	Bacteria	Acidobacteria	Blastocatellia (Subgroup 4)	45597	uncultured bacterium	uncultured bacterium	uncultured bacterium
KC432289.1.1356	4	0	4	Bacteria	Bacteroidetes	Bacteroidia	Chitinophagales	37-13	uncultured bacterium	uncultured bacterium
EU937846.1.1450	4	1	3	Bacteria	Proteobacteria	Alphaproteobacteria	Rhizobiales	Xanthobacteraceae	uncultured	uncultured bacterium
JN178532.1.1478	4	1	3	Bacteria	Proteobacteria	Alphaproteobacteria	Rhizobiales	Rhizobiales Incertae Sedis	Nordella	uncultured bacterium
JN178234.1.1550	4	1	3	Bacteria	Acidobacteria	Blastocatellia (Subgroup 4)	Pyrinomonadales	Pyrinomonadaceae	RB41	uncultured bacterium
MRCG01000040.255.1744	4	4	0	Bacteria	Cyanobacteria	Oxyphotobacteria	Phormidesmiales	Nodosilineaceae	Nodosilinea PCC-7104	Phormidium tenue NIES-30
JF429072.1.1496	4	2	2	Bacteria	Gemmatimonadetes	Gemmatimonadetes	Gemmatimonadales	Gemmatimonadaceae	uncultured	uncultured bacterium
FPLS01019650.10.1479	4	2	2	Bacteria	Proteobacteria	Alphaproteobacteria	Rhizobiales	Xanthobacteraceae	Pseudolabrys	metagenome
LN563609.1.1389	4	4	0	Bacteria	Verrucomicrobia	Verrucomicrobiae	Opitutales	Opitutaceae	Opitutus	uncultured bacterium
JN177848.1.1540	4	1	3	Bacteria	Acidobacteria	Holophagae	Subgroup 7	uncultured bacterium	uncultured bacterium	uncultured bacterium
FPLL01005540.10.1471	4	1	3	Bacteria	Proteobacteria	Alphaproteobacteria	Caulobacterales	Caulobacteraceae	Caulobacter	metagenome
FOOF01000043.3238.4772	4	2	2	Bacteria	Proteobacteria	Gammaproteobacteria	Betaproteobacteriales	Burkholderiaceae	Massilia	Duganella sp. CF458
HQ119638.1.1527	4	0	4	Bacteria	Acidobacteria	Subgroup 6	uncultured bacterium	uncultured bacterium	uncultured bacterium	uncultured bacterium
JF319193.1.1491	4	1	3	Bacteria	Verrucomicrobia	Verrucomicrobiae	Pedosphaerales	Pedosphaeraceae	uncultured Verrucomicrobia bacterium	uncultured Verrucomicrobia bacterium
GU249609.1.1548	4	0	4	Bacteria	Proteobacteria	Deltaproteobacteria	Myxococcales	Polyangiaceae	Aetherobacter	Aetherobacter fasciculatus
SH018135.07FU-FJ582640-reps-singleton	4	4	0	Fungi	Ascomycota	Dothideomycetes	Pleosporales	Morosphaeriaceae	Acrocalymma	vagum
HQ120078.1.1509	4	1	3	Bacteria	Proteobacteria	Gammaproteobacteria	Oceanospirillales	Pseudohongiellaceae	BIyi10	uncultured bacterium
KF712676.1.1487	4	0	4	Bacteria	Proteobacteria	Gammaproteobacteria	Betaproteobacteriales	TRA3-20	uncultured bacterium	uncultured bacterium
JN178339.1.1532	4	0	4	Bacteria	Gemmatimonadetes	Gemmatimonadetes	Gemmatimonadales	Gemmatimonadaceae	uncultured	uncultured bacterium
EF683037.1.1515	4	1	3	Bacteria	Actinobacteria	Rubrobacteria	Rubrobacterales	Rubrobacteriaceae	Rubrobacter	uncultured actinobacterium
HQ190315.1.1534	4	0	4	Bacteria	Proteobacteria	Deltaproteobacteria	Desulfarculales	Desulfarculaceae	uncultured	uncultured bacterium
JX489938.1.1490	4	0	4	Bacteria	Bacteroidetes	Bacteroidia	Chitinophagales	Chitinophagaceae	Niastella	uncultured soil bacterium
FPLS01022067.10.1475	4	0	4	Bacteria	Proteobacteria	Alphaproteobacteria	Micropepsales	Micropepsaceae	uncultured	metagenome
KC331354.1.1512	4	0	4	Bacteria	Acidobacteria	Subgroup 6	uncultured bacterium	uncultured bacterium	uncultured bacterium	uncultured bacterium
FPLS01042517.13.1529	4	0	4	Bacteria	Proteobacteria	Gammaproteobacteria	Pseudomonadales	Pseudomonadaceae	Pseudomonas	metagenome
AB240343.1.1453	4	0	4	Bacteria	Proteobacteria	Alphaproteobacteria	Dongiales	Dongiaceae	Dongia	uncultured bacterium
FPLS01043456.11.1550	4	4	0	Bacteria	Verrucomicrobia	Verrucomicrobiae	Opitutales	Opitutaceae	Lacunisphaera	metagenome
KC331383.1.1488	4	0	4	Bacteria	Gemmatimonadetes	Gemmatimonadetes	Gemmatimonadales	Gemmatimonadaceae	uncultured	uncultured bacterium
AB630860.1.1475	4	0	4	Bacteria	Planctomycetes	OM190	uncultured bacterium	uncultured bacterium	uncultured bacterium	uncultured bacterium
SH198028.07FU-FJ265959-reps	4	1	3	Fungi	Ascomycota	Eurotiomycetes	Eurotiales	Aspergillaceae	Aspergillus	penicillioides
HQ120759.1.1473	4	2	2	Bacteria	Planctomycetes	Planctomycetacia	Gemmatales	Gemmataceae	Gemmata	uncultured bacterium
JQ655778.1.1489	4	4	0	Bacteria	Acidobacteria	Blastocatellia (Subgroup 4)	Blastocatellales	Blastocatellaceae	uncultured	uncultured bacterium
KM823762.1.1546	4	0	4	Bacteria	Acidobacteria	Subgroup 6	uncultured bacterium	uncultured bacterium	uncultured bacterium	uncultured bacterium
FPLP01001352.15.1519	4	1	3	Bacteria	Bacteroidetes	Bacteroidia	Chitinophagales	Saprospiraceae	uncultured	metagenome
FPLS01010780.16.1491	4	0	4	Bacteria	Proteobacteria	Alphaproteobacteria	Dongiales	Dongiaceae	Dongia	metagenome
HM186571.1.1403	4	0	4	Bacteria	Verrucomicrobia	Verrucomicrobiae	Pedosphaerales	Pedosphaeraceae	uncultured bacterium	uncultured bacterium
GU260713.941.2492	4	0	4	Bacteria	Acidobacteria	Blastocatellia (Subgroup 4)	Pyrinomonadales	Pyrinomonadaceae	RB41	uncultured bacterium 253
EU979105.1.1517	4	2	2	Bacteria	Acidobacteria	Subgroup 6	uncultured Acidobacteria bacterium	uncultured Acidobacteria bacterium	uncultured Acidobacteria bacterium	uncultured Acidobacteria bacterium
JN417566.1.1520	4	1	3	Bacteria	Planctomycetes	Planctomycetacia	Pirellulales	Pirellulaceae	uncultured	uncultured soil bacterium
FJ478815.1.1511	4	0	4	Bacteria	Acidobacteria	Subgroup 6	uncultured bacterium	uncultured bacterium	uncultured bacterium	uncultured bacterium
SH321019.07FU-EF652066-refs	4	0	4	Fungi	Ascomycota	Eurotiomycetes	Eurotiales	Aspergillaceae	Aspergillus	ruber
HQ118717.1.1440	4	0	4	Bacteria	Proteobacteria	Gammaproteobacteria	Betaproteobacteriales	TRA3-20	uncultured bacterium	uncultured bacterium
BBDP01000119.417.1931	4	1	3	Bacteria	Proteobacteria	Gammaproteobacteria	Betaproteobacteriales	Burkholderiaceae	Xylophilus	Variovorax sp. RA8
KC331300.1.1484	4	0	4	Bacteria	Bacteroidetes	Bacteroidia	Cytophagales	Microscillaceae	uncultured	uncultured bacterium
SH494538.07FU-JX329852-reps-singleton	4	4	0	Fungi	unidentified	unidentified	unidentified	unidentified	unidentified	unidentified
FJ478770.1.1510	4	1	3	Bacteria	Actinobacteria	Thermoleophilia	Gaiellales	uncultured	uncultured bacterium	uncultured bacterium
EU133267.1.1324	4	0	4	Bacteria	Proteobacteria	Alphaproteobacteria	uncultured	uncultured bacterium	uncultured bacterium	uncultured bacterium
GQ495413.1.1520	4	3	1	Bacteria	Bacteroidetes	Bacteroidia	Chitinophagales	Chitinophagaceae	uncultured	uncultured bacterium
JN178006.1.1520	4	2	2	Bacteria	Proteobacteria	Gammaproteobacteria	Betaproteobacteriales	Burkholderiaceae	uncultured	uncultured bacterium
FPLS01030608.10.1547	4	0	4	Bacteria	Verrucomicrobia	Verrucomicrobiae	Opitutales	Opitutaceae	Opitutus	metagenome
AY921920.1.1393	4	0	4	Bacteria	Proteobacteria	Gammaproteobacteria	Betaproteobacteriales	TRA3-20	uncultured beta proteobacterium	uncultured beta proteobacterium
JQ793383.1.1513	4	0	4	Bacteria	Firmicutes	Bacilli	Bacillales	Bacillaceae	Bacillus	uncultured Bacillaceae bacterium
JN178538.1.1571	4	4	0	Bacteria	Acidobacteria	Blastocatellia (Subgroup 4)	Pyrinomonadales	Pyrinomonadaceae	RB41	uncultured bacterium
HQ597136.1.1480	4	0	4	Bacteria	Acidobacteria	Subgroup 5	uncultured Acidobacteria bacterium	uncultured Acidobacteria bacterium	uncultured Acidobacteria bacterium	uncultured Acidobacteria bacterium
LN573664.1.1372	4	0	4	Bacteria	Proteobacteria	Gammaproteobacteria	Betaproteobacteriales	TRA3-20	uncultured bacterium	uncultured bacterium
AOTI010541966.326.1849	4	4	0	Bacteria	Proteobacteria	Gammaproteobacteria	Pseudomonadales	Pseudomonadaceae	Pseudomonas	Triticum urartu
SH490605.07FU-JX374907-reps-singleton	4	4	0	Fungi	unidentified	unidentified	unidentified	unidentified	unidentified	unidentified
GQ500714.1.1501	4	1	3	Bacteria	Proteobacteria	Gammaproteobacteria	Betaproteobacteriales	Nitrosomonadaceae	MND1	uncultured bacterium
LXTQ01000003.3712.5257	4	1	3	Bacteria	Proteobacteria	Gammaproteobacteria	Betaproteobacteriales	Methylophilaceae	MM2	Methylobacillus sp. MM2
FJ592859.1.1400	4	0	4	Bacteria	Actinobacteria	Thermoleophilia	Solirubrobacterales	Solirubrobacteraceae	Solirubrobacter	uncultured bacterium
JF429028.1.1502	4	0	4	Bacteria	Proteobacteria	Gammaproteobacteria	Betaproteobacteriales	Burkholderiaceae	Ramlibacter	uncultured bacterium
KC620737.1.1484	4	1	3	Bacteria	Proteobacteria	Alphaproteobacteria	Sphingomonadales	Sphingomonadaceae	Sphingomonas	uncultured bacterium
FPLS01008682.8.1523	4	4	0	Bacteria	Proteobacteria	Gammaproteobacteria	Cellvibrionales	Cellvibrionaceae	Cellvibrio	metagenome
AY221034.1.1433	4	0	4	Bacteria	Chloroflexi	Dehalococcoidia	S085	uncultured bacterium	uncultured bacterium	uncultured bacterium
HQ597549.1.1508	4	0	4	Bacteria	Acidobacteria	Subgroup 6	uncultured Acidobacteria bacterium	uncultured Acidobacteria bacterium	uncultured Acidobacteria bacterium	uncultured Acidobacteria bacterium
HQ397496.1.1517	4	0	4	Bacteria	Acidobacteria	Subgroup 6	uncultured bacterium	uncultured bacterium	uncultured bacterium	uncultured bacterium
DQ264446.1.1509	4	2	2	Bacteria	Proteobacteria	Gammaproteobacteria	Pseudomonadales	Pseudomonadaceae	Pseudomonas	uncultured bacterium
FPLS01012823.9.1525	4	0	4	Bacteria	Proteobacteria	Gammaproteobacteria	Betaproteobacteriales	Nitrosomonadaceae	MND1	metagenome
JX221744.1.1525	4	0	4	Bacteria	Proteobacteria	Deltaproteobacteria	Desulfuromonadales	Geobacteraceae	Geobacter	uncultured bacterium
FJ478992.1.1517	4	0	4	Bacteria	Gemmatimonadetes	S0134 terrestrial group	uncultured bacterium	uncultured bacterium	uncultured bacterium	uncultured bacterium
HQ597050.1.1480	4	0	4	Bacteria	Acidobacteria	Subgroup 5	uncultured Acidobacteria bacterium	uncultured Acidobacteria bacterium	uncultured Acidobacteria bacterium	uncultured Acidobacteria bacterium
JN178190.1.1493	4	0	4	Bacteria	Proteobacteria	Alphaproteobacteria	Rhizobiales	Methyloligellaceae	uncultured	uncultured bacterium
EU979065.1.1531	4	0	4	Bacteria	Rokubacteria	NC10	Rokubacteriales	uncultured bacterium	uncultured bacterium	uncultured bacterium
HM186197.1.1353	4	0	4	Bacteria	Bacteroidetes	Bacteroidia	Cytophagales	Microscillaceae	uncultured	uncultured bacterium
FPLS01049594.21.1521	4	0	4	Bacteria	Acidobacteria	Blastocatellia (Subgroup 4)	Blastocatellales	Blastocatellaceae	Stenotrophobacter	metagenome
KC554668.1.1541	4	2	2	Bacteria	Actinobacteria	Thermoleophilia	Solirubrobacterales	67-14	uncultured bacterium	uncultured bacterium
KJ782822.1.1484	4	0	4	Bacteria	Acidobacteria	Blastocatellia (Subgroup 4)	Blastocatellales	Blastocatellaceae	uncultured	uncultured bacterium
EU135142.1.1293	4	1	3	Bacteria	Planctomycetes	Planctomycetacia	Pirellulales	Pirellulaceae	Pirellula	uncultured bacterium
FJ478758.1.1486	4	1	3	Bacteria	Gemmatimonadetes	Gemmatimonadetes	Gemmatimonadales	Gemmatimonadaceae	uncultured	uncultured bacterium
FJ479105.1.1521	4	3	1	Bacteria	Proteobacteria	Deltaproteobacteria	Myxococcales	bacteriap25	uncultured bacterium	uncultured bacterium
KF037305.1.1492	4	0	4	Bacteria	Acidobacteria	Blastocatellia (Subgroup 4)	Blastocatellales	Blastocatellaceae	Aridibacter	uncultured bacterium
JN178494.1.1559	4	0	4	Bacteria	Proteobacteria	Deltaproteobacteria	Oligoflexales	0319-6G20	uncultured bacterium	uncultured bacterium
HQ645180.1.1532	4	0	4	Bacteria	Acidobacteria	Blastocatellia (Subgroup 4)	Pyrinomonadales	Pyrinomonadaceae	RB41	uncultured bacterium
EU881161.1.1495	4	0	4	Bacteria	Gemmatimonadetes	Gemmatimonadetes	Gemmatimonadales	Gemmatimonadaceae	uncultured	uncultured bacterium
FJ478583.1.1462	4	1	3	Bacteria	Chloroflexi	KD4-96	uncultured bacterium	uncultured bacterium	uncultured bacterium	uncultured bacterium
HQ121147.1.1463	4	4	0	Bacteria	Proteobacteria	Alphaproteobacteria	Rhizobiales	Rhizobiales Incertae Sedis	Bauldia	uncultured bacterium
KC172301.1.1506	4	3	1	Bacteria	Nitrospirae	Nitrospira	Nitrospirales	Nitrospiraceae	Nitrospira	uncultured Nitrospirae bacterium
SH031273.07FU-EU754924-reps-singleton	4	4	0	Fungi	Ascomycota	Sordariomycetes	Hypocreales	Nectriaceae	Fusarium	unidentified
FJ517738.1.1514	4	0	4	Bacteria	Firmicutes	Bacilli	Bacillales	Bacillaceae	Bacillus	uncultured Firmicutes bacterium
JX079267.1.1471	4	0	4	Bacteria	Proteobacteria	Alphaproteobacteria	Rhizobiales	uncultured	uncultured bacterium	uncultured bacterium
EF018860.1.1337	4	0	4	Bacteria	Proteobacteria	Alphaproteobacteria	Rhizobiales	Xanthobacteraceae	Pseudolabrys	uncultured proteobacterium
SH184264.07FU-KF849512-reps	4	0	4	Fungi	Glomeromycota	Glomeromycetes	Glomerales	Glomeraceae	Funneliformis	mosseae
FPLS01053988.16.1486	4	1	3	Bacteria	Proteobacteria	Alphaproteobacteria	Rhizobiales	Xanthobacteraceae	uncultured	metagenome
FPLS01049415.12.1489	4	0	4	Bacteria	Proteobacteria	Alphaproteobacteria	Rhodospirillales	Rhodospirillaceae	uncultured	metagenome
KJ540750.1.1473	4	0	4	Bacteria	Acidobacteria	Blastocatellia (Subgroup 4)	Pyrinomonadales	Pyrinomonadaceae	RB41	uncultured Acidobacteria bacterium
JN178588.1.1516	4	0	4	Bacteria	Gemmatimonadetes	Gemmatimonadetes	Gemmatimonadales	Gemmatimonadaceae	uncultured	uncultured bacterium
FPLS01005796.13.1474	4	1	3	Bacteria	Proteobacteria	Alphaproteobacteria	Rhizobiales	Devosiaceae	Devosia	metagenome
LT635642.1.1439	4	4	0	Bacteria	Bacteroidetes	Bacteroidia	Flavobacteriales	Flavobacteriaceae	Flavobacterium	Flavobacterium sp. BBQ-12
HQ119769.1.1500	4	3	1	Bacteria	Bacteroidetes	Bacteroidia	Chitinophagales	Chitinophagaceae	Flavisolibacter	uncultured bacterium
EU979058.1.1494	4	0	4	Bacteria	Bacteroidetes	Bacteroidia	Chitinophagales	Saprospiraceae	uncultured	uncultured Bacteroidetes bacterium
KJ540865.1.1426	4	0	4	Bacteria	Planctomycetes	Phycisphaerae	Tepidisphaerales	WD2101 soil group	uncultured planctomycete	uncultured planctomycete
KJ540764.1.1440	4	1	3	Bacteria	Bacteroidetes	Ignavibacteria	SJA-28	uncultured Ignavibacterium sp.	uncultured Ignavibacterium sp.	uncultured Ignavibacterium sp.
AB425062.1.1481	4	1	3	Bacteria	Proteobacteria	Alphaproteobacteria	Sphingomonadales	Sphingomonadaceae	Sphingomonas	uncultured alpha proteobacterium
AM935809.1.1318	4	2	2	Bacteria	Proteobacteria	Alphaproteobacteria	uncultured	uncultured Acetobacteraceae bacterium	uncultured Acetobacteraceae bacterium	uncultured Acetobacteraceae bacterium
KC554893.1.1527	4	0	4	Bacteria	Actinobacteria	Thermoleophilia	Gaiellales	uncultured	uncultured bacterium	uncultured bacterium
JF174938.1.1323	4	3	1	Bacteria	Chloroflexi	Anaerolineae	Caldilineales	Caldilineaceae	uncultured	uncultured bacterium
AY221037.1.1507	4	3	1	Bacteria	Chloroflexi	Anaerolineae	Anaerolineales	Anaerolineaceae	uncultured	uncultured bacterium
FPLS01024156.9.1525	4	2	2	Bacteria	Proteobacteria	Gammaproteobacteria	Betaproteobacteriales	TRA3-20	metagenome	metagenome
EF018647.1.1359	4	1	3	Bacteria	Planctomycetes	Phycisphaerae	Tepidisphaerales	WD2101 soil group	uncultured bacterium	uncultured bacterium
FPLL01006118.9.1527	4	0	4	Bacteria	Planctomycetes	Planctomycetacia	Planctomycetales	uncultured	metagenome	metagenome
FPLS01015190.16.1525	4	0	4	Bacteria	Gemmatimonadetes	Gemmatimonadetes	Gemmatimonadales	Gemmatimonadaceae	uncultured	metagenome
APMI01031815.1902.3375	4	0	4	Bacteria	Chloroflexi	Anaerolineae	SBR1031	A4b	wastewater metagenome	wastewater metagenome
AB240357.1.1489	4	1	3	Bacteria	Bacteroidetes	Bacteroidia	Chitinophagales	Chitinophagaceae	Flavisolibacter	uncultured bacterium
KC554979.1.1517	4	0	4	Bacteria	Actinobacteria	MB-A2-108	uncultured bacterium	uncultured bacterium	uncultured bacterium	uncultured bacterium
AH012920.32772.34324	4	0	4	Bacteria	Acidobacteria	Blastocatellia (Subgroup 4)	Pyrinomonadales	Pyrinomonadaceae	RB41	uncultured Acidobacteria bacterium
JN178850.1.1515	4	0	4	Bacteria	Actinobacteria	Actinobacteria	Propionibacteriales	Nocardioidaceae	Aeromicrobium	uncultured bacterium
KJ192022.1.1521	4	1	3	Bacteria	Proteobacteria	Deltaproteobacteria	RCP2-54	uncultured Desulfuromonadales bacterium	uncultured Desulfuromonadales bacterium	uncultured Desulfuromonadales bacterium
JX945548.1.1553	4	0	4	Bacteria	Acidobacteria	Subgroup 6	uncultured Acidobacterium sp.	uncultured Acidobacterium sp.	uncultured Acidobacterium sp.	uncultured Acidobacterium sp.
FXWM01000001.186615.188168	3	3	0	Bacteria	Firmicutes	Bacilli	Bacillales	Bacillaceae	Bacillus	Bacillus sp. OV166
FPLS01043750.12.1533	3	2	1	Bacteria	Verrucomicrobia	Verrucomicrobiae	Chthoniobacterales	Chthoniobacteraceae	Chthoniobacter	metagenome
FPLS01005484.10.1489	3	0	3	Bacteria	Proteobacteria	Alphaproteobacteria	Rhodospirillales	Rhodospirillaceae	uncultured	metagenome
JN245727.1.1489	3	0	3	Bacteria	Proteobacteria	Gammaproteobacteria	Alteromonadales	Alteromonadaceae	Rheinheimera	uncultured bacterium
FPLS01001210.9.1484	3	2	1	Bacteria	Proteobacteria	Deltaproteobacteria	Bdellovibrionales	Bdellovibrionaceae	OM27 clade	metagenome
SH181480.07FU-HQ657307-reps	3	3	0	Fungi	Ascomycota	unidentified	unidentified	unidentified	unidentified	unidentified
SH407754.07FU-KM973207-refs	3	3	0	Fungi	Ascomycota	Eurotiomycetes	Eurotiales	Aspergillaceae	Penicillium	sp
KC554462.1.1515	3	2	1	Bacteria	Actinobacteria	Actinobacteria	Propionibacteriales	Nocardioidaceae	Nocardioides	uncultured bacterium
JX079445.1.1546	3	0	3	Bacteria	Actinobacteria	Rubrobacteria	Rubrobacterales	Rubrobacteriaceae	Rubrobacter	uncultured Rubrobacter sp.
FJ444642.1.1515	3	1	2	Bacteria	Acidobacteria	Subgroup 6	uncultured bacterium	uncultured bacterium	uncultured bacterium	uncultured bacterium
JN177862.1.1584	3	0	3	Bacteria	Acidobacteria	Blastocatellia (Subgroup 4)	Pyrinomonadales	Pyrinomonadaceae	RB41	uncultured bacterium
FPLS01050425.11.1545	3	0	3	Bacteria	Proteobacteria	Deltaproteobacteria	Myxococcales	bacteriap25	metagenome	metagenome
JN177917.1.1503	3	1	2	Bacteria	Proteobacteria	Alphaproteobacteria	Sphingomonadales	Sphingomonadaceae	Sphingomonas	uncultured bacterium
EU881318.1.1501	3	1	2	Bacteria	Acidobacteria	Holophagae	Subgroup 7	uncultured bacterium	uncultured bacterium	uncultured bacterium
HQ190297.1.1502	3	2	1	Bacteria	Bacteroidetes	Bacteroidia	Chitinophagales	Chitinophagaceae	Terrimonas	uncultured bacterium
HQ190426.1.1515	3	0	3	Bacteria	Gemmatimonadetes	Gemmatimonadetes	Gemmatimonadales	Gemmatimonadaceae	uncultured	uncultured bacterium
KF037718.1.1467	3	0	3	Bacteria	Planctomycetes	Phycisphaerae	Tepidisphaerales	WD2101 soil group	uncultured bacterium	uncultured bacterium
CP002781.2668938.2670411	3	2	1	Bacteria	Proteobacteria	Alphaproteobacteria	Rhizobiales	Rhizobiaceae	Ensifer	Sinorhizobium meliloti AK83
EF632756.1.1522	3	3	0	Bacteria	Proteobacteria	Gammaproteobacteria	Betaproteobacteriales	Burkholderiaceae	Hydrogenophaga	uncultured bacterium
EF492950.1.1525	3	3	0	Bacteria	Acidobacteria	Blastocatellia (Subgroup 4)	Pyrinomonadales	Pyrinomonadaceae	RB41	uncultured bacterium
HG917622.1.1457	3	0	3	Bacteria	Proteobacteria	Gammaproteobacteria	Betaproteobacteriales	TRA3-20	uncultured bacterium	uncultured bacterium
KX753132.1.1503	3	1	2	Bacteria	Acidobacteria	Subgroup 6	uncultured bacterium	uncultured bacterium	uncultured bacterium	uncultured bacterium
JQ769782.1.1495	3	1	2	Bacteria	Acidobacteria	Blastocatellia (Subgroup 4)	Blastocatellales	Blastocatellaceae	Blastocatella	uncultured bacterium
JN038651.1.1514	3	0	3	Bacteria	Proteobacteria	Deltaproteobacteria	Myxococcales	Phaselicystidaceae	Phaselicystis	uncultured delta proteobacterium
FJ479036.1.1521	3	0	3	Bacteria	Acidobacteria	Blastocatellia (Subgroup 4)	Pyrinomonadales	Pyrinomonadaceae	RB41	uncultured bacterium
JF135960.1.1329	3	1	2	Bacteria	Armatimonadetes	uncultured	uncultured bacterium	uncultured bacterium	uncultured bacterium	uncultured bacterium
FPLS01056460.16.1510	3	1	2	Bacteria	Planctomycetes	Planctomycetacia	Pirellulales	Pirellulaceae	uncultured	metagenome
JN038732.1.1512	3	3	0	Bacteria	Acidobacteria	Subgroup 6	uncultured Acidobacteria bacterium	uncultured Acidobacteria bacterium	uncultured Acidobacteria bacterium	uncultured Acidobacteria bacterium
GQ478263.1.1570	3	1	2	Bacteria	Firmicutes	Bacilli	Bacillales	Family XII	Exiguobacterium	Exiguobacterium sp. R4M-H
KT759311.1.1409	3	0	3	Bacteria	Chloroflexi	TK10	uncultured Chloroflexi bacterium	uncultured Chloroflexi bacterium	uncultured Chloroflexi bacterium	uncultured Chloroflexi bacterium
KC331580.1.1518	3	0	3	Bacteria	Proteobacteria	Deltaproteobacteria	Myxococcales	BIrii41	uncultured bacterium	uncultured bacterium
FJ542885.1.1486	3	3	0	Bacteria	Planctomycetes	Planctomycetacia	Pirellulales	Pirellulaceae	uncultured	uncultured Planctomycetaceae bacterium
EU134201.1.1319	3	0	3	Bacteria	Chloroflexi	JG30-KF-CM66	uncultured bacterium	uncultured bacterium	uncultured bacterium	uncultured bacterium
FPLS01059090.12.1517	3	0	3	Bacteria	Acidobacteria	Subgroup 5	metagenome	metagenome	metagenome	metagenome
HM270141.1.1381	3	3	0	Bacteria	Verrucomicrobia	Verrucomicrobiae	Chthoniobacterales	Chthoniobacteraceae	Chthoniobacter	uncultured bacterium
JN178751.1.1548	3	0	3	Bacteria	Verrucomicrobia	Verrucomicrobiae	Pedosphaerales	Pedosphaeraceae	uncultured bacterium	uncultured bacterium
HQ190330.1.1463	3	0	3	Bacteria	Chloroflexi	TK10	uncultured bacterium	uncultured bacterium	uncultured bacterium	uncultured bacterium
HM186513.1.1354	3	2	1	Bacteria	Planctomycetes	Planctomycetacia	Pirellulales	Pirellulaceae	Pirellula	uncultured bacterium
EF516829.1.1452	3	0	3	Bacteria	Planctomycetes	Planctomycetacia	Pirellulales	Pirellulaceae	uncultured	uncultured bacterium
FPLS01005590.7.1474	3	0	3	Bacteria	Proteobacteria	Alphaproteobacteria	Rhodospirillales	uncultured	metagenome	metagenome
EU979113.1.1524	3	0	3	Bacteria	Acidobacteria	Blastocatellia (Subgroup 4)	Pyrinomonadales	Pyrinomonadaceae	RB41	uncultured Acidobacteria bacterium
EU132246.1.1365	3	0	3	Bacteria	Acidobacteria	Holophagae	Subgroup 7	uncultured bacterium	uncultured bacterium	uncultured bacterium
HQ119116.1.1525	3	1	2	Bacteria	Acidobacteria	Subgroup 6	uncultured bacterium	uncultured bacterium	uncultured bacterium	uncultured bacterium
FPLL01003666.17.1480	3	1	2	Bacteria	Planctomycetes	Phycisphaerae	Phycisphaerales	Phycisphaeraceae	SM1A02	metagenome
FPLS01007209.21.1521	3	0	3	Bacteria	Planctomycetes	Planctomycetacia	Planctomycetales	uncultured	metagenome	metagenome
KC331306.1.1519	3	0	3	Bacteria	Verrucomicrobia	Verrucomicrobiae	Opitutales	Opitutaceae	Opitutus	uncultured bacterium
EU881218.1.1488	3	0	3	Bacteria	Acidobacteria	Blastocatellia (Subgroup 4)	45597	uncultured bacterium	uncultured bacterium	uncultured bacterium
HM332322.1.1373	3	0	3	Bacteria	Acidobacteria	Subgroup 6	uncultured bacterium	uncultured bacterium	uncultured bacterium	uncultured bacterium
JQ408067.1.1356	3	2	1	Bacteria	Bacteroidetes	Bacteroidia	Chitinophagales	Saprospiraceae	uncultured	uncultured bacterium
KC110920.1.1515	3	0	3	Bacteria	Firmicutes	Bacilli	Bacillales	Bacillaceae	Bacillus	uncultured Bacillus sp.
FPLS01004003.9.1527	3	0	3	Bacteria	Proteobacteria	Gammaproteobacteria	Betaproteobacteriales	Nitrosomonadaceae	MND1	metagenome
FPLS01030638.9.1548	3	0	3	Bacteria	Gemmatimonadetes	BD2-11 terrestrial group	metagenome	metagenome	metagenome	metagenome
KC331288.1.1500	3	3	0	Bacteria	Proteobacteria	Gammaproteobacteria	Betaproteobacteriales	Nitrosomonadaceae	MND1	uncultured bacterium
FPLS01021885.16.1486	3	2	1	Bacteria	Proteobacteria	Alphaproteobacteria	Rhizobiales	Xanthobacteraceae	uncultured	metagenome
FJ478935.1.1458	3	0	3	Bacteria	Planctomycetes	Planctomycetacia	Gemmatales	Gemmataceae	Gemmata	uncultured bacterium
JQ801273.1.1495	3	0	3	Bacteria	Proteobacteria	Gammaproteobacteria	Betaproteobacteriales	Burkholderiaceae	Ramlibacter	uncultured bacterium
EU786141.1.1522	3	0	3	Bacteria	Acidobacteria	Blastocatellia (Subgroup 4)	Pyrinomonadales	Pyrinomonadaceae	RB41	uncultured bacterium
HQ910329.1.1517	3	0	3	Bacteria	Actinobacteria	Rubrobacteria	Rubrobacterales	Rubrobacteriaceae	Rubrobacter	uncultured bacterium
KC994686.1.1494	3	0	3	Bacteria	Proteobacteria	Deltaproteobacteria	Oligoflexales	Oligoflexaceae	Oligoflexus	uncultured delta proteobacterium
HQ729796.1.1513	3	0	3	Bacteria	Acidobacteria	Blastocatellia (Subgroup 4)	Pyrinomonadales	Pyrinomonadaceae	RB41	uncultured Acidobacteria bacterium
HQ190564.1.1509	3	0	3	Bacteria	Proteobacteria	Gammaproteobacteria	Salinisphaerales	Solimonadaceae	Polycyclovorans	uncultured bacterium
JN178067.1.1536	3	3	0	Bacteria	Proteobacteria	Gammaproteobacteria	Betaproteobacteriales	Nitrosomonadaceae	MND1	uncultured bacterium
FPLP01011657.16.1518	3	0	3	Bacteria	Bacteroidetes	Bacteroidia	Sphingobacteriales	env.OPS 17	metagenome	metagenome
AY921736.1.1367	3	0	3	Bacteria	Chloroflexi	Anaerolineae	Anaerolineales	Anaerolineaceae	uncultured	uncultured Chloroflexi bacterium
FJ478593.1.1483	3	0	3	Bacteria	Bacteroidetes	Bacteroidia	Cytophagales	Microscillaceae	uncultured	uncultured bacterium
SH558249.07FU-KJ834503-refs-singleton	3	1	2	Fungi	Ascomycota	Eurotiomycetes	Eurotiales	Aspergillaceae	Penicillium	antarcticum
KJ150599.1.1475	3	3	0	Bacteria	Bacteroidetes	Bacteroidia	Flavobacteriales	Flavobacteriaceae	Flavobacterium	Flavobacterium palustre
JN868965.1.1488	3	1	2	Bacteria	Proteobacteria	Alphaproteobacteria	Dongiales	Dongiaceae	Dongia	uncultured bacterium
FJ479043.1.1523	3	1	2	Bacteria	Acidobacteria	Blastocatellia (Subgroup 4)	Pyrinomonadales	Pyrinomonadaceae	RB41	uncultured bacterium
SH598433.07FU-KF303667-refs-singleton	3	0	3	Fungi	Ascomycota	Eurotiomycetes	Eurotiales	Aspergillaceae	Penicillium	williamettense
LN573071.1.1340	3	0	3	Bacteria	Chloroflexi	Gitt-GS-136	uncultured bacterium	uncultured bacterium	uncultured bacterium	uncultured bacterium
AOPY01001413.1925.3435	3	2	1	Bacteria	Actinobacteria	Actinobacteria	Streptomycetales	Streptomycetaceae	Streptomyces	Streptomyces afghaniensis 772
FPLL01002488.9.1484	3	1	2	Bacteria	Proteobacteria	Alphaproteobacteria	Dongiales	Dongiaceae	Dongia	metagenome
FJ479525.1.1521	3	1	2	Bacteria	Acidobacteria	Blastocatellia (Subgroup 4)	Pyrinomonadales	Pyrinomonadaceae	RB41	uncultured bacterium
KC620708.1.1526	3	0	3	Bacteria	Proteobacteria	Gammaproteobacteria	Betaproteobacteriales	Burkholderiaceae	Massilia	uncultured bacterium
FPLL01007120.16.1486	3	1	2	Bacteria	Proteobacteria	Alphaproteobacteria	Sphingomonadales	Sphingomonadaceae	Altererythrobacter	metagenome
GU936907.1.1460	3	0	3	Bacteria	Cyanobacteria	Oxyphotobacteria	Chloroplast	Chlorophyta symbiont of Baikalospongia sp.	Chlorophyta symbiont of Baikalospongia sp.	Chlorophyta symbiont of Baikalospongia sp.
FPLS01052195.9.1489	3	0	3	Bacteria	Chloroflexi	Dehalococcoidia	S085	metagenome	metagenome	metagenome
JN409236.1.1450	3	1	2	Bacteria	Bacteroidetes	Bacteroidia	Chitinophagales	Saprospiraceae	uncultured	uncultured Bacteroidetes bacterium
JQ806475.1.1484	3	1	2	Bacteria	Actinobacteria	Actinobacteria	Micrococcales	Micrococcaceae	Paenarthrobacter	Arthrobacter sp. SaPRH7
HQ864184.1.1517	3	1	2	Bacteria	Acidobacteria	Subgroup 6	uncultured bacterium	uncultured bacterium	uncultured bacterium	uncultured bacterium
SH082533.07FU-AJ853761-refs	3	0	3	Fungi	Ascomycota	Eurotiomycetes	Eurotiales	Aspergillaceae	Aspergillus	sp
EU881323.1.1504	3	0	3	Bacteria	Proteobacteria	Gammaproteobacteria	Steroidobacterales	Steroidobacteraceae	uncultured	uncultured bacterium
FPLL01007586.9.1544	3	3	0	Bacteria	Verrucomicrobia	Verrucomicrobiae	Pedosphaerales	Pedosphaeraceae	metagenome	metagenome
JN178488.1.1531	3	0	3	Bacteria	Gemmatimonadetes	Gemmatimonadetes	Gemmatimonadales	Gemmatimonadaceae	uncultured	uncultured bacterium
FJ624936.1.1524	3	0	3	Bacteria	Acidobacteria	Subgroup 6	uncultured bacterium	uncultured bacterium	uncultured bacterium	uncultured bacterium
FJ478573.1.1516	3	0	3	Bacteria	Verrucomicrobia	Verrucomicrobiae	Pedosphaerales	Pedosphaeraceae	uncultured bacterium	uncultured bacterium
KJ191935.1.1448	3	0	3	Bacteria	Chloroflexi	TK10	uncultured Chloroflexi bacterium	uncultured Chloroflexi bacterium	uncultured Chloroflexi bacterium	uncultured Chloroflexi bacterium
LN570711.1.1366	3	0	3	Bacteria	Bacteroidetes	Bacteroidia	Cytophagales	Microscillaceae	uncultured	uncultured bacterium
HQ640527.1.1392	3	2	1	Bacteria	Bacteroidetes	Bacteroidia	Sphingobacteriales	AKYH767	uncultured bacterium	uncultured bacterium
DQ984605.1.1466	3	0	3	Bacteria	Proteobacteria	Alphaproteobacteria	Rhizobiales	Rhizobiales Incertae Sedis	Nordella	uncultured bacterium
HQ455821.1.1524	3	0	3	Bacteria	Actinobacteria	Actinobacteria	Micrococcales	Micrococcaceae	Arthrobacter	Arthrobacter globiformis
KC554549.1.1517	3	0	3	Bacteria	Actinobacteria	Acidimicrobiia	IMCC26256	uncultured bacterium	uncultured bacterium	uncultured bacterium
DQ416799.1.1513	3	3	0	Bacteria	Proteobacteria	Gammaproteobacteria	Pseudomonadales	Pseudomonadaceae	Pseudomonas	Pseudomonas sp. G1DM-43
HQ119449.1.1501	3	0	3	Bacteria	Planctomycetes	Planctomycetacia	Pirellulales	Pirellulaceae	uncultured	uncultured bacterium
HQ436500.1.1484	3	3	0	Bacteria	Proteobacteria	Gammaproteobacteria	Xanthomonadales	Rhodanobacteraceae	uncultured	Aquimonas sp. enrichment culture clone 03SUJ1
KJ535379.1.1533	3	0	3	Bacteria	Proteobacteria	Gammaproteobacteria	Pseudomonadales	Pseudomonadaceae	Pseudomonas	Pseudomonas sp. MDFPXXIVR289b
SH174651.07FU-HF970316-reps	3	0	3	Fungi	Glomeromycota	Glomeromycetes	Glomerales	Glomeraceae	unidentified	unidentified
FPLP01010076.17.1519	3	1	2	Bacteria	Bacteroidetes	Bacteroidia	Sphingobacteriales	AKYH767	metagenome	metagenome
KF494800.1.1500	3	1	2	Bacteria	Proteobacteria	Gammaproteobacteria	Betaproteobacteriales	TRA3-20	uncultured bacterium	uncultured bacterium
HM187095.1.1475	3	2	1	Bacteria	Acidobacteria	Subgroup 6	uncultured bacterium	uncultured bacterium	uncultured bacterium	uncultured bacterium
EF018360.1.1407	3	2	1	Bacteria	Acidobacteria	Blastocatellia (Subgroup 4)	Pyrinomonadales	Pyrinomonadaceae	RB41	uncultured proteobacterium
HQ119073.1.1501	3	2	1	Bacteria	Planctomycetes	Planctomycetacia	Planctomycetales	uncultured	uncultured bacterium	uncultured bacterium
LN572849.1.1386	3	0	3	Bacteria	Proteobacteria	Deltaproteobacteria	Myxococcales	Haliangiaceae	Haliangium	uncultured bacterium
EU881206.1.1512	3	0	3	Bacteria	Acidobacteria	Blastocatellia (Subgroup 4)	Pyrinomonadales	Pyrinomonadaceae	RB41	uncultured bacterium
JN178475.1.1487	3	0	3	Bacteria	Proteobacteria	Alphaproteobacteria	Rhizobiales	uncultured	uncultured bacterium	uncultured bacterium
JQ769874.1.1486	3	0	3	Bacteria	Acidobacteria	Blastocatellia (Subgroup 4)	Blastocatellales	Blastocatellaceae	Stenotrophobacter	uncultured bacterium
HM262891.1.1360	3	1	2	Bacteria	Planctomycetes	Planctomycetacia	Planctomycetales	uncultured	uncultured bacterium	uncultured bacterium
AY921838.1.1416	3	0	3	Bacteria	Acidobacteria	Blastocatellia (Subgroup 4)	Pyrinomonadales	Pyrinomonadaceae	RB41	uncultured Acidobacteria bacterium
KC432380.1.1364	3	1	2	Bacteria	Proteobacteria	Gammaproteobacteria	KF-JG30-C25	uncultured bacterium	uncultured bacterium	uncultured bacterium
FOWZ01000003.35306.36798	3	0	3	Bacteria	Proteobacteria	Alphaproteobacteria	Sphingomonadales	Sphingomonadaceae	Erythrobacter	Erythrobacter nanhaisediminis
HQ119341.1.1523	3	3	0	Bacteria	Acidobacteria	Subgroup 6	uncultured bacterium	uncultured bacterium	uncultured bacterium	uncultured bacterium
FPLL01005705.13.1530	3	2	1	Bacteria	Proteobacteria	Gammaproteobacteria	Steroidobacterales	Steroidobacteraceae	uncultured	metagenome
JF776963.1.1459	3	2	1	Bacteria	Proteobacteria	Gammaproteobacteria	Betaproteobacteriales	Nitrosomonadaceae	MND1	uncultured beta proteobacterium
KJ540657.1.1477	3	3	0	Bacteria	Planctomycetes	vadinHA49	uncultured bacterium	uncultured bacterium	uncultured bacterium	uncultured bacterium
HQ119852.1.1496	3	0	3	Bacteria	Bacteroidetes	Bacteroidia	Chitinophagales	Chitinophagaceae	uncultured	uncultured bacterium
KJ540677.1.1462	3	0	3	Bacteria	Nitrospirae	Nitrospira	Nitrospirales	Nitrospiraceae	Nitrospira	uncultured Nitrospira sp.
JF177334.1.1341	3	1	2	Bacteria	Acidobacteria	Blastocatellia (Subgroup 4)	Blastocatellales	Blastocatellaceae	Stenotrophobacter	uncultured bacterium
JF833731.1.1489	3	1	2	Bacteria	Planctomycetes	Planctomycetacia	Pirellulales	Pirellulaceae	Pirellula	uncultured Pirellula sp.
KC432391.1.1355	3	0	3	Bacteria	Bacteroidetes	Bacteroidia	Chitinophagales	37-13	uncultured bacterium	uncultured bacterium
ACQT01000424.172.1693	3	0	3	Bacteria	Proteobacteria	Gammaproteobacteria	Betaproteobacteriales	Burkholderiaceae	Acidovorax	Acidovorax delafieldii 2AN
JRJC01000023.11.1813	3	1	2	Bacteria	Proteobacteria	Gammaproteobacteria	Enterobacteriales	Enterobacteriaceae	Enterobacter	Enterobacter sp. UCD-UG_FMILLET
KC432185.1.1336	3	2	1	Bacteria	Planctomycetes	Planctomycetacia	Pirellulales	Pirellulaceae	uncultured	uncultured bacterium
EF018806.1.1389	3	0	3	Bacteria	Bacteroidetes	Bacteroidia	Chitinophagales	Chitinophagaceae	Terrimonas	uncultured bacterium
KY190493.1.1463	3	0	3	Bacteria	Planctomycetes	Planctomycetacia	Planctomycetales	uncultured	uncultured bacterium	uncultured bacterium
FJ444669.1.1511	3	1	2	Bacteria	Acidobacteria	Subgroup 6	uncultured bacterium	uncultured bacterium	uncultured bacterium	uncultured bacterium
KJ540803.1.1473	3	1	2	Bacteria	Acidobacteria	Subgroup 6	uncultured Acidobacteria bacterium	uncultured Acidobacteria bacterium	uncultured Acidobacteria bacterium	uncultured Acidobacteria bacterium
FPLS01001726.13.1479	3	0	3	Bacteria	Proteobacteria	Alphaproteobacteria	Rhizobiales	Xanthobacteraceae	uncultured	metagenome
HQ642818.1.1359	3	1	2	Bacteria	Proteobacteria	Alphaproteobacteria	Reyranellales	Reyranellaceae	Reyranella	uncultured bacterium
KJ540739.3.1447	3	1	2	Bacteria	Planctomycetes	Planctomycetacia	Pirellulales	Pirellulaceae	Pirellula	uncultured Pasteuria sp.
HM445343.1.1505	3	3	0	Bacteria	Proteobacteria	Gammaproteobacteria	Betaproteobacteriales	TRA3-20	uncultured bacterium	uncultured bacterium
JQ800677.1.1488	3	2	1	Bacteria	Bacteroidetes	Bacteroidia	Cytophagales	Microscillaceae	uncultured	uncultured bacterium
SH407738.07FU-JX997005-refs	3	0	3	Fungi	Ascomycota	Eurotiomycetes	Eurotiales	Aspergillaceae	Penicillium	halotolerans
GQ264014.1.1462	3	0	3	Bacteria	Acidobacteria	Holophagae	Subgroup 7	uncultured bacterium	uncultured bacterium	uncultured bacterium
KJ191858.1.1515	3	3	0	Bacteria	Acidobacteria	Subgroup 6	uncultured Acidobacteria bacterium	uncultured Acidobacteria bacterium	uncultured Acidobacteria bacterium	uncultured Acidobacteria bacterium
KC554353.1.1542	3	2	1	Bacteria	Actinobacteria	Rubrobacteria	Rubrobacterales	Rubrobacteriaceae	Rubrobacter	uncultured bacterium
KC554192.1.1540	3	1	2	Bacteria	Actinobacteria	Thermoleophilia	Solirubrobacterales	Solirubrobacteraceae	Solirubrobacter	uncultured bacterium
KY287462.1.1515	3	1	2	Bacteria	Firmicutes	Bacilli	Bacillales	Bacillaceae	Bacillus	uncultured bacterium
HQ119656.1.1440	3	0	3	Bacteria	Patescibacteria	Saccharimonadia	Saccharimonadales	uncultured bacterium	uncultured bacterium	uncultured bacterium
JQ769862.1.1467	3	0	3	Bacteria	Planctomycetes	Phycisphaerae	Tepidisphaerales	WD2101 soil group	uncultured bacterium	uncultured bacterium
FPLS01044666.16.1459	3	3	0	Bacteria	Patescibacteria	Gracilibacteria	Candidatus Peribacteria	metagenome	metagenome	metagenome
HQ120799.1.1466	3	1	2	Bacteria	WS2	uncultured bacterium	uncultured bacterium	uncultured bacterium	uncultured bacterium	uncultured bacterium
AM935281.1.1389	3	1	2	Bacteria	Verrucomicrobia	Verrucomicrobiae	Pedosphaerales	Pedosphaeraceae	uncultured Verrucomicrobia subdivision 3 bacterium	uncultured Verrucomicrobia subdivision 3 bacterium
SH494462.07FU-LM652450-refs-singleton	3	0	3	Fungi	Ascomycota	Sordariomycetes	Microascales	Microascaceae	Pithoascus	nidicola
FPLL01008759.16.1539	3	0	3	Bacteria	Verrucomicrobia	Verrucomicrobiae	Verrucomicrobiales	Verrucomicrobiaceae	uncultured	metagenome
KC331274.1.1522	3	0	3	Bacteria	Verrucomicrobia	Verrucomicrobiae	Chthoniobacterales	Chthoniobacteraceae	Candidatus Udaeobacter	uncultured bacterium
AM935644.1.1372	3	1	2	Bacteria	Acidobacteria	Subgroup 6	uncultured Acidobacteria bacterium	uncultured Acidobacteria bacterium	uncultured Acidobacteria bacterium	uncultured Acidobacteria bacterium
JN579999.1.1526	3	1	2	Bacteria	Proteobacteria	Gammaproteobacteria	Betaproteobacteriales	Nitrosomonadaceae	Ellin6067	uncultured bacterium
JX521039.1.1534	3	0	3	Bacteria	Proteobacteria	Deltaproteobacteria	Myxococcales	Polyangiaceae	Aetherobacter	uncultured bacterium
FJ479551.1.1511	3	0	3	Bacteria	Acidobacteria	Subgroup 6	uncultured bacterium	uncultured bacterium	uncultured bacterium	uncultured bacterium
JQ825168.1.1520	3	0	3	Bacteria	Acidobacteria	Blastocatellia (Subgroup 4)	Pyrinomonadales	Pyrinomonadaceae	RB41	uncultured Acidobacteria bacterium
EU132480.1.1366	3	3	0	Bacteria	Gemmatimonadetes	BD2-11 terrestrial group	uncultured bacterium	uncultured bacterium	uncultured bacterium	uncultured bacterium
SH434819.07FU-KC584242-refs	3	2	1	Fungi	Ascomycota	Dothideomycetes	Pleosporales	Pleosporaceae	Alternaria	aspera
SH434795.07FU-KC584231-refs	3	3	0	Fungi	Ascomycota	Dothideomycetes	Pleosporales	Pleosporaceae	Alternaria	chlamydosporigena
HQ598705.1.1504	3	0	3	Bacteria	Acidobacteria	Subgroup 6	uncultured Acidobacteria bacterium	uncultured Acidobacteria bacterium	uncultured Acidobacteria bacterium	uncultured Acidobacteria bacterium
JN178168.1.1563	3	1	2	Bacteria	Acidobacteria	Blastocatellia (Subgroup 4)	Pyrinomonadales	Pyrinomonadaceae	RB41	uncultured bacterium
KJ540812.1.1483	3	3	0	Bacteria	Acidobacteria	Blastocatellia (Subgroup 4)	Pyrinomonadales	Pyrinomonadaceae	RB41	uncultured Acidobacteria bacterium
JN177847.1.1524	3	1	2	Bacteria	Actinobacteria	Thermoleophilia	Solirubrobacterales	Solirubrobacteraceae	Parviterribacter	uncultured bacterium
FPLS01005417.11.1525	3	2	1	Bacteria	Proteobacteria	Gammaproteobacteria	Steroidobacterales	Steroidobacteraceae	Steroidobacter	metagenome
HQ397231.1.1475	3	0	3	Bacteria	Chloroflexi	Anaerolineae	Anaerolineales	Anaerolineaceae	uncultured	uncultured Chloroflexi bacterium
SH220362.07FU-FN430683-reps	3	0	3	Fungi	Basidiomycota	Agaricomycetes	Agaricales	unidentified	unidentified	unidentified
HQ597122.1.1506	3	1	2	Bacteria	Acidobacteria	Subgroup 6	uncultured Acidobacteria bacterium	uncultured Acidobacteria bacterium	uncultured Acidobacteria bacterium	uncultured Acidobacteria bacterium
KC331473.1.1511	3	3	0	Bacteria	Acidobacteria	Subgroup 17	uncultured bacterium	uncultured bacterium	uncultured bacterium	uncultured bacterium
HQ120465.1.1480	3	3	0	Bacteria	Planctomycetes	Planctomycetacia	Gemmatales	Gemmataceae	Fimbriiglobus	uncultured bacterium
KC554661.1.1526	3	2	1	Bacteria	Actinobacteria	Actinobacteria	Frankiales	Geodermatophilaceae	Blastococcus	uncultured bacterium
EU134470.1.1332	3	2	1	Bacteria	Proteobacteria	Deltaproteobacteria	Myxococcales	BIrii41	uncultured bacterium	uncultured bacterium
AY741725.1.1482	3	2	1	Bacteria	Proteobacteria	Alphaproteobacteria	Rhizobiales	Beijerinckiaceae	Methylobacterium	Methylobacterium sp. SKJH-20
HQ597460.1.1482	3	0	3	Bacteria	Acidobacteria	Subgroup 5	uncultured Acidobacteria bacterium	uncultured Acidobacteria bacterium	uncultured Acidobacteria bacterium	uncultured Acidobacteria bacterium
FJ592537.1.1397	3	1	2	Bacteria	Proteobacteria	Gammaproteobacteria	Betaproteobacteriales	TRA3-20	uncultured bacterium	uncultured bacterium
FJ479597.1.1518	3	0	3	Bacteria	Acidobacteria	Blastocatellia (Subgroup 4)	45597	uncultured bacterium	uncultured bacterium	uncultured bacterium
JN037985.1.1534	3	0	3	Bacteria	Verrucomicrobia	Verrucomicrobiae	Pedosphaerales	Pedosphaeraceae	uncultured Verrucomicrobia bacterium	uncultured Verrucomicrobia bacterium
ACTT02000007.7468.8993	3	1	2	Bacteria	Proteobacteria	Gammaproteobacteria	Betaproteobacteriales	Burkholderiaceae	Ralstonia	Ralstonia sp. 5_2_56FAA
HM186257.1.1363	3	1	2	Bacteria	Bacteroidetes	Bacteroidia	Chitinophagales	Chitinophagaceae	Niastella	uncultured bacterium
HM277914.1.1373	3	0	3	Bacteria	Acidobacteria	Subgroup 6	uncultured bacterium	uncultured bacterium	uncultured bacterium	uncultured bacterium
DQ297964.1.1490	3	0	3	Bacteria	Acidobacteria	Blastocatellia (Subgroup 4)	Pyrinomonadales	Pyrinomonadaceae	RB41	uncultured soil bacterium
EU881210.1.1464	3	0	3	Bacteria	Planctomycetes	Phycisphaerae	Phycisphaerales	Phycisphaeraceae	AKYG587	uncultured bacterium
JN559129.1.1516	3	1	2	Bacteria	Acidobacteria	Blastocatellia (Subgroup 4)	Pyrinomonadales	Pyrinomonadaceae	RB41	uncultured bacterium
LZSH01000273.163.1695	3	1	2	Bacteria	Actinobacteria	Actinobacteria	Corynebacteriales	Mycobacteriaceae	Mycobacterium	Mycobacterium sp. 1482268.1
FPLL01004872.10.1471	3	1	2	Bacteria	Proteobacteria	Alphaproteobacteria	Caulobacterales	Caulobacteraceae	Caulobacter	metagenome
JQ979021.1.1507	3	0	3	Bacteria	Actinobacteria	MB-A2-108	uncultured bacterium	uncultured bacterium	uncultured bacterium	uncultured bacterium
AY921664.1.1406	3	0	3	Bacteria	Gemmatimonadetes	S0134 terrestrial group	uncultured Gemmatimonadetes bacterium	uncultured Gemmatimonadetes bacterium	uncultured Gemmatimonadetes bacterium	uncultured Gemmatimonadetes bacterium
JF133796.1.1339	3	0	3	Bacteria	Planctomycetes	Planctomycetacia	Pirellulales	Pirellulaceae	Pirellula	uncultured bacterium
HQ120179.1.1509	3	2	1	Bacteria	Proteobacteria	Gammaproteobacteria	Betaproteobacteriales	TRA3-20	uncultured bacterium	uncultured bacterium
HQ118656.1.1469	3	2	1	Bacteria	Proteobacteria	Alphaproteobacteria	Rhodospirillales	Rhodospirillaceae	uncultured	uncultured bacterium
JX079385.1.1478	3	0	3	Bacteria	Proteobacteria	Alphaproteobacteria	Rhizobiales	Beijerinckiaceae	Microvirga	uncultured Balneimonas sp.
FPLS01042288.16.1477	3	0	3	Bacteria	Proteobacteria	Alphaproteobacteria	Rhizobiales	Devosiaceae	Devosia	metagenome
HQ166691.1.1528	3	0	3	Bacteria	Acidobacteria	Subgroup 6	uncultured bacterium	uncultured bacterium	uncultured bacterium	uncultured bacterium
FM209078.1.1388	3	1	2	Bacteria	Actinobacteria	Thermoleophilia	Solirubrobacterales	Solirubrobacteraceae	uncultured	uncultured Rubrobacteria bacterium
Y07586.1.1511	3	0	3	Bacteria	Acidobacteria	Subgroup 6	uncultured bacterium DA023	uncultured bacterium DA023	uncultured bacterium DA023	uncultured bacterium DA023
GQ922061.1.1490	3	1	2	Bacteria	Proteobacteria	Alphaproteobacteria	Rhizobiales	Beijerinckiaceae	Microvirga	Mirovirga sp. SWF65121
JN177886.1.1552	3	1	2	Bacteria	Proteobacteria	Gammaproteobacteria	Betaproteobacteriales	Nitrosomonadaceae	MND1	uncultured bacterium
FJ478677.1.1511	3	0	3	Bacteria	Acidobacteria	Subgroup 6	uncultured bacterium	uncultured bacterium	uncultured bacterium	uncultured bacterium
JQ738785.1.1451	3	3	0	Bacteria	Proteobacteria	Alphaproteobacteria	Elsterales	uncultured	uncultured bacterium	uncultured bacterium
LN572327.1.1335	3	1	2	Bacteria	Proteobacteria	Alphaproteobacteria	Dongiales	Dongiaceae	Dongia	uncultured bacterium
HM186375.1.1359	3	0	3	Bacteria	Nitrospirae	Nitrospira	Nitrospirales	Nitrospiraceae	Nitrospira	uncultured bacterium
CU921906.1.1345	3	2	1	Bacteria	Planctomycetes	Planctomycetacia	Pirellulales	Pirellulaceae	Pirellula	uncultured bacterium
HQ119671.1.1495	3	1	2	Bacteria	Bacteroidetes	Bacteroidia	Cytophagales	Microscillaceae	uncultured	uncultured bacterium
FPLS01011245.15.1478	3	1	2	Bacteria	Proteobacteria	Alphaproteobacteria	Caulobacterales	Caulobacteraceae	Caulobacter	metagenome
Z95714.1.1519	3	2	1	Bacteria	Acidobacteria	Subgroup 5	uncultured Acidobacteria bacterium	uncultured Acidobacteria bacterium	uncultured Acidobacteria bacterium	uncultured Acidobacteria bacterium
FJ236055.1.1498	2	2	0	Bacteria	Planctomycetes	Planctomycetacia	Planctomycetales	uncultured	uncultured Planctomyces sp.	uncultured Planctomyces sp.
JQ655786.1.1494	2	1	1	Bacteria	Bacteroidetes	Bacteroidia	Chitinophagales	Saprospiraceae	uncultured	uncultured bacterium
HM366503.1.1511	2	1	1	Bacteria	Firmicutes	Bacilli	Bacillales	Bacillaceae	Bacillus	uncultured bacterium
SH492253.07FU-JX329237-reps-singleton	2	2	0	Fungi	unidentified	unidentified	unidentified	unidentified	unidentified	unidentified
EF590043.1.1349	2	0	2	Bacteria	Chloroflexi	JG30-KF-CM66	uncultured bacterium	uncultured bacterium	uncultured bacterium	uncultured bacterium
KC554369.1.1513	2	0	2	Bacteria	Actinobacteria	Actinobacteria	Propionibacteriales	Nocardioidaceae	Nocardioides	uncultured bacterium
JQ738807.1.1486	2	1	1	Bacteria	Chloroflexi	KD4-96	uncultured bacterium	uncultured bacterium	uncultured bacterium	uncultured bacterium
KF494500.1.1519	2	1	1	Bacteria	Acidobacteria	Subgroup 6	uncultured bacterium	uncultured bacterium	uncultured bacterium	uncultured bacterium
EU369120.1.1503	2	2	0	Bacteria	Proteobacteria	Gammaproteobacteria	Betaproteobacteriales	TRA3-20	uncultured bacterium	uncultured bacterium
HQ119923.1.1398	2	0	2	Bacteria	Bacteroidetes	Bacteroidia	Cytophagales	Microscillaceae	uncultured	uncultured bacterium
EU979081.1.1503	2	0	2	Bacteria	Proteobacteria	Gammaproteobacteria	Gammaproteobacteria Incertae Sedis	Unknown Family	Acidibacter	uncultured gamma proteobacterium
SH202177.07FU-HM162185-reps	2	2	0	Fungi	Ascomycota	Sordariomycetes	Sordariales	Lasiosphaeriaceae	Podospora	unidentified
FPLS01015982.11.1526	2	1	1	Bacteria	Proteobacteria	Gammaproteobacteria	CCD24	metagenome	metagenome	metagenome
SH344892.07FU-JQ301891-refs	2	2	0	Fungi	Ascomycota	Eurotiomycetes	Eurotiales	Aspergillaceae	Aspergillus	austroafricanus
HQ121088.1.1458	2	2	0	Bacteria	Proteobacteria	Alphaproteobacteria	Sphingomonadales	Sphingomonadaceae	Sphingomonas	uncultured bacterium
HQ119675.1.1467	2	1	1	Bacteria	Proteobacteria	Alphaproteobacteria	Rhizobiales	uncultured	uncultured bacterium	uncultured bacterium
AUBW01000056.58.1562	2	2	0	Bacteria	Bacteroidetes	Bacteroidia	Cytophagales	Cyclobacteriaceae	Algoriphagus	Algoriphagus terrigena DSM 22685
FPLS01023992.10.1446	2	2	0	Bacteria	Proteobacteria	Alphaproteobacteria	Caulobacterales	Hyphomonadaceae	Hirschia	metagenome
EU132114.1.1370	2	2	0	Bacteria	Acidobacteria	Blastocatellia (Subgroup 4)	Pyrinomonadales	Pyrinomonadaceae	RB41	uncultured bacterium
SH022133.07FU-EU516774-reps-singleton	2	0	2	Fungi	unidentified	unidentified	unidentified	unidentified	unidentified	unidentified
AB859258.1.1529	2	0	2	Bacteria	Proteobacteria	Gammaproteobacteria	Betaproteobacteriales	Chitinimonadaceae	Chitinimonas	Chitinimonas sp. YIM 77919
AM936498.1.1305	2	0	2	Bacteria	Proteobacteria	Alphaproteobacteria	Rhizobiales	D05-2	uncultured Mesorhizobium sp.	uncultured Mesorhizobium sp.
AY661989.1.1529	2	0	2	Bacteria	Proteobacteria	Gammaproteobacteria	Pseudomonadales	Pseudomonadaceae	Pseudomonas	uncultured bacterium
LN572789.1.1373	2	1	1	Bacteria	Bacteroidetes	Bacteroidia	Cytophagales	Microscillaceae	uncultured	uncultured bacterium
DQ129532.1.1472	2	0	2	Bacteria	Firmicutes	Bacilli	Bacillales	Bacillaceae	Bacillus	uncultured bacterium
FPLS01013025.11.1488	2	0	2	Bacteria	Proteobacteria	Alphaproteobacteria	Rhodospirillales	Rhodospirillaceae	uncultured	metagenome
HQ121102.1.1477	2	0	2	Bacteria	Chloroflexi	Gitt-GS-136	uncultured bacterium	uncultured bacterium	uncultured bacterium	uncultured bacterium
AB240474.1.1473	2	0	2	Bacteria	Chloroflexi	Anaerolineae	Anaerolineales	Anaerolineaceae	uncultured	uncultured bacterium
HM186364.1.1359	2	2	0	Bacteria	Proteobacteria	Gammaproteobacteria	Salinisphaerales	Solimonadaceae	Polycyclovorans	uncultured bacterium
GU444114.1.1488	2	0	2	Bacteria	Bacteroidetes	Bacteroidia	Cytophagales	Microscillaceae	uncultured	uncultured bacterium
SH217942.07FU-HM148081-refs	2	2	0	Fungi	Ascomycota	Dothideomycetes	Capnodiales	Cladosporiaceae	Cladosporium	delicatulum
FPLP01007858.3.1493	2	2	0	Bacteria	Planctomycetes	Planctomycetacia	Pirellulales	Pirellulaceae	uncultured	metagenome
AB478690.1.1525	2	2	0	Bacteria	Proteobacteria	Gammaproteobacteria	Betaproteobacteriales	Burkholderiaceae	Hydrogenophaga	uncultured Comamonadaceae bacterium
FJ192660.1.1438	2	1	1	Bacteria	Proteobacteria	Alphaproteobacteria	Caulobacterales	Caulobacteraceae	Caulobacter	uncultured Caulobacter sp.
KT905761.1.1509	2	1	1	Bacteria	Actinobacteria	Actinobacteria	Propionibacteriales	Nocardioidaceae	Marmoricola	uncultured bacterium
EF020098.1.1330	2	2	0	Bacteria	Proteobacteria	Alphaproteobacteria	Reyranellales	Reyranellaceae	uncultured	uncultured bacterium
SH407882.07FU-AF033447-refs	2	2	0	Fungi	Ascomycota	Eurotiomycetes	Eurotiales	Aspergillaceae	Penicillium	canescens
AY212697.1.1526	2	0	2	Bacteria	Proteobacteria	Gammaproteobacteria	Betaproteobacteriales	Rhodocyclaceae	Azospira	uncultured bacterium
FPLS01049854.19.1546	2	0	2	Bacteria	Proteobacteria	Deltaproteobacteria	Myxococcales	Sandaracinaceae	uncultured	metagenome
SH175570.07FU-GU322944-reps	2	2	0	Fungi	Glomeromycota	Glomeromycetes	Glomerales	Glomeraceae	unidentified	unidentified
HQ190419.1.1532	2	2	0	Bacteria	Acidobacteria	Blastocatellia (Subgroup 4)	Pyrinomonadales	Pyrinomonadaceae	RB41	uncultured bacterium
KY190367.1.1479	2	0	2	Bacteria	Acidobacteria	Subgroup 6	uncultured bacterium	uncultured bacterium	uncultured bacterium	uncultured bacterium
FM866295.1.1482	2	0	2	Bacteria	Acidobacteria	Blastocatellia (Subgroup 4)	Pyrinomonadales	Pyrinomonadaceae	RB41	uncultured Acidobacterium sp.
JQ800722.1.1453	2	2	0	Bacteria	Proteobacteria	Alphaproteobacteria	Sphingomonadales	Sphingomonadaceae	Altererythrobacter	uncultured bacterium
FJ478669.1.1458	2	1	1	Bacteria	Proteobacteria	Alphaproteobacteria	Dongiales	Dongiaceae	Dongia	uncultured bacterium
JN030410.1.1517	2	0	2	Bacteria	Actinobacteria	Thermoleophilia	Solirubrobacterales	67-14	uncultured bacterium	uncultured bacterium
LN573913.1.1328	2	0	2	Bacteria	Planctomycetes	Phycisphaerae	Phycisphaerales	Phycisphaeraceae	SM1A02	uncultured bacterium
FPLL01002948.10.1532	2	0	2	Bacteria	Proteobacteria	Gammaproteobacteria	Betaproteobacteriales	TRA3-20	metagenome	metagenome
JX222981.1.1493	2	0	2	Bacteria	Firmicutes	Clostridia	Clostridiales	Lachnospiraceae	Lachnoclostridium 10	uncultured bacterium
JN178257.1.1533	2	1	1	Bacteria	Planctomycetes	Planctomycetacia	Pirellulales	Pirellulaceae	Pirellula	uncultured bacterium
FPLS01006895.21.1534	2	0	2	Bacteria	Proteobacteria	Deltaproteobacteria	Myxococcales	Nannocystaceae	metagenome	metagenome
JN245761.1.1430	2	0	2	Bacteria	Proteobacteria	Alphaproteobacteria	Caulobacterales	Hyphomonadaceae	SWB02	uncultured bacterium
BBUL01000055.3960.5476	2	2	0	Bacteria	Proteobacteria	Gammaproteobacteria	Cellvibrionales	Cellvibrionaceae	Cellvibrio	Cellvibrio sp. OA-2007
JQ923542.1.1456	2	1	1	Bacteria	Proteobacteria	Alphaproteobacteria	Reyranellales	Reyranellaceae	uncultured	uncultured bacterium
AY559417.1.1545	2	1	1	Bacteria	Firmicutes	Bacilli	Bacillales	Bacillaceae	Bacillus	uncultured bacterium
HQ190411.1.1458	2	0	2	Bacteria	Proteobacteria	Alphaproteobacteria	Azospirillales	uncultured	uncultured bacterium	uncultured bacterium
SH592033.07FU-KJ834512-refs-singleton	2	0	2	Fungi	Ascomycota	Eurotiomycetes	Eurotiales	Aspergillaceae	Penicillium	marinum
AJ576382.1.1452	2	0	2	Bacteria	Planctomycetes	Planctomycetacia	Planctomycetales	uncultured	uncultured bacterium	uncultured bacterium
JN408973.1.1451	2	2	0	Bacteria	Proteobacteria	Gammaproteobacteria	Salinisphaerales	Solimonadaceae	Fontimonas	uncultured gamma proteobacterium
JQ978530.1.1519	2	0	2	Bacteria	Proteobacteria	Deltaproteobacteria	Myxococcales	bacteriap25	uncultured bacterium	uncultured bacterium
EF516609.1.1430	2	0	2	Bacteria	Planctomycetes	Phycisphaerae	Tepidisphaerales	WD2101 soil group	uncultured bacterium	uncultured bacterium
HQ120211.1.1497	2	2	0	Bacteria	Planctomycetes	Planctomycetacia	Pirellulales	Pirellulaceae	Pirellula	uncultured bacterium
JN409256.1.1462	2	1	1	Bacteria	Verrucomicrobia	Verrucomicrobiae	Verrucomicrobiales	Rubritaleaceae	Luteolibacter	uncultured Verrucomicrobia bacterium
KC331241.1.1452	2	0	2	Bacteria	Proteobacteria	Alphaproteobacteria	Rhizobiales	uncultured	uncultured bacterium	uncultured bacterium
FJ478641.1.1456	2	2	0	Bacteria	Proteobacteria	Alphaproteobacteria	Dongiales	Dongiaceae	Dongia	uncultured bacterium
KF494755.1.1453	2	1	1	Bacteria	Proteobacteria	Alphaproteobacteria	Sphingomonadales	Sphingomonadaceae	Altererythrobacter	uncultured bacterium
HQ119473.1.1531	2	1	1	Bacteria	Acidobacteria	Subgroup 6	uncultured bacterium	uncultured bacterium	uncultured bacterium	uncultured bacterium
JN178087.1.1535	2	0	2	Bacteria	Actinobacteria	Actinobacteria	Micrococcales	Micrococcaceae	Pseudarthrobacter	uncultured bacterium
FPLP01004875.16.1519	2	0	2	Bacteria	Planctomycetes	Planctomycetacia	Pirellulales	Pirellulaceae	uncultured	metagenome
FPLS01022831.16.1477	2	0	2	Bacteria	Proteobacteria	Alphaproteobacteria	Caulobacterales	Caulobacteraceae	Phenylobacterium	metagenome
Z95711.1.1552	2	2	0	Bacteria	Acidobacteria	Blastocatellia (Subgroup 4)	Pyrinomonadales	Pyrinomonadaceae	RB41	uncultured Acidobacteria bacterium
JF703539.1.1400	2	1	1	Bacteria	Bacteroidetes	Ignavibacteria	OPB56	uncultured bacterium	uncultured bacterium	uncultured bacterium
SH357830.07FU-AF145319-refs	2	1	1	Fungi	Basidiomycota	Tremellomycetes	Filobasidiales	Piskurozymaceae	Solicoccozyma	fuscescens
SH183654.07FU-JN943809-refs	2	0	2	Fungi	Chytridiomycota	Spizellomycetes	Spizellomycetales	Spizellomycetaceae	Spizellomyces	acuminatus
SH192542.07FU-JQ606830-reps	2	0	2	Fungi	Ascomycota	Sordariomycetes	unidentified	unidentified	unidentified	unidentified
JX485802.1.1524	2	0	2	Bacteria	Actinobacteria	Actinobacteria	Propionibacteriales	Nocardioidaceae	Kribbella	Kribbella sp. Drs08
AM935676.1.1312	2	0	2	Bacteria	Proteobacteria	Alphaproteobacteria	Rhodovibrionales	Fodinicurvataceae	uncultured	uncultured alpha proteobacterium
HQ119993.1.1479	2	0	2	Bacteria	Bacteroidetes	Bacteroidia	Flavobacteriales	Flavobacteriaceae	Flavobacterium	uncultured bacterium
FJ479203.1.1462	2	2	0	Bacteria	Planctomycetes	Phycisphaerae	Tepidisphaerales	WD2101 soil group	uncultured bacterium	uncultured bacterium
FJ478918.1.1508	2	0	2	Bacteria	Actinobacteria	Rubrobacteria	Rubrobacterales	Rubrobacteriaceae	Rubrobacter	uncultured bacterium
FPLS01039976.5.1407	2	0	2	Bacteria	Proteobacteria	Alphaproteobacteria	Rhodospirillales	Rhodospirillaceae	uncultured	metagenome
SH228413.07FU-AJ271031-refs	2	2	0	Fungi	Ascomycota	Saccharomycetes	Saccharomycetales	Saccharomycodaceae	Hanseniaspora	uvarum
KC554160.1.1541	2	0	2	Bacteria	Actinobacteria	Thermoleophilia	Solirubrobacterales	Solirubrobacteraceae	Solirubrobacter	uncultured bacterium
JX133657.1.1453	2	0	2	Bacteria	Proteobacteria	Alphaproteobacteria	uncultured	uncultured bacterium	uncultured bacterium	uncultured bacterium
HM445441.1.1519	2	0	2	Bacteria	Acidobacteria	Blastocatellia (Subgroup 4)	Pyrinomonadales	Pyrinomonadaceae	RB41	uncultured bacterium
HQ114121.1.1514	2	0	2	Bacteria	Acidobacteria	Subgroup 6	uncultured bacterium	uncultured bacterium	uncultured bacterium	uncultured bacterium
EU589285.1.1499	2	0	2	Bacteria	Bacteroidetes	Bacteroidia	Chitinophagales	Chitinophagaceae	Flavisolibacter	uncultured soil bacterium
KT361126.1.1526	2	1	1	Bacteria	Planctomycetes	Planctomycetacia	Pirellulales	Pirellulaceae	Pir4 lineage	uncultured bacterium
SH496235.07FU-JX326056-reps-singleton	2	2	0	Fungi	unidentified	unidentified	unidentified	unidentified	unidentified	unidentified
AY703469.1.1506	2	0	2	Bacteria	Acidobacteria	Subgroup 6	Unknown Order	Unknown Family	Vicinamibacter	uncultured bacterium
HQ598506.1.1514	2	0	2	Bacteria	Acidobacteria	Blastocatellia (Subgroup 4)	Pyrinomonadales	Pyrinomonadaceae	RB41	uncultured Acidobacteria bacterium
FPLS01014679.10.1492	2	0	2	Bacteria	Proteobacteria	Alphaproteobacteria	Paracaedibacterales	Paracaedibacteraceae	Candidatus Paracaedibacter	metagenome
EU335225.1.1503	2	2	0	Bacteria	Proteobacteria	Gammaproteobacteria	Gammaproteobacteria Incertae Sedis	Unknown Family	Acidibacter	uncultured bacterium
JQ771971.1.1445	2	0	2	Bacteria	Bacteroidetes	Bacteroidia	Cytophagales	Microscillaceae	uncultured	uncultured Ohtaekwangia sp.
FPLS01024163.25.1488	2	0	2	Bacteria	Proteobacteria	Alphaproteobacteria	Rhizobiales	Xanthobacteraceae	Rhodoplanes	metagenome
FJ479512.1.1483	2	1	1	Bacteria	Actinobacteria	Acidimicrobiia	IMCC26256	uncultured bacterium	uncultured bacterium	uncultured bacterium
HQ114208.1.1432	2	1	1	Bacteria	Chloroflexi	Anaerolineae	Anaerolineales	Anaerolineaceae	uncultured	uncultured bacterium
FPLL01004498.11.1479	2	2	0	Bacteria	Proteobacteria	Alphaproteobacteria	Rhizobiales	Xanthobacteraceae	Rhodoplanes	metagenome
SH434804.07FU-KC584249-refs	2	1	1	Fungi	Ascomycota	Dothideomycetes	Pleosporales	Pleosporaceae	Alternaria	subcucurbitae
JF184059.1.1346	2	0	2	Bacteria	Planctomycetes	Planctomycetacia	Pirellulales	Pirellulaceae	uncultured	uncultured bacterium
JN178057.1.1466	2	0	2	Bacteria	Proteobacteria	Alphaproteobacteria	Rhizobiales	uncultured	uncultured bacterium	uncultured bacterium
SH357827.07FU-AF444351-refs	2	1	1	Fungi	Basidiomycota	Tremellomycetes	Filobasidiales	Piskurozymaceae	Solicoccozyma	phenolica
FJ478497.1.1511	2	1	1	Bacteria	Actinobacteria	Thermoleophilia	Solirubrobacterales	67-14	uncultured bacterium	uncultured bacterium
KC554258.1.1511	2	1	1	Bacteria	Actinobacteria	Actinobacteria	Propionibacteriales	Nocardioidaceae	Aeromicrobium	uncultured bacterium
EU362133.1.1502	2	0	2	Bacteria	Acidobacteria	Blastocatellia (Subgroup 4)	Blastocatellales	Blastocatellaceae	JGI 0001001-H03	uncultured bacterium
KJ540832.1.1477	2	0	2	Bacteria	Acidobacteria	Blastocatellia (Subgroup 4)	Pyrinomonadales	Pyrinomonadaceae	RB41	uncultured Acidobacteria bacterium
HQ190276.1.1494	2	2	0	Bacteria	Planctomycetes	Planctomycetacia	Pirellulales	Pirellulaceae	Pirellula	uncultured bacterium
KY190477.1.1412	2	2	0	Bacteria	Chloroflexi	OLB14	uncultured bacterium	uncultured bacterium	uncultured bacterium	uncultured bacterium
CP005586.338414.339968	2	0	2	Bacteria	Firmicutes	Bacilli	Bacillales	Bacillaceae	Bacillus	Bacillus sp. 1NLA3E
LN571149.1.1358	2	0	2	Bacteria	Planctomycetes	Planctomycetacia	Pirellulales	Pirellulaceae	Pirellula	uncultured bacterium
EU134236.1.1327	2	0	2	Bacteria	Chloroflexi	OLB14	uncultured bacterium	uncultured bacterium	uncultured bacterium	uncultured bacterium
KC331547.1.1505	2	0	2	Bacteria	Gemmatimonadetes	Gemmatimonadetes	Gemmatimonadales	Gemmatimonadaceae	uncultured	uncultured bacterium
SH491809.07FU-JX327844-reps-singleton	2	0	2	Fungi	unidentified	unidentified	unidentified	unidentified	unidentified	unidentified
FPLK01000581.11.1482	2	0	2	Bacteria	Proteobacteria	Alphaproteobacteria	Rhizobiales	Rhizobiales Incertae Sedis	uncultured	metagenome
JF833926.1.1508	2	2	0	Bacteria	Nitrospirae	Nitrospira	Nitrospirales	Nitrospiraceae	Nitrospira	uncultured Nitrospira sp.
EU881211.1.1496	2	0	2	Bacteria	Gemmatimonadetes	Gemmatimonadetes	Gemmatimonadales	Gemmatimonadaceae	uncultured	uncultured bacterium
HE974815.1.1493	2	2	0	Bacteria	Gemmatimonadetes	Gemmatimonadetes	Gemmatimonadales	Gemmatimonadaceae	uncultured	uncultured Gemmatimonas sp.
SH238190.07FU-JF735320-refs	2	1	1	Fungi	Ascomycota	Sordariomycetes	Hypocreales	Nectriaceae	Dactylonectria	estremocensis
HQ597798.1.1513	2	2	0	Bacteria	Acidobacteria	Blastocatellia (Subgroup 4)	Pyrinomonadales	Pyrinomonadaceae	RB41	uncultured Acidobacteria bacterium
KJ535391.1.1590	2	0	2	Bacteria	Proteobacteria	Gammaproteobacteria	Pseudomonadales	Pseudomonadaceae	Pseudomonas	Pseudomonas putida
FJ479401.1.1499	2	0	2	Bacteria	Proteobacteria	Gammaproteobacteria	Betaproteobacteriales	Nitrosomonadaceae	Ellin6067	uncultured bacterium
JN417578.1.1474	2	1	1	Bacteria	Proteobacteria	Alphaproteobacteria	Rhizobiales	KF-JG30-B3	uncultured soil bacterium	uncultured soil bacterium
DQ395953.1.1525	2	0	2	Bacteria	Proteobacteria	Gammaproteobacteria	Betaproteobacteriales	Burkholderiaceae	Ramlibacter	uncultured organism
GQ302587.1.1517	2	2	0	Bacteria	Acidobacteria	Subgroup 6	uncultured Acidobacterium sp.	uncultured Acidobacterium sp.	uncultured Acidobacterium sp.	uncultured Acidobacterium sp.
FN554387.1.1491	2	1	1	Bacteria	Bacteroidetes	Bacteroidia	Cytophagales	Microscillaceae	uncultured	Bacteroidetes bacterium CHC2
FPLL01007078.20.1534	2	1	1	Bacteria	Proteobacteria	Gammaproteobacteria	Betaproteobacteriales	Burkholderiaceae	Caenimonas	metagenome
HM269887.1.1349	2	0	2	Bacteria	Bacteroidetes	Bacteroidia	Cytophagales	Hymenobacteraceae	Adhaeribacter	uncultured bacterium
JQ726645.1.1527	2	0	2	Bacteria	Proteobacteria	Gammaproteobacteria	Steroidobacterales	Steroidobacteraceae	Steroidobacter	uncultured Steroidobacter sp.
GU260711.12653.14166	2	1	1	Bacteria	Acidobacteria	Blastocatellia (Subgroup 4)	Blastocatellales	Blastocatellaceae	JGI 0001001-H03	uncultured bacterium 164
HQ190477.1.1531	2	0	2	Bacteria	Proteobacteria	Deltaproteobacteria	Myxococcales	bacteriap25	uncultured bacterium	uncultured bacterium
EU135485.1.1400	2	2	0	Bacteria	Verrucomicrobia	Verrucomicrobiae	Chthoniobacterales	Chthoniobacteraceae	Chthoniobacter	uncultured bacterium
EU335189.1.1517	2	0	2	Bacteria	Acidobacteria	Subgroup 6	uncultured bacterium	uncultured bacterium	uncultured bacterium	uncultured bacterium
KJ081620.1.1543	2	2	0	Bacteria	Acidobacteria	Subgroup 6	uncultured Acidobacteria bacterium	uncultured Acidobacteria bacterium	uncultured Acidobacteria bacterium	uncultured Acidobacteria bacterium
SH175557.07FU-HF970227-reps	2	1	1	Fungi	Glomeromycota	Glomeromycetes	Glomerales	Glomeraceae	unidentified	unidentified
FPLL01003773.13.1488	2	0	2	Bacteria	Chloroflexi	Anaerolineae	SBR1031	A4b	metagenome	metagenome
FPLS01022400.12.1502	2	0	2	Bacteria	Bacteroidetes	Bacteroidia	Chitinophagales	Chitinophagaceae	Flavisolibacter	metagenome
JN175336.1.1477	2	0	2	Bacteria	Proteobacteria	Alphaproteobacteria	Rhizobiales	Rhizobiaceae	Aminobacter	Carbophilus carboxidus
AY703458.1.1509	2	0	2	Bacteria	Acidobacteria	Blastocatellia (Subgroup 4)	Pyrinomonadales	Pyrinomonadaceae	RB41	uncultured bacterium
JN417593.1.1477	2	0	2	Bacteria	Cyanobacteria	Oxyphotobacteria	Chloroplast	uncultured soil bacterium	uncultured soil bacterium	uncultured soil bacterium
SH213512.07FU-KT202926-reps	2	0	2	Fungi	Ascomycota	Sordariomycetes	unidentified	unidentified	unidentified	unidentified
LN570355.1.1299	2	0	2	Bacteria	Proteobacteria	Alphaproteobacteria	Caulobacterales	Hyphomonadaceae	Hirschia	uncultured bacterium
HQ120853.1.1508	2	1	1	Bacteria	Proteobacteria	Gammaproteobacteria	Betaproteobacteriales	Nitrosomonadaceae	MND1	uncultured bacterium
FPLS01013755.17.1485	2	0	2	Bacteria	Proteobacteria	Alphaproteobacteria	Rhizobiales	Xanthobacteraceae	uncultured	metagenome
HQ132472.1.1464	2	0	2	Bacteria	Patescibacteria	Parcubacteria	Candidatus Kaiserbacteria	uncultured bacterium	uncultured bacterium	uncultured bacterium
FJ479453.1.1515	2	0	2	Bacteria	Acidobacteria	Subgroup 6	uncultured bacterium	uncultured bacterium	uncultured bacterium	uncultured bacterium
JN559135.1.1523	2	0	2	Bacteria	Acidobacteria	Blastocatellia (Subgroup 4)	Pyrinomonadales	Pyrinomonadaceae	RB41	uncultured bacterium
EU979054.1.1496	2	0	2	Bacteria	Gemmatimonadetes	Gemmatimonadetes	Gemmatimonadales	Gemmatimonadaceae	uncultured	uncultured Gemmatimonadetes bacterium
FJ479292.1.1517	2	0	2	Bacteria	Acidobacteria	Subgroup 6	uncultured bacterium	uncultured bacterium	uncultured bacterium	uncultured bacterium
HQ119235.1.1490	2	0	2	Bacteria	Planctomycetes	Planctomycetacia	Planctomycetales	Rubinisphaeraceae	SH-PL14	uncultured bacterium
KJ540876.1.1463	2	0	2	Bacteria	Nitrospirae	Nitrospira	Nitrospirales	Nitrospiraceae	Nitrospira	uncultured Nitrospira sp.
FJ478528.1.1521	2	0	2	Bacteria	Acidobacteria	Blastocatellia (Subgroup 4)	Pyrinomonadales	Pyrinomonadaceae	RB41	uncultured bacterium
JN178284.1.1556	2	0	2	Bacteria	Acidobacteria	Blastocatellia (Subgroup 4)	Pyrinomonadales	Pyrinomonadaceae	RB41	uncultured bacterium
HQ863966.1.1526	2	2	0	Bacteria	Acidobacteria	Subgroup 6	uncultured bacterium	uncultured bacterium	uncultured bacterium	uncultured bacterium
ABSR01000690.4729.6246	2	0	2	Bacteria	Proteobacteria	Gammaproteobacteria	Betaproteobacteriales	Methylophilaceae	Methylotenera	freshwater sediment metagenome
EF682904.1.1521	2	0	2	Bacteria	Firmicutes	Bacilli	Bacillales	Bacillaceae	Bacillus	uncultured Firmicutes bacterium
KC331601.1.1508	2	0	2	Bacteria	Actinobacteria	Thermoleophilia	Solirubrobacterales	Solirubrobacteraceae	Conexibacter	uncultured bacterium
DQ298008.1.1497	2	0	2	Bacteria	Chloroflexi	TK10	uncultured soil bacterium	uncultured soil bacterium	uncultured soil bacterium	uncultured soil bacterium
SH228420.07FU-AJ512439-refs	2	2	0	Fungi	Ascomycota	Saccharomycetes	Saccharomycetales	Saccharomycodaceae	Hanseniaspora	lachancei
KF975555.1.1530	2	1	1	Bacteria	Acidobacteria	Holophagae	Subgroup 7	uncultured bacterium	uncultured bacterium	uncultured bacterium
JN187538.1.1528	2	0	2	Bacteria	Acidobacteria	Blastocatellia (Subgroup 4)	Pyrinomonadales	Pyrinomonadaceae	RB41	uncultured bacterium
FPLS01009239.16.1559	2	0	2	Bacteria	Verrucomicrobia	Verrucomicrobiae	Pedosphaerales	Pedosphaeraceae	metagenome	metagenome
JF220907.1.1344	2	0	2	Bacteria	Actinobacteria	Acidimicrobiia	uncultured	uncultured bacterium	uncultured bacterium	uncultured bacterium
FJ478599.1.1513	2	0	2	Bacteria	Acidobacteria	Subgroup 6	uncultured bacterium	uncultured bacterium	uncultured bacterium	uncultured bacterium
JQ770093.1.1484	2	1	1	Bacteria	Acidobacteria	Blastocatellia (Subgroup 4)	Blastocatellales	Blastocatellaceae	JGI 0001001-H03	uncultured bacterium
JQ738786.1.1504	2	2	0	Bacteria	Proteobacteria	Gammaproteobacteria	Betaproteobacteriales	Nitrosomonadaceae	MND1	uncultured bacterium
HQ863992.1.1526	2	1	1	Bacteria	Acidobacteria	Blastocatellia (Subgroup 4)	Pyrinomonadales	Pyrinomonadaceae	RB41	uncultured bacterium
KJ540643.1.1482	2	2	0	Bacteria	Acidobacteria	Blastocatellia (Subgroup 4)	Elev-16S-573	uncultured Acidobacteria bacterium	uncultured Acidobacteria bacterium	uncultured Acidobacteria bacterium
JN037855.1.1515	2	0	2	Bacteria	Acidobacteria	Subgroup 6	uncultured Acidobacteria bacterium	uncultured Acidobacteria bacterium	uncultured Acidobacteria bacterium	uncultured Acidobacteria bacterium
KC331396.1.1498	2	0	2	Bacteria	Acidobacteria	Holophagae	Subgroup 7	uncultured bacterium	uncultured bacterium	uncultured bacterium
JN868760.1.1526	2	2	0	Bacteria	Proteobacteria	Gammaproteobacteria	Cellvibrionales	Cellvibrionaceae	Cellvibrio	uncultured bacterium
JN417538.1.1514	2	1	1	Bacteria	Bacteroidetes	Bacteroidia	Cytophagales	Hymenobacteraceae	Adhaeribacter	uncultured soil bacterium
HM262819.1.1355	2	0	2	Bacteria	Bacteroidetes	Bacteroidia	Chitinophagales	37-13	uncultured bacterium	uncultured bacterium
SH174650.07FU-KJ564148-reps	2	2	0	Fungi	Glomeromycota	Glomeromycetes	Glomerales	Glomeraceae	Dominikia	disticha
HQ120332.1.1492	2	2	0	Bacteria	Bacteroidetes	Bacteroidia	Cytophagales	Microscillaceae	uncultured	uncultured bacterium
SH495930.07FU-JX136266-reps-singleton	2	0	2	Fungi	Basidiomycota	Agaricomycetes	Agaricales	Entolomataceae	Entoloma	unidentified
SH183636.07FU-EF126342-reps	2	0	2	Fungi	Mortierellomycota	Mortierellomycetes	Mortierellales	Mortierellaceae	Mortierella	alpina
FPLP01004529.10.1526	2	0	2	Bacteria	Proteobacteria	Gammaproteobacteria	Pseudomonadales	Pseudomonadaceae	Pseudomonas	metagenome
JQ861363.1.1495	2	0	2	Bacteria	Bacteroidetes	Bacteroidia	Chitinophagales	Chitinophagaceae	Flavisolibacter	uncultured Bacteroidetes bacterium
FJ801218.1.1503	2	2	0	Bacteria	Proteobacteria	Gammaproteobacteria	Betaproteobacteriales	Methylophilaceae	Methylotenera	uncultured bacterium
EF020094.1.1342	2	0	2	Bacteria	Chloroflexi	Anaerolineae	SBR1031	A4b	uncultured bacterium	uncultured bacterium
JN178548.1.1478	2	0	2	Bacteria	Proteobacteria	Alphaproteobacteria	Rhizobiales	Rhizobiaceae	Chelativorans	uncultured bacterium
AY253866.1.1517	2	0	2	Bacteria	Actinobacteria	Actinobacteria	Propionibacteriales	Nocardioidaceae	Kribbella	Kribbella jejuensis
FJ479315.1.1519	2	2	0	Bacteria	Proteobacteria	Deltaproteobacteria	Myxococcales	bacteriap25	uncultured bacterium	uncultured bacterium
FJ478921.1.1459	2	0	2	Bacteria	Planctomycetes	Phycisphaerae	Tepidisphaerales	WD2101 soil group	uncultured bacterium	uncultured bacterium
EF608466.1.1525	2	0	2	Bacteria	Actinobacteria	Actinobacteria	Streptomycetales	Streptomycetaceae	Streptomyces	Streptomyces sp. HBUM 171176
JX079489.1.1518	2	0	2	Bacteria	Actinobacteria	Actinobacteria	Propionibacteriales	Propionibacteriaceae	Cutibacterium	uncultured Propionibacterium sp.
KP761690.1.1515	2	0	2	Bacteria	Acidobacteria	Subgroup 6	Unknown Order	Unknown Family	Vicinamibacter	Vicinamibacter silvestris
LN572459.1.1327	2	0	2	Bacteria	Proteobacteria	Alphaproteobacteria	Thalassobaculales	uncultured	uncultured bacterium	uncultured bacterium
JX079361.1.1552	2	1	1	Bacteria	Acidobacteria	Blastocatellia (Subgroup 4)	Pyrinomonadales	Pyrinomonadaceae	RB41	uncultured bacterium
SH188230.07FU-JQ658342-reps	2	2	0	Fungi	Ascomycota	unidentified	unidentified	unidentified	unidentified	unidentified
KC329579.1.1488	2	0	2	Bacteria	Planctomycetes	Planctomycetacia	Pirellulales	Pirellulaceae	uncultured	uncultured bacterium
HQ119397.1.1495	2	2	0	Bacteria	Planctomycetes	Planctomycetacia	Pirellulales	Pirellulaceae	Pirellula	uncultured bacterium
MCHG01003041.121.1611	2	0	2	Bacteria	Chloroflexi	Anaerolineae	Anaerolineales	Anaerolineaceae	uncultured	permafrost metagenome
JF319217.1.1423	2	0	2	Bacteria	Chloroflexi	KD4-96	uncultured Chloroflexi bacterium	uncultured Chloroflexi bacterium	uncultured Chloroflexi bacterium	uncultured Chloroflexi bacterium
HQ120140.1.1384	2	0	2	Bacteria	Acidobacteria	Subgroup 6	uncultured bacterium	uncultured bacterium	uncultured bacterium	uncultured bacterium
JN409091.1.1447	2	1	1	Bacteria	Actinobacteria	Acidimicrobiia	IMCC26256	uncultured actinobacterium	uncultured actinobacterium	uncultured actinobacterium
DQ001635.1.1444	2	1	1	Bacteria	Planctomycetes	Planctomycetacia	Pirellulales	Pirellulaceae	Pirellula	uncultured bacterium
JQ407941.1.1315	2	2	0	Bacteria	Chloroflexi	Anaerolineae	SBR1031	A4b	uncultured bacterium	uncultured bacterium
JN178882.1.1560	2	2	0	Bacteria	Proteobacteria	Deltaproteobacteria	Myxococcales	bacteriap25	uncultured bacterium	uncultured bacterium
DQ297995.1.1449	2	2	0	Bacteria	Planctomycetes	Phycisphaerae	Phycisphaerales	Phycisphaeraceae	uncultured	uncultured soil bacterium
FN811225.1.1522	2	1	1	Bacteria	Acidobacteria	Blastocatellia (Subgroup 4)	Pyrinomonadales	Pyrinomonadaceae	RB41	uncultured Acidobacteria bacterium
HQ119031.1.1461	2	0	2	Bacteria	Proteobacteria	Alphaproteobacteria	Rhizobiales	Xanthobacteraceae	Pseudolabrys	uncultured bacterium
EF018410.1.1333	2	0	2	Bacteria	Proteobacteria	Alphaproteobacteria	Rhodospirillales	uncultured	uncultured proteobacterium	uncultured proteobacterium
JX489979.1.1455	2	0	2	Bacteria	Chloroflexi	Anaerolineae	SBR1031	uncultured soil bacterium	uncultured soil bacterium	uncultured soil bacterium
AF197030.1.1332	2	0	2	Bacteria	Actinobacteria	Actinobacteria	Micrococcales	Micrococcaceae	Pseudarthrobacter	Arthrobacter sp. 'SMCC G965'
FPLS01017859.13.1516	2	0	2	Bacteria	Acidobacteria	Blastocatellia (Subgroup 4)	Blastocatellales	Blastocatellaceae	JGI 0001001-H03	metagenome
GQ202642.1.1453	2	0	2	Bacteria	Bacteroidetes	Bacteroidia	Chitinophagales	Chitinophagaceae	Terrimonas	uncultured bacterium
FPLL01003687.15.1533	2	1	1	Bacteria	Planctomycetes	Planctomycetacia	Planctomycetales	uncultured	metagenome	metagenome
HQ645178.1.1525	2	1	1	Bacteria	Acidobacteria	Blastocatellia (Subgroup 4)	Pyrinomonadales	Pyrinomonadaceae	RB41	uncultured bacterium
SH488060.07FU-KU212147-reps-singleton	2	2	0	Fungi	Ascomycota	Saccharomycetes	Saccharomycetales	Saccharomycetales_fam_Incertae_sedis	Candida	kruisii
GQ388799.1.1500	2	1	1	Bacteria	Proteobacteria	Gammaproteobacteria	Betaproteobacteriales	TRA3-20	uncultured bacterium	uncultured bacterium
JQ978874.1.1509	2	1	1	Bacteria	Actinobacteria	Thermoleophilia	Solirubrobacterales	67-14	uncultured bacterium	uncultured bacterium
JX489903.1.1450	2	1	1	Bacteria	Proteobacteria	Alphaproteobacteria	Sphingomonadales	Sphingomonadaceae	uncultured	uncultured soil bacterium
KX753127.1.1467	2	1	1	Bacteria	Chloroflexi	TK10	uncultured bacterium	uncultured bacterium	uncultured bacterium	uncultured bacterium
KF037319.1.1529	2	2	0	Bacteria	Acidobacteria	Blastocatellia (Subgroup 4)	Pyrinomonadales	Pyrinomonadaceae	RB41	uncultured bacterium
HQ120473.1.1492	2	0	2	Bacteria	Acidobacteria	Blastocatellia (Subgroup 4)	Blastocatellales	Blastocatellaceae	Stenotrophobacter	uncultured bacterium
LNYD01000008.109563.111086	2	0	2	Bacteria	Proteobacteria	Gammaproteobacteria	Legionellales	Legionellaceae	Legionella	Fluoribacter gormanii
EU979056.1.1490	2	1	1	Bacteria	Acidobacteria	Blastocatellia (Subgroup 4)	Blastocatellales	Blastocatellaceae	Stenotrophobacter	uncultured Acidobacteria bacterium
HM186038.1.1345	2	1	1	Bacteria	Planctomycetes	Planctomycetacia	Pirellulales	Pirellulaceae	uncultured	uncultured bacterium
GQ263147.1.1417	2	0	2	Bacteria	Proteobacteria	Alphaproteobacteria	Sphingomonadales	Sphingomonadaceae	Altererythrobacter	uncultured bacterium
DQ351927.1.1493	2	1	1	Bacteria	Proteobacteria	Gammaproteobacteria	Betaproteobacteriales	Nitrosomonadaceae	MND1	uncultured bacterium
FJ444712.1.1497	2	0	2	Bacteria	Proteobacteria	Gammaproteobacteria	CCD24	uncultured bacterium	uncultured bacterium	uncultured bacterium
AY214600.8948.10463	2	1	1	Bacteria	Acidobacteria	Subgroup 5	uncultured Acidobacterium sp.	uncultured Acidobacterium sp.	uncultured Acidobacterium sp.	uncultured Acidobacterium sp.
HQ120326.1.1526	2	0	2	Bacteria	Acidobacteria	Subgroup 6	uncultured bacterium	uncultured bacterium	uncultured bacterium	uncultured bacterium
JN409047.1.1460	2	0	2	Bacteria	Proteobacteria	Gammaproteobacteria	Betaproteobacteriales	TRA3-20	uncultured beta proteobacterium	uncultured beta proteobacterium
HQ597370.1.1506	2	1	1	Bacteria	Acidobacteria	Subgroup 6	uncultured Acidobacteria bacterium	uncultured Acidobacteria bacterium	uncultured Acidobacteria bacterium	uncultured Acidobacteria bacterium
KC466221.1.1538	2	0	2	Bacteria	Firmicutes	Bacilli	Bacillales	Bacillaceae	Bacillus	Bacillus sp. L75
JN409188.1.1432	2	0	2	Bacteria	Armatimonadetes	uncultured	uncultured bacterium	uncultured bacterium	uncultured bacterium	uncultured bacterium
FPLS01018787.11.1508	2	0	2	Bacteria	Planctomycetes	Planctomycetacia	Pirellulales	Pirellulaceae	Pir4 lineage	metagenome
JQ769556.1.1523	2	1	1	Bacteria	Acidobacteria	Blastocatellia (Subgroup 4)	Pyrinomonadales	Pyrinomonadaceae	RB41	uncultured bacterium
HQ190392.1.1516	2	2	0	Bacteria	Acidobacteria	Subgroup 6	uncultured bacterium	uncultured bacterium	uncultured bacterium	uncultured bacterium
FN594691.1.1482	2	0	2	Bacteria	Planctomycetes	Planctomycetacia	Pirellulales	Pirellulaceae	Pir4 lineage	uncultured Pirellula sp.
KM588957.1.1398	2	0	2	Bacteria	Proteobacteria	Alphaproteobacteria	Rhizobiales	Beijerinckiaceae	Microvirga	Microvirga sp. S-MI1b
FJ479049.1.1506	2	1	1	Bacteria	Actinobacteria	Thermoleophilia	Solirubrobacterales	67-14	uncultured bacterium	uncultured bacterium
JN178846.1.1525	2	1	1	Bacteria	Actinobacteria	Actinobacteria	Frankiales	Geodermatophilaceae	Blastococcus	uncultured bacterium
FPLP01000090.8.1527	2	2	0	Bacteria	Nitrospirae	Nitrospira	Nitrospirales	Nitrospiraceae	Nitrospira	metagenome
FOEZ01000047.3995.5523	2	1	1	Bacteria	Actinobacteria	Actinobacteria	Micrococcales	Micrococcaceae	Pseudarthrobacter	Arthrobacter sp. OV608
JX489861.1.1482	2	2	0	Bacteria	Fibrobacteres	Fibrobacteria	Fibrobacterales	Fibrobacteraceae	possible genus 04	uncultured soil bacterium
JN178240.1.1498	2	0	2	Bacteria	Proteobacteria	Alphaproteobacteria	Rhizobiales	Methyloligellaceae	uncultured	uncultured bacterium
KC331293.1.1523	2	0	2	Bacteria	Rokubacteria	NC10	Rokubacteriales	uncultured bacterium	uncultured bacterium	uncultured bacterium
HQ119039.1.1430	2	0	2	Bacteria	Chloroflexi	Anaerolineae	Caldilineales	Caldilineaceae	uncultured	uncultured bacterium
SH490607.07FU-JX374577-reps-singleton	2	0	2	Fungi	unidentified	unidentified	unidentified	unidentified	unidentified	unidentified
AY921927.1.1387	2	0	2	Bacteria	Bacteroidetes	Bacteroidia	Cytophagales	Microscillaceae	uncultured	uncultured Bacteroidetes bacterium
EU979049.1.1496	2	0	2	Bacteria	Planctomycetes	Planctomycetacia	Planctomycetales	uncultured	uncultured planctomycete	uncultured planctomycete
JF319172.1.1475	2	0	2	Bacteria	Acidobacteria	Subgroup 6	uncultured Acidobacteria bacterium	uncultured Acidobacteria bacterium	uncultured Acidobacteria bacterium	uncultured Acidobacteria bacterium
HM329700.1.1309	2	0	2	Bacteria	Chloroflexi	TK10	uncultured bacterium	uncultured bacterium	uncultured bacterium	uncultured bacterium
EU589279.1.1511	2	1	1	Bacteria	Proteobacteria	Gammaproteobacteria	Legionellales	Legionellaceae	Legionella	uncultured soil bacterium
FN436134.1.1481	2	1	1	Bacteria	Firmicutes	Clostridia	Clostridiales	Clostridiaceae 1	Fonticella	uncultured bacterium
JF428961.1.1544	2	0	2	Bacteria	Acidobacteria	Subgroup 6	uncultured bacterium	uncultured bacterium	uncultured bacterium	uncultured bacterium
JN408963.1.1444	2	1	1	Bacteria	Planctomycetes	Planctomycetacia	Pirellulales	Pirellulaceae	Pirellula	uncultured planctomycete
HQ697420.1.1490	2	0	2	Bacteria	Acidobacteria	Blastocatellia (Subgroup 4)	Blastocatellales	Blastocatellaceae	JGI 0001001-H03	uncultured bacterium
SH345969.07FU-GU237862-refs	2	2	0	Fungi	Ascomycota	Dothideomycetes	Pleosporales	Didymellaceae	Stagonosporopsis	dorenboschii
EF632938.1.1524	2	0	2	Bacteria	Proteobacteria	Gammaproteobacteria	Betaproteobacteriales	Burkholderiaceae	uncultured	uncultured bacterium
GQ302528.1.1459	2	1	1	Bacteria	Proteobacteria	Alphaproteobacteria	Rhizobiales	uncultured	uncultured alpha proteobacterium	uncultured alpha proteobacterium
JX222121.1.1496	2	1	1	Bacteria	Firmicutes	Clostridia	Clostridiales	Lachnospiraceae	uncultured	uncultured bacterium
HQ597879.1.1510	2	2	0	Bacteria	Acidobacteria	Subgroup 6	uncultured Acidobacteria bacterium	uncultured Acidobacteria bacterium	uncultured Acidobacteria bacterium	uncultured Acidobacteria bacterium
HQ645192.1.1488	2	0	2	Bacteria	Acidobacteria	Blastocatellia (Subgroup 4)	Blastocatellales	Blastocatellaceae	uncultured	uncultured bacterium
EU881096.1.1452	2	0	2	Bacteria	Proteobacteria	Alphaproteobacteria	Reyranellales	Reyranellaceae	Reyranella	uncultured bacterium
FJ479389.1.1516	2	0	2	Bacteria	Proteobacteria	Deltaproteobacteria	Myxococcales	bacteriap25	uncultured bacterium	uncultured bacterium
JQ769624.1.1488	2	0	2	Bacteria	Planctomycetes	Planctomycetacia	Pirellulales	Pirellulaceae	Pirellula	uncultured bacterium
JQ978550.1.1523	2	1	1	Bacteria	Acidobacteria	Blastocatellia (Subgroup 4)	Pyrinomonadales	Pyrinomonadaceae	RB41	uncultured bacterium
FJ478902.1.1495	2	1	1	Bacteria	Proteobacteria	Gammaproteobacteria	Betaproteobacteriales	TRA3-20	uncultured bacterium	uncultured bacterium
EU881149.1.1500	2	2	0	Bacteria	Proteobacteria	Gammaproteobacteria	Betaproteobacteriales	B1-7BS	uncultured bacterium	uncultured bacterium
KY190395.1.1482	2	2	0	Bacteria	Acidobacteria	Blastocatellia (Subgroup 4)	Pyrinomonadales	Pyrinomonadaceae	RB41	uncultured bacterium
JX647771.1.1506	2	2	0	Bacteria	Proteobacteria	Gammaproteobacteria	CCD24	uncultured bacterium	uncultured bacterium	uncultured bacterium
AB630648.1.1493	2	2	0	Bacteria	Verrucomicrobia	Verrucomicrobiae	Pedosphaerales	Pedosphaeraceae	uncultured bacterium	uncultured bacterium
JX133297.1.1507	2	0	2	Bacteria	Actinobacteria	Thermoleophilia	Solirubrobacterales	67-14	uncultured bacterium	uncultured bacterium
JF417745.1.1511	2	1	1	Bacteria	Actinobacteria	Thermoleophilia	Solirubrobacterales	Solirubrobacteraceae	Solirubrobacter	uncultured bacterium
FPLS01010861.22.1503	2	0	2	Bacteria	Proteobacteria	Alphaproteobacteria	Rhizobiales	Rhizobiales Incertae Sedis	Bauldia	metagenome
AM934894.1.1364	2	0	2	Bacteria	Planctomycetes	Planctomycetacia	Planctomycetales	uncultured	uncultured Planctomycetales bacterium	uncultured Planctomycetales bacterium
JQ738856.1.1500	2	0	2	Bacteria	Proteobacteria	Alphaproteobacteria	Rhizobiales	Beijerinckiaceae	uncultured	uncultured bacterium
JN868785.1.1478	2	0	2	Bacteria	Proteobacteria	Alphaproteobacteria	Micropepsales	Micropepsaceae	uncultured	uncultured bacterium
FJ859698.1.1517	2	0	2	Bacteria	Firmicutes	Bacilli	Bacillales	Bacillaceae	Bacillus	Bacillus niacini
FPLL01003693.12.1527	2	0	2	Bacteria	Proteobacteria	Gammaproteobacteria	Oceanospirillales	Pseudohongiellaceae	BIyi10	metagenome
JF776949.1.1471	2	0	2	Bacteria	Gemmatimonadetes	Gemmatimonadetes	Gemmatimonadales	Gemmatimonadaceae	uncultured	uncultured Gemmatimonadetes bacterium
FOPV01000001.317186.318725	2	0	2	Bacteria	Proteobacteria	Gammaproteobacteria	Betaproteobacteriales	Nitrosomonadaceae	Nitrosospira	Nitrosospira sp. Nsp14
AB695962.1.1472	1	1	0	Bacteria	Firmicutes	Bacilli	Bacillales	Bacillaceae	Bacillus	uncultured bacterium
JN409159.1.1459	1	1	0	Bacteria	Proteobacteria	Gammaproteobacteria	Diplorickettsiales	Diplorickettsiaceae	Aquicella	uncultured gamma proteobacterium
FM173965.1.1536	1	1	0	Bacteria	Firmicutes	Bacilli	Bacillales	Bacillaceae	Bacillus	Bacillaceae bacterium CL5.138
SH008359.07FU-GQ921796-reps-singleton	1	1	0	Fungi	Ascomycota	Dothideomycetes	Pleosporales	unidentified	unidentified	unidentified
HQ597395.1.1516	1	0	1	Bacteria	Acidobacteria	Blastocatellia (Subgroup 4)	Pyrinomonadales	Pyrinomonadaceae	RB41	uncultured Acidobacteria bacterium
AY218639.1.1487	1	0	1	Bacteria	Gemmatimonadetes	Gemmatimonadetes	Gemmatimonadales	Gemmatimonadaceae	uncultured	uncultured bacterium
HQ864190.1.1531	1	0	1	Bacteria	Verrucomicrobia	Verrucomicrobiae	Pedosphaerales	Pedosphaeraceae	uncultured bacterium	uncultured bacterium
HQ597614.1.1510	1	0	1	Bacteria	Acidobacteria	Subgroup 6	uncultured Acidobacteria bacterium	uncultured Acidobacteria bacterium	uncultured Acidobacteria bacterium	uncultured Acidobacteria bacterium
HQ863977.1.1515	1	0	1	Bacteria	Actinobacteria	Thermoleophilia	Solirubrobacterales	67-14	uncultured bacterium	uncultured bacterium
JQ978616.1.1522	1	0	1	Bacteria	Acidobacteria	Blastocatellia (Subgroup 4)	Pyrinomonadales	Pyrinomonadaceae	RB41	uncultured bacterium
EU150244.1.1521	1	0	1	Bacteria	Acidobacteria	Blastocatellia (Subgroup 4)	Pyrinomonadales	Pyrinomonadaceae	RB41	uncultured bacterium
EU881193.1.1487	1	0	1	Bacteria	Planctomycetes	Planctomycetacia	uncultured	uncultured bacterium	uncultured bacterium	uncultured bacterium
JX898179.1.1548	1	0	1	Bacteria	Acidobacteria	Subgroup 6	uncultured bacterium	uncultured bacterium	uncultured bacterium	uncultured bacterium
FJ479155.1.1515	1	0	1	Bacteria	Acidobacteria	Subgroup 6	uncultured bacterium	uncultured bacterium	uncultured bacterium	uncultured bacterium
KC331345.1.1513	1	1	0	Bacteria	Acidobacteria	Subgroup 6	uncultured bacterium	uncultured bacterium	uncultured bacterium	uncultured bacterium
KC329603.1.1455	1	1	0	Bacteria	Chloroflexi	OLB14	uncultured Chloroflexi bacterium	uncultured Chloroflexi bacterium	uncultured Chloroflexi bacterium	uncultured Chloroflexi bacterium
EU134125.1.1311	1	0	1	Bacteria	Chloroflexi	Chloroflexia	Chloroflexales	Roseiflexaceae	uncultured	uncultured bacterium
KF037415.1.1527	1	0	1	Bacteria	Acidobacteria	Blastocatellia (Subgroup 4)	Pyrinomonadales	Pyrinomonadaceae	RB41	uncultured bacterium
JN178446.1.1510	1	1	0	Bacteria	Acidobacteria	Blastocatellia (Subgroup 4)	Blastocatellales	Blastocatellaceae	JGI 0001001-H03	uncultured bacterium
LWBP01000037.21.1559	1	0	1	Bacteria	Bacteroidetes	Bacteroidia	Chitinophagales	Chitinophagaceae	Niastella	Niastella populi
ATTS01000027.891.2404	1	0	1	Bacteria	Proteobacteria	Gammaproteobacteria	Betaproteobacteriales	Nitrosomonadaceae	Ellin6067	Xanthomonadaceae bacterium JGI 0001002-F18
JF182325.1.1341	1	0	1	Bacteria	Acidobacteria	Blastocatellia (Subgroup 4)	Blastocatellales	Blastocatellaceae	uncultured	uncultured bacterium
JX489892.1.1481	1	0	1	Bacteria	Acidobacteria	Blastocatellia (Subgroup 4)	Blastocatellales	Blastocatellaceae	uncultured	uncultured soil bacterium
JF417822.1.1499	1	0	1	Bacteria	Acidobacteria	Holophagae	Subgroup 7	uncultured bacterium	uncultured bacterium	uncultured bacterium
HQ120719.1.1493	1	0	1	Bacteria	Bacteroidetes	Bacteroidia	Sphingobacteriales	Sphingobacteriaceae	uncultured	uncultured bacterium
KY445628.1.1484	1	0	1	Bacteria	Proteobacteria	Alphaproteobacteria	Rhizobiales	Beijerinckiaceae	Microvirga	Microvirga sp.
JN178253.1.1567	1	0	1	Bacteria	Acidobacteria	Blastocatellia (Subgroup 4)	Pyrinomonadales	Pyrinomonadaceae	RB41	uncultured bacterium
GQ263166.1.1506	1	0	1	Bacteria	Firmicutes	Bacilli	Bacillales	Bacillaceae	Bacillus	uncultured bacterium
HQ119799.1.1504	1	0	1	Bacteria	Bacteroidetes	Bacteroidia	Chitinophagales	Chitinophagaceae	Flavisolibacter	uncultured bacterium
JF776903.1.1469	1	1	0	Bacteria	Actinobacteria	Thermoleophilia	Solirubrobacterales	67-14	uncultured actinobacterium	uncultured actinobacterium
KC331585.1.1515	1	0	1	Bacteria	Acidobacteria	Subgroup 6	uncultured bacterium	uncultured bacterium	uncultured bacterium	uncultured bacterium
KX753212.1.1502	1	0	1	Bacteria	Proteobacteria	Gammaproteobacteria	Betaproteobacteriales	Nitrosomonadaceae	MND1	uncultured bacterium
KJ192083.1.1494	1	1	0	Bacteria	Bacteroidetes	Bacteroidia	Chitinophagales	Chitinophagaceae	Terrimonas	uncultured Chitinophagaceae bacterium
KY190712.1.1490	1	1	0	Bacteria	Verrucomicrobia	Verrucomicrobiae	Pedosphaerales	Pedosphaeraceae	uncultured bacterium	uncultured bacterium
JQ978858.1.1524	1	0	1	Bacteria	Acidobacteria	Blastocatellia (Subgroup 4)	Pyrinomonadales	Pyrinomonadaceae	RB41	uncultured bacterium
KC191769.1.1549	1	0	1	Bacteria	Acidobacteria	Blastocatellia (Subgroup 4)	Pyrinomonadales	Pyrinomonadaceae	RB41	uncultured bacterium
JN408900.1.1459	1	0	1	Bacteria	Acidobacteria	Holophagae	Subgroup 7	uncultured Acidobacteria bacterium	uncultured Acidobacteria bacterium	uncultured Acidobacteria bacterium
KF494680.1.1516	1	0	1	Bacteria	Firmicutes	Bacilli	Bacillales	Bacillaceae	Bacillus	uncultured bacterium
HM128475.1.1460	1	0	1	Bacteria	Dependentiae	Babeliae	Babeliales	UBA12409	uncultured bacterium	uncultured bacterium
JQ396539.1.1473	1	0	1	Bacteria	Proteobacteria	Alphaproteobacteria	Sphingomonadales	Sphingomonadaceae	Sphingomonas	Sphingomonas sp. MN4-2
GQ214104.1.1446	1	0	1	Bacteria	Bacteroidetes	Bacteroidia	Cytophagales	Microscillaceae	uncultured	uncultured bacterium
KC554587.1.1510	1	0	1	Bacteria	Actinobacteria	Acidimicrobiia	IMCC26256	uncultured bacterium	uncultured bacterium	uncultured bacterium
HQ119139.1.1497	1	0	1	Bacteria	Gemmatimonadetes	Gemmatimonadetes	Gemmatimonadales	Gemmatimonadaceae	uncultured	uncultured bacterium
LN572502.1.1322	1	0	1	Bacteria	Proteobacteria	Alphaproteobacteria	uncultured	uncultured bacterium	uncultured bacterium	uncultured bacterium
FJ478810.1.1487	1	1	0	Bacteria	Bacteroidetes	Bacteroidia	Chitinophagales	37-13	uncultured bacterium	uncultured bacterium
EU134893.1.1311	1	0	1	Bacteria	Gemmatimonadetes	S0134 terrestrial group	uncultured bacterium	uncultured bacterium	uncultured bacterium	uncultured bacterium
KC331586.1.1482	1	1	0	Bacteria	Planctomycetes	Planctomycetacia	Pirellulales	Pirellulaceae	Pirellula	uncultured bacterium
JX489866.1.1485	1	1	0	Bacteria	Actinobacteria	Acidimicrobiia	uncultured	uncultured soil bacterium	uncultured soil bacterium	uncultured soil bacterium
FPLS01049802.13.1546	1	0	1	Bacteria	Proteobacteria	Deltaproteobacteria	Myxococcales	Sandaracinaceae	uncultured	metagenome
JX962747.1.1554	1	0	1	Bacteria	Planctomycetes	vadinHA49	uncultured Planctomycetaceae bacterium	uncultured Planctomycetaceae bacterium	uncultured Planctomycetaceae bacterium	uncultured Planctomycetaceae bacterium
KC331455.1.1498	1	1	0	Bacteria	Proteobacteria	Gammaproteobacteria	Betaproteobacteriales	TRA3-20	uncultured bacterium	uncultured bacterium
JN178930.1.1474	1	1	0	Bacteria	Proteobacteria	Gammaproteobacteria	Betaproteobacteriales	Burkholderiaceae	Caenimonas	uncultured beta proteobacterium
KX753167.1.1442	1	0	1	Bacteria	Proteobacteria	Alphaproteobacteria	Rhizobiales	Rhizobiales Incertae Sedis	Nordella	uncultured bacterium
KC793903.1.1533	1	1	0	Bacteria	Proteobacteria	Gammaproteobacteria	Aeromonadales	Aeromonadaceae	Aeromonas	Aeromonas hydrophila subsp. hydrophila
EF612356.1.1498	1	0	1	Bacteria	Acidobacteria	Blastocatellia (Subgroup 4)	45597	uncultured Acidobacteria bacterium	uncultured Acidobacteria bacterium	uncultured Acidobacteria bacterium
FPLM01000459.11.1480	1	0	1	Bacteria	Proteobacteria	Alphaproteobacteria	Rhizobiales	Rhizobiales Incertae Sedis	uncultured	metagenome
AY221603.1.1534	1	1	0	Bacteria	Proteobacteria	Gammaproteobacteria	Pseudomonadales	Pseudomonadaceae	Pseudomonas	uncultured soil bacterium
HQ674828.1.1506	1	0	1	Bacteria	Proteobacteria	Gammaproteobacteria	Betaproteobacteriales	Nitrosomonadaceae	Ellin6067	uncultured Burkholderia sp.
LT629735.2831085.2832648	1	0	1	Bacteria	Verrucomicrobia	Verrucomicrobiae	Opitutales	Opitutaceae	Lacunisphaera	Opitutus sp. GAS368
HM341141.1.1390	1	0	1	Bacteria	Verrucomicrobia	Verrucomicrobiae	Pedosphaerales	Pedosphaeraceae	uncultured bacterium	uncultured bacterium
JN178040.1.1505	1	0	1	Bacteria	Planctomycetes	Planctomycetacia	Planctomycetales	Rubinisphaeraceae	SH-PL14	uncultured bacterium
GQ500801.1.1486	1	0	1	Bacteria	Planctomycetes	Planctomycetacia	Pirellulales	Pirellulaceae	Pirellula	uncultured bacterium
JX079446.1.1540	1	0	1	Bacteria	Acidobacteria	Blastocatellia (Subgroup 4)	Pyrinomonadales	Pyrinomonadaceae	RB41	uncultured bacterium
LN570710.1.1362	1	0	1	Bacteria	Bacteroidetes	Bacteroidia	Cytophagales	Microscillaceae	Ohtaekwangia	uncultured bacterium
KC283064.1.1540	1	1	0	Bacteria	Proteobacteria	Gammaproteobacteria	Betaproteobacteriales	Nitrosomonadaceae	MND1	uncultured beta proteobacterium
JX489916.1.1475	1	1	0	Bacteria	Bacteroidetes	Bacteroidia	Flavobacteriales	Flavobacteriaceae	Flavobacterium	uncultured soil bacterium
JN178238.1.1547	1	1	0	Bacteria	Actinobacteria	Rubrobacteria	Rubrobacterales	Rubrobacteriaceae	Rubrobacter	uncultured bacterium
JN417539.1.1514	1	1	0	Bacteria	Bacteroidetes	Bacteroidia	Cytophagales	Microscillaceae	Ohtaekwangia	uncultured soil bacterium
FPLS01023178.16.1553	1	1	0	Bacteria	Verrucomicrobia	Verrucomicrobiae	Opitutales	Opitutaceae	uncultured	metagenome
BBUE01000107.197.1706	1	0	1	Bacteria	Actinobacteria	Actinobacteria	Micrococcales	Micrococcaceae	Arthrobacter	Arthrobacter sp. Hiyo6
SH554783.07FU-KR909405-refs	1	0	1	Fungi	Ascomycota	Sordariomycetes	Hypocreales	Nectriaceae	Fusarium	denticulatum
EU979085.1.1523	1	1	0	Bacteria	Gemmatimonadetes	S0134 terrestrial group	uncultured Gemmatimonadetes bacterium	uncultured Gemmatimonadetes bacterium	uncultured Gemmatimonadetes bacterium	uncultured Gemmatimonadetes bacterium
GQ500736.1.1518	1	1	0	Bacteria	Acidobacteria	Subgroup 6	uncultured bacterium	uncultured bacterium	uncultured bacterium	uncultured bacterium
SH407730.07FU-JX997082-refs	1	0	1	Fungi	Ascomycota	Eurotiomycetes	Eurotiales	Aspergillaceae	Penicillium	glandicola
FPLS01032037.7.1492	1	1	0	Bacteria	Planctomycetes	Planctomycetacia	Pirellulales	Pirellulaceae	Pirellula	metagenome
JN178342.1.1500	1	1	0	Bacteria	Proteobacteria	Alphaproteobacteria	Puniceispirillales	Puniceispirillales Incertae Sedis	Constrictibacter	uncultured bacterium
KJ540746.1.1484	1	1	0	Bacteria	Acidobacteria	Blastocatellia (Subgroup 4)	Pyrinomonadales	Pyrinomonadaceae	RB41	uncultured Acidobacteria bacterium
JX223242.1.1531	1	1	0	Bacteria	Acidobacteria	Blastocatellia (Subgroup 4)	Pyrinomonadales	Pyrinomonadaceae	RB41	uncultured bacterium
SH202562.07FU-EU379203-reps	1	1	0	Fungi	Chytridiomycota	Rhizophlyctidomycetes	Rhizophlyctidales	Rhizophlyctidaceae	Rhizophlyctis	rosea
KJ598612.1.1507	1	1	0	Bacteria	Nitrospirae	Nitrospira	Nitrospirales	Nitrospiraceae	Nitrospira	Nitrospira sp. enrichment culture clone LUA16
AY493985.1.1418	1	1	0	Bacteria	Patescibacteria	ABY1	Candidatus Uhrbacteria	uncultured soil bacterium	uncultured soil bacterium	uncultured soil bacterium
HE818636.1.1524	1	0	1	Bacteria	Actinobacteria	Actinobacteria	Micrococcales	Micrococcaceae	Arthrobacter	uncultured bacterium
JF815502.1.1455	1	0	1	Bacteria	Firmicutes	Clostridia	Clostridiales	Clostridiaceae 1	Clostridium sensu stricto 1	uncultured Clostridiaceae bacterium
JF220882.1.1366	1	0	1	Bacteria	Actinobacteria	Thermoleophilia	Solirubrobacterales	67-14	uncultured bacterium	uncultured bacterium
FPLL01005364.15.1493	1	0	1	Bacteria	Proteobacteria	Alphaproteobacteria	Rhodospirillales	Rhodospirillaceae	uncultured	metagenome
AB661543.1.1445	1	1	0	Bacteria	Bacteroidetes	Bacteroidia	Sphingobacteriales	AKYH767	uncultured bacterium	uncultured bacterium
SH006639.07FU-GU909871-reps-singleton	1	1	0	Fungi	Ascomycota	Dothideomycetes	Pleosporales	Sporormiaceae	Preussia	unidentified
FPLS01012670.16.1484	1	1	0	Bacteria	Proteobacteria	Alphaproteobacteria	Rhodospirillales	uncultured	metagenome	metagenome
AY921911.1.1403	1	1	0	Bacteria	Gemmatimonadetes	Gemmatimonadetes	Gemmatimonadales	Gemmatimonadaceae	uncultured	uncultured Gemmatimonadetes bacterium
DQ906797.1.1469	1	0	1	Bacteria	Gemmatimonadetes	Gemmatimonadetes	Gemmatimonadales	Gemmatimonadaceae	uncultured	uncultured bacterium
HQ864197.1.1457	1	0	1	Bacteria	Chloroflexi	TK10	uncultured bacterium	uncultured bacterium	uncultured bacterium	uncultured bacterium
AY138999.1.1524	1	1	0	Bacteria	Proteobacteria	Gammaproteobacteria	Betaproteobacteriales	Burkholderiaceae	Variovorax	beta proteobacterium CA1
HQ397567.1.1485	1	1	0	Bacteria	Planctomycetes	Planctomycetacia	Pirellulales	Pirellulaceae	Pirellula	uncultured bacterium
HQ121112.1.1467	1	1	0	Bacteria	Proteobacteria	Alphaproteobacteria	uncultured	uncultured bacterium	uncultured bacterium	uncultured bacterium
SH131865.07FU-AB587019-refs-singleton	1	1	0	Fungi	Ascomycota	Sordariomycetes	Hypocreales	Nectriaceae	Fusarium	kyushuense
HQ119071.1.1463	1	1	0	Bacteria	Proteobacteria	Alphaproteobacteria	Rhizobiales	Xanthobacteraceae	Pseudolabrys	uncultured bacterium
JN869042.1.1525	1	1	0	Bacteria	Proteobacteria	Gammaproteobacteria	Betaproteobacteriales	Burkholderiaceae	Limnobacter	uncultured bacterium
FPLS01048369.14.1531	1	0	1	Bacteria	Proteobacteria	Gammaproteobacteria	Steroidobacterales	Steroidobacteraceae	Steroidobacter	metagenome
JN038647.1.1493	1	0	1	Bacteria	Proteobacteria	Gammaproteobacteria	Betaproteobacteriales	TRA3-20	uncultured beta proteobacterium	uncultured beta proteobacterium
FPLL01000379.34.1498	1	0	1	Bacteria	Proteobacteria	Alphaproteobacteria	Rhizobiales	Rhizobiaceae	Allorhizobium-Neorhizobium-Pararhizobium-Rhizobium	metagenome
FJ478786.1.1516	1	0	1	Bacteria	Gemmatimonadetes	S0134 terrestrial group	uncultured bacterium	uncultured bacterium	uncultured bacterium	uncultured bacterium
FJ478711.1.1530	1	0	1	Bacteria	Verrucomicrobia	Verrucomicrobiae	Pedosphaerales	Pedosphaeraceae	uncultured bacterium	uncultured bacterium
LN573952.1.1351	1	1	0	Bacteria	Planctomycetes	Planctomycetacia	Pirellulales	Pirellulaceae	Pirellula	uncultured bacterium
JF776901.1.1449	1	0	1	Bacteria	Bacteroidetes	Bacteroidia	Chitinophagales	Chitinophagaceae	Ferruginibacter	uncultured Bacteroidetes bacterium
JQ978899.1.1509	1	0	1	Bacteria	Actinobacteria	Thermoleophilia	Solirubrobacterales	Solirubrobacteraceae	Solirubrobacter	uncultured bacterium
JX080270.1.1448	1	0	1	Bacteria	Bacteroidetes	Bacteroidia	Cytophagales	Microscillaceae	uncultured	uncultured bacterium
AF041446.1.1481	1	0	1	Bacteria	Proteobacteria	Alphaproteobacteria	Rhizobiales	Xanthobacteraceae	Afipia	Bradyrhizobium sp. 'SH 283012'
LN571230.1.1324	1	1	0	Bacteria	Proteobacteria	Alphaproteobacteria	Rhizobiales	Xanthobacteraceae	uncultured	uncultured bacterium
JX647792.1.1511	1	1	0	Bacteria	Proteobacteria	Gammaproteobacteria	Betaproteobacteriales	Methylophilaceae	MM2	uncultured bacterium
KJ081643.1.1543	1	0	1	Bacteria	Planctomycetes	Planctomycetacia	Planctomycetales	Schlesneriaceae	Planctopirus	uncultured planctomycete
HM334170.1.1373	1	1	0	Bacteria	Acidobacteria	Subgroup 6	uncultured bacterium	uncultured bacterium	uncultured bacterium	uncultured bacterium
JX133296.1.1452	1	0	1	Bacteria	Proteobacteria	Alphaproteobacteria	Rhizobiales	Rhizobiales Incertae Sedis	Bauldia	uncultured bacterium
KX508966.1.1492	1	0	1	Bacteria	Proteobacteria	Gammaproteobacteria	Betaproteobacteriales	Burkholderiaceae	Ramlibacter	uncultured bacterium
EU881115.1.1490	1	0	1	Bacteria	Acidobacteria	Subgroup 5	uncultured bacterium	uncultured bacterium	uncultured bacterium	uncultured bacterium
FPLS01052985.18.1520	1	0	1	Bacteria	Planctomycetes	Planctomycetacia	Pirellulales	Pirellulaceae	uncultured	metagenome
FJ478490.1.1477	1	0	1	Bacteria	Acidobacteria	Acidobacteriia	Acidobacteriales	uncultured	uncultured bacterium	uncultured bacterium
JQ825028.1.1485	1	0	1	Bacteria	Acidobacteria	Subgroup 5	uncultured bacterium	uncultured bacterium	uncultured bacterium	uncultured bacterium
KX239106.1.1488	1	1	0	Bacteria	Bacteroidetes	Bacteroidia	Cytophagales	Microscillaceae	uncultured	uncultured bacterium
JQ978808.1.1457	1	1	0	Bacteria	Proteobacteria	Alphaproteobacteria	Azospirillales	uncultured	uncultured bacterium	uncultured bacterium
EF019592.1.1418	1	0	1	Bacteria	Verrucomicrobia	Verrucomicrobiae	Pedosphaerales	Pedosphaeraceae	uncultured bacterium	uncultured bacterium
FJ444710.1.1483	1	0	1	Bacteria	Acidobacteria	Blastocatellia (Subgroup 4)	Blastocatellales	Blastocatellaceae	JGI 0001001-H03	uncultured bacterium
JX945551.1.1501	1	0	1	Bacteria	Acidobacteria	Blastocatellia (Subgroup 4)	Blastocatellales	Blastocatellaceae	Stenotrophobacter	uncultured Acidobacterium sp.
AB362682.1.1552	1	0	1	Bacteria	Firmicutes	Bacilli	Lactobacillales	Leuconostocaceae	Leuconostoc	Leuconostoc mesenteroides
JF174642.1.1377	1	0	1	Bacteria	Proteobacteria	Deltaproteobacteria	Myxococcales	P3OB-42	uncultured bacterium	uncultured bacterium
KJ540844.1.1472	1	0	1	Bacteria	Proteobacteria	Deltaproteobacteria	Myxococcales	Sandaracinaceae	uncultured	uncultured Polyangiaceae bacterium
LFQH01000088.317.1851	1	0	1	Bacteria	Actinobacteria	Actinobacteria	Micrococcales	Micrococcaceae	Pseudarthrobacter	Arthrobacter sp. ZBG10
HM274244.1.1379	1	0	1	Bacteria	Acidobacteria	Blastocatellia (Subgroup 4)	Pyrinomonadales	Pyrinomonadaceae	RB41	uncultured bacterium
FJ464979.1.1511	1	0	1	Bacteria	Actinobacteria	Actinobacteria	Propionibacteriales	Nocardioidaceae	Aeromicrobium	Aeromicrobium sp. DM4
KM999139.1.1634	1	0	1	Bacteria	Proteobacteria	Alphaproteobacteria	Rhizobiales	Rhizobiaceae	Allorhizobium-Neorhizobium-Pararhizobium-Rhizobium	Rhizobium sp. LNa6
HQ674925.1.1512	1	1	0	Bacteria	Nitrospirae	Nitrospira	Nitrospirales	Nitrospiraceae	Nitrospira	uncultured Nitrospira sp.
HQ397207.1.1453	1	1	0	Bacteria	Proteobacteria	Alphaproteobacteria	Rhizobiales	Beijerinckiaceae	Microvirga	uncultured Balneimonas sp.
SH214063.07FU-JX975863-reps	1	1	0	Fungi	Mortierellomycota	Mortierellomycetes	Mortierellales	Mortierellaceae	Mortierella	exigua
JQ923513.1.1499	1	0	1	Bacteria	Proteobacteria	Gammaproteobacteria	Betaproteobacteriales	Nitrosomonadaceae	DSSD61	uncultured bacterium
JQ769905.1.1491	1	1	0	Bacteria	Bacteroidetes	Bacteroidia	Chitinophagales	Chitinophagaceae	uncultured	uncultured bacterium
AM935058.1.1332	1	1	0	Bacteria	Chloroflexi	Anaerolineae	SBR1031	A4b	uncultured Chloroflexi bacterium	uncultured Chloroflexi bacterium
AY435512.1.1332	1	1	0	Bacteria	Proteobacteria	Gammaproteobacteria	Betaproteobacteriales	Burkholderiaceae	Ramlibacter	uncultured Ramlibacter sp.
AB240260.1.1484	1	0	1	Bacteria	Gemmatimonadetes	Gemmatimonadetes	Gemmatimonadales	Gemmatimonadaceae	uncultured	uncultured bacterium
HQ120461.1.1497	1	0	1	Bacteria	Bacteroidetes	Bacteroidia	Chitinophagales	Saprospiraceae	uncultured	uncultured bacterium
SH175615.07FU-HF970215-reps	1	1	0	Fungi	Glomeromycota	Glomeromycetes	Glomerales	Glomeraceae	unidentified	unidentified
KC331323.1.1519	1	0	1	Bacteria	Proteobacteria	Deltaproteobacteria	Myxococcales	bacteriap25	uncultured bacterium	uncultured bacterium
KM260280.1.1512	1	0	1	Bacteria	Acidobacteria	Subgroup 6	uncultured bacterium	uncultured bacterium	uncultured bacterium	uncultured bacterium
HQ236018.1.1521	1	1	0	Bacteria	Firmicutes	Bacilli	Bacillales	Bacillaceae	Bacillus	Bacillus sp. SAD1-6
KJ807952.1.1476	1	1	0	Bacteria	Chloroflexi	Anaerolineae	Anaerolineales	Anaerolineaceae	uncultured	uncultured bacterium
LN570741.1.1368	1	1	0	Bacteria	Bacteroidetes	Bacteroidia	Flavobacteriales	Crocinitomicaceae	Fluviicola	uncultured bacterium
GQ258686.1.1521	1	1	0	Bacteria	Actinobacteria	Actinobacteria	Streptomycetales	Streptomycetaceae	Streptomyces	Streptomyces lincolnensis
JOEL01000102.175.1683	1	1	0	Bacteria	Actinobacteria	Actinobacteria	Streptomycetales	Streptomycetaceae	Streptomyces	Streptomyces celluloflavus
EF632934.1.1528	1	1	0	Bacteria	Proteobacteria	Gammaproteobacteria	Betaproteobacteriales	Nitrosomonadaceae	Ellin6067	uncultured bacterium
HM062130.1.1472	1	0	1	Bacteria	Acidobacteria	Blastocatellia (Subgroup 4)	45597	uncultured Acidobacteria bacterium	uncultured Acidobacteria bacterium	uncultured Acidobacteria bacterium
SH181896.07FU-KT948019-reps	1	0	1	Fungi	unidentified	unidentified	unidentified	unidentified	unidentified	unidentified
SH220680.07FU-JX968237-reps	1	0	1	Fungi	Basidiomycota	Agaricomycetes	Agaricales	Bolbitiaceae	Conocybe	anthracophila
HQ132389.1.1535	1	0	1	Bacteria	Proteobacteria	Gammaproteobacteria	Betaproteobacteriales	TRA3-20	uncultured bacterium	uncultured bacterium
HQ119419.1.1457	1	0	1	Bacteria	Proteobacteria	Alphaproteobacteria	Rhizobiales	Xanthobacteraceae	uncultured	uncultured bacterium
FJ543020.1.1491	1	0	1	Bacteria	Planctomycetes	Planctomycetacia	Planctomycetales	uncultured	uncultured Planctomyces sp.	uncultured Planctomyces sp.
JN178313.1.1568	1	0	1	Bacteria	Planctomycetes	Planctomycetacia	Planctomycetales	uncultured	uncultured bacterium	uncultured bacterium
JX114459.1.1480	1	0	1	Bacteria	Bacteroidetes	Bacteroidia	Sphingobacteriales	env.OPS 17	uncultured Bacteroidetes bacterium	uncultured Bacteroidetes bacterium
DQ303297.1.1488	1	0	1	Bacteria	Proteobacteria	Alphaproteobacteria	Rhizobiales	Xanthobacteraceae	Bradyrhizobium	uncultured Bradyrhizobium sp.
FJ478895.1.1514	1	0	1	Bacteria	Acidobacteria	Subgroup 6	uncultured bacterium	uncultured bacterium	uncultured bacterium	uncultured bacterium
KC355351.1.1514	1	1	0	Bacteria	Bacteroidetes	Bacteroidia	Flavobacteriales	Flavobacteriaceae	Flavobacterium	Flavobacterium sp. PK15
JX133410.1.1463	1	0	1	Bacteria	Chloroflexi	P2-11E	uncultured bacterium	uncultured bacterium	uncultured bacterium	uncultured bacterium
FPLS01058100.18.1535	1	0	1	Bacteria	Planctomycetes	Planctomycetacia	Planctomycetales	uncultured	metagenome	metagenome
FPLS01042617.22.1501	1	0	1	Bacteria	Planctomycetes	Planctomycetacia	Gemmatales	Gemmataceae	Gemmata	metagenome
HQ597864.1.1508	1	0	1	Bacteria	Acidobacteria	Subgroup 6	uncultured Acidobacteria bacterium	uncultured Acidobacteria bacterium	uncultured Acidobacteria bacterium	uncultured Acidobacteria bacterium
KF494498.1.1524	1	0	1	Bacteria	Acidobacteria	Blastocatellia (Subgroup 4)	Pyrinomonadales	Pyrinomonadaceae	RB41	uncultured bacterium
EF692637.1.1530	1	1	0	Bacteria	Proteobacteria	Gammaproteobacteria	Cellvibrionales	Cellvibrionaceae	Cellvibrio	Cellvibrio sp. KY-YJ-4
FPLS01045451.11.1538	1	0	1	Bacteria	Acidobacteria	Subgroup 6	metagenome	metagenome	metagenome	metagenome
SH205047.07FU-JN622205-reps	1	0	1	Fungi	Basidiomycota	Tremellomycetes	Tremellales	unidentified	unidentified	unidentified
FPLL01004717.11.1473	1	0	1	Bacteria	Proteobacteria	Alphaproteobacteria	Rhizobiales	Xanthobacteraceae	Rhodoplanes	metagenome
AB821118.1.1465	1	1	0	Bacteria	Proteobacteria	Alphaproteobacteria	Reyranellales	Reyranellaceae	Reyranella	uncultured bacterium
JN177892.1.1543	1	0	1	Bacteria	Nitrospirae	Nitrospira	Nitrospirales	Nitrospiraceae	Nitrospira	uncultured bacterium
JF718670.1.1487	1	0	1	Bacteria	Actinobacteria	Acidimicrobiia	IMCC26256	uncultured bacterium	uncultured bacterium	uncultured bacterium
HQ598726.1.1512	1	0	1	Bacteria	Acidobacteria	Blastocatellia (Subgroup 4)	Pyrinomonadales	Pyrinomonadaceae	RB41	uncultured Acidobacteria bacterium
SH006669.07FU-AF161048-reps-singleton	1	1	0	Fungi	Glomeromycota	Glomeromycetes	Glomerales	Glomeraceae	Funneliformis	mosseae
GU444100.1.1503	1	0	1	Bacteria	Actinobacteria	Actinobacteria	Propionibacteriales	Nocardioidaceae	Nocardioides	uncultured bacterium
FPLS01027638.18.1485	1	0	1	Bacteria	Proteobacteria	Alphaproteobacteria	Rhizobiales	Hyphomicrobiaceae	Hyphomicrobium	metagenome
FJ478522.1.1523	1	1	0	Bacteria	Acidobacteria	Blastocatellia (Subgroup 4)	Pyrinomonadales	Pyrinomonadaceae	RB41	uncultured bacterium
JN178252.1.1573	1	0	1	Bacteria	Acidobacteria	Blastocatellia (Subgroup 4)	Pyrinomonadales	Pyrinomonadaceae	RB41	uncultured bacterium
JN177816.1.1499	1	0	1	Bacteria	Planctomycetes	Planctomycetacia	Pirellulales	Pirellulaceae	Pirellula	uncultured bacterium
FPLS01029562.16.1482	1	1	0	Bacteria	Proteobacteria	Alphaproteobacteria	Elsterales	uncultured	metagenome	metagenome
FPLS01008974.16.1546	1	1	0	Bacteria	Acidobacteria	Subgroup 6	metagenome	metagenome	metagenome	metagenome
JN178324.1.1497	1	0	1	Bacteria	Planctomycetes	Phycisphaerae	Tepidisphaerales	WD2101 soil group	uncultured bacterium	uncultured bacterium
FJ479110.1.1525	1	0	1	Bacteria	Acidobacteria	Blastocatellia (Subgroup 4)	Pyrinomonadales	Pyrinomonadaceae	RB41	uncultured bacterium
KF512521.1.1444	1	0	1	Bacteria	Proteobacteria	Alphaproteobacteria	Caulobacterales	Caulobacteraceae	Caulobacter	uncultured bacterium
FM209087.1.1416	1	0	1	Bacteria	Gemmatimonadetes	BD2-11 terrestrial group	uncultured Gemmatimonadetes bacterium	uncultured Gemmatimonadetes bacterium	uncultured Gemmatimonadetes bacterium	uncultured Gemmatimonadetes bacterium
KF494719.1.1520	1	1	0	Bacteria	Acidobacteria	Subgroup 6	uncultured bacterium	uncultured bacterium	uncultured bacterium	uncultured bacterium
SH219677.07FU-KM066585-reps	1	1	0	Fungi	Ascomycota	unidentified	unidentified	unidentified	unidentified	unidentified
JN177895.1.1552	1	0	1	Bacteria	Acidobacteria	Blastocatellia (Subgroup 4)	Pyrinomonadales	Pyrinomonadaceae	RB41	uncultured bacterium
JF833863.1.1494	1	1	0	Bacteria	Proteobacteria	Gammaproteobacteria	Salinisphaerales	Solimonadaceae	Polycyclovorans	uncultured gamma proteobacterium
JN178817.1.1488	1	1	0	Bacteria	Proteobacteria	Alphaproteobacteria	Sphingomonadales	Sphingomonadaceae	Sphingomonas	uncultured bacterium
FPLS01032357.16.1486	1	0	1	Bacteria	Proteobacteria	Alphaproteobacteria	Rhodospirillales	Rhodospirillaceae	uncultured	metagenome
FPLS01043612.11.1525	1	0	1	Bacteria	Proteobacteria	Gammaproteobacteria	Betaproteobacteriales	Nitrosomonadaceae	Ellin6067	metagenome
HQ119436.1.1507	1	0	1	Bacteria	Bacteroidetes	Bacteroidia	Chitinophagales	Chitinophagaceae	uncultured	uncultured bacterium
MEMU01000009.19278.20787	1	0	1	Bacteria	Proteobacteria	Alphaproteobacteria	Holosporales	Holosporaceae	uncultured	Alphaproteobacteria bacterium RIFCSPLOWO2_12_FULL_42_29
JQ770105.1.1486	1	1	0	Bacteria	Planctomycetes	Planctomycetacia	Planctomycetales	uncultured	uncultured bacterium	uncultured bacterium
HQ120737.1.1493	1	0	1	Bacteria	Acidobacteria	Blastocatellia (Subgroup 4)	Blastocatellales	Blastocatellaceae	uncultured	uncultured bacterium
GU444061.1.1468	1	0	1	Bacteria	Planctomycetes	Phycisphaerae	Tepidisphaerales	WD2101 soil group	uncultured bacterium	uncultured bacterium
KF712700.1.1522	1	1	0	Bacteria	Gemmatimonadetes	BD2-11 terrestrial group	uncultured bacterium	uncultured bacterium	uncultured bacterium	uncultured bacterium
FJ444646.1.1499	1	1	0	Bacteria	Proteobacteria	Gammaproteobacteria	Diplorickettsiales	Diplorickettsiaceae	Aquicella	uncultured bacterium
FJ479011.1.1463	1	1	0	Bacteria	Planctomycetes	Planctomycetacia	Gemmatales	Gemmataceae	Gemmata	uncultured bacterium
KF699247.1.1522	1	0	1	Bacteria	Actinobacteria	Actinobacteria	Streptomycetales	Streptomycetaceae	Streptomyces	Streptomyces sp. NEAU-HL11
AB637150.1.1508	1	0	1	Bacteria	Firmicutes	Bacilli	Bacillales	Bacillaceae	Bacillus	uncultured bacterium
AY921663.1.1414	1	1	0	Bacteria	Gemmatimonadetes	S0134 terrestrial group	uncultured Gemmatimonadetes bacterium	uncultured Gemmatimonadetes bacterium	uncultured Gemmatimonadetes bacterium	uncultured Gemmatimonadetes bacterium
SH181628.07FU-AF444469-refs	1	1	0	Fungi	Basidiomycota	Tremellomycetes	Tremellales	Bulleribasidiaceae	Vishniacozyma	victoriae
HQ597530.1.1513	1	1	0	Bacteria	Acidobacteria	Blastocatellia (Subgroup 4)	Pyrinomonadales	Pyrinomonadaceae	RB41	uncultured Acidobacteria bacterium
LN563582.1.1389	1	0	1	Bacteria	Proteobacteria	Deltaproteobacteria	Myxococcales	Sandaracinaceae	uncultured	uncultured bacterium
HQ190482.1.1523	1	0	1	Bacteria	Acidobacteria	Subgroup 6	uncultured bacterium	uncultured bacterium	uncultured bacterium	uncultured bacterium
SH228414.07FU-AJ512433-refs	1	1	0	Fungi	Ascomycota	Saccharomycetes	Saccharomycetales	Saccharomycodaceae	Hanseniaspora	guilliermondii
JN177844.1.1524	1	1	0	Bacteria	Planctomycetes	Pla4 lineage	uncultured bacterium	uncultured bacterium	uncultured bacterium	uncultured bacterium
HQ121246.1.1515	1	0	1	Bacteria	Proteobacteria	Gammaproteobacteria	Xanthomonadales	Xanthomonadaceae	Arenimonas	uncultured bacterium
AM935629.1.1336	1	1	0	Bacteria	Planctomycetes	Planctomycetacia	Pirellulales	Pirellulaceae	Pirellula	uncultured Planctomycetaceae bacterium
FPLS01040421.1.1245	1	1	0	Bacteria	Proteobacteria	Deltaproteobacteria	Myxococcales	Sandaracinaceae	uncultured	metagenome
HQ120034.1.1498	1	1	0	Bacteria	Proteobacteria	Gammaproteobacteria	Betaproteobacteriales	TRA3-20	uncultured bacterium	uncultured bacterium
EU223960.1.1489	1	1	0	Bacteria	Bacteroidetes	Bacteroidia	Chitinophagales	Chitinophagaceae	Segetibacter	uncultured Segetibacter sp.
AUZE01000009.201630.203128	1	0	1	Bacteria	Actinobacteria	Actinobacteria	Propionibacteriales	Nocardioidaceae	Aeromicrobium	actinobacterium LLX17
FPLS01024967.11.1515	1	0	1	Bacteria	Gemmatimonadetes	Gemmatimonadetes	Gemmatimonadales	Gemmatimonadaceae	uncultured	metagenome
FPLS01005811.16.1550	1	0	1	Bacteria	Proteobacteria	Deltaproteobacteria	Myxococcales	Polyangiaceae	Pajaroellobacter	metagenome
FJ478551.1.1512	1	0	1	Bacteria	Acidobacteria	Subgroup 6	uncultured bacterium	uncultured bacterium	uncultured bacterium	uncultured bacterium
HQ118543.1.1451	1	1	0	Bacteria	Proteobacteria	Alphaproteobacteria	Rhodospirillales	uncultured	uncultured bacterium	uncultured bacterium
SH174662.07FU-AF432893-reps	1	0	1	Fungi	Basidiomycota	Agaricomycetes	Agaricales	Agaricaceae	Agaricus	devoniensis
SH207660.07FU-KX766176-reps	1	0	1	Fungi	Ascomycota	Dothideomycetes	Pleosporales	unidentified	unidentified	unidentified
DQ823221.1.1508	1	0	1	Bacteria	Proteobacteria	Gammaproteobacteria	Salinisphaerales	Solimonadaceae	uncultured	uncultured bacterium
FPLS01042946.8.1471	1	0	1	Bacteria	Planctomycetes	Phycisphaerae	Phycisphaerales	Phycisphaeraceae	SM1A02	metagenome
EF018279.1.1377	1	0	1	Bacteria	Acidobacteria	Subgroup 5	uncultured bacterium	uncultured bacterium	uncultured bacterium	uncultured bacterium
JN178028.1.1553	1	1	0	Bacteria	Firmicutes	Bacilli	Bacillales	Bacillaceae	Bacillus	uncultured bacterium
EU133763.1.1348	1	1	0	Bacteria	Bacteroidetes	Bacteroidia	Cytophagales	Microscillaceae	uncultured	uncultured bacterium
JN178456.1.1484	1	1	0	Bacteria	Proteobacteria	Alphaproteobacteria	Rhizobiales	Rhizobiaceae	Mesorhizobium	uncultured bacterium
HQ119354.1.1498	1	0	1	Bacteria	Planctomycetes	Planctomycetacia	Isosphaerales	Isosphaeraceae	uncultured	uncultured bacterium
EU589267.1.1473	1	0	1	Bacteria	Planctomycetes	Planctomycetacia	Gemmatales	Gemmataceae	uncultured	uncultured soil bacterium
HQ121150.1.1482	1	1	0	Bacteria	Bacteroidetes	Bacteroidia	Chitinophagales	Saprospiraceae	uncultured	uncultured bacterium
FJ439862.1.1430	1	0	1	Bacteria	Proteobacteria	Alphaproteobacteria	Caulobacterales	Hyphomonadaceae	Hirschia	uncultured bacterium
SH216785.07FU-AF229488-refs	1	0	1	Fungi	Ascomycota	Dothideomycetes	Pleosporales	Pleosporaceae	Ulocladium	chartarum
JN178829.1.1516	1	1	0	Bacteria	Gemmatimonadetes	Gemmatimonadetes	Gemmatimonadales	Gemmatimonadaceae	uncultured	uncultured bacterium
FPLS01061730.7.1517	1	1	0	Bacteria	Proteobacteria	Deltaproteobacteria	Myxococcales	uncultured	metagenome	metagenome
FJ478670.1.1470	1	0	1	Bacteria	Chloroflexi	Anaerolineae	Anaerolineales	Anaerolineaceae	uncultured	uncultured bacterium
AY921965.1.1355	1	0	1	Bacteria	Chloroflexi	KD4-96	uncultured Chloroflexi bacterium	uncultured Chloroflexi bacterium	uncultured Chloroflexi bacterium	uncultured Chloroflexi bacterium
CXWK01010583.2410.3928	1	1	0	Bacteria	Nitrospirae	Nitrospira	Nitrospirales	Nitrospiraceae	Nitrospira	wastewater metagenome
GQ093881.1.1342	1	0	1	Bacteria	Acidobacteria	Blastocatellia (Subgroup 4)	Blastocatellales	Blastocatellaceae	Stenotrophobacter	uncultured bacterium
HQ119055.1.1525	1	0	1	Bacteria	Acidobacteria	Subgroup 6	uncultured bacterium	uncultured bacterium	uncultured bacterium	uncultured bacterium
FPLS01061163.18.1535	1	0	1	Bacteria	Proteobacteria	Gammaproteobacteria	Betaproteobacteriales	Methylophilaceae	Methylotenera	metagenome
FR853451.1.1447	1	0	1	Bacteria	Proteobacteria	Alphaproteobacteria	Caulobacterales	Caulobacteraceae	Phenylobacterium	uncultured bacterium
SH218830.07FU-JQ081655-reps	1	1	0	Fungi	Ascomycota	Sordariomycetes	Myrmecridiales	Myrmecridiaceae	Myrmecridium	unidentified
DQ297981.1.1464	1	1	0	Bacteria	Acidobacteria	Holophagae	Subgroup 7	uncultured soil bacterium	uncultured soil bacterium	uncultured soil bacterium
JN038895.1.1493	1	0	1	Bacteria	Proteobacteria	Gammaproteobacteria	Betaproteobacteriales	TRA3-20	uncultured beta proteobacterium	uncultured beta proteobacterium
KC331249.1.1452	1	0	1	Bacteria	Proteobacteria	Alphaproteobacteria	Rhizobiales	Beijerinckiaceae	Neo-b11	uncultured bacterium
HQ120025.1.1491	1	1	0	Bacteria	Planctomycetes	Planctomycetacia	Pirellulales	Pirellulaceae	Pirellula	uncultured bacterium
JQ978534.1.1483	1	1	0	Bacteria	Planctomycetes	Planctomycetacia	Pirellulales	Pirellulaceae	Pirellula	uncultured bacterium
FJ479282.1.1513	1	0	1	Bacteria	Acidobacteria	Subgroup 6	uncultured bacterium	uncultured bacterium	uncultured bacterium	uncultured bacterium
KY190519.1.1477	1	0	1	Bacteria	Acidobacteria	Subgroup 6	uncultured bacterium	uncultured bacterium	uncultured bacterium	uncultured bacterium
FPLL01002868.24.1527	1	1	0	Bacteria	Bacteroidetes	Bacteroidia	Chitinophagales	Chitinophagaceae	uncultured	metagenome
HQ120146.1.1510	1	1	0	Bacteria	Proteobacteria	Gammaproteobacteria	Betaproteobacteriales	Nitrosomonadaceae	MND1	uncultured bacterium
AY955085.1.1536	1	0	1	Bacteria	Proteobacteria	Gammaproteobacteria	Betaproteobacteriales	Methylophilaceae	Methylotenera	uncultured bacterium
KJ540668.1.1436	1	0	1	Bacteria	Planctomycetes	Phycisphaerae	Tepidisphaerales	WD2101 soil group	uncultured bacterium	uncultured bacterium
JQ815865.1.1504	1	0	1	Bacteria	Proteobacteria	Gammaproteobacteria	Betaproteobacteriales	Methylophilaceae	Methylotenera	uncultured bacterium
FPLP01002496.13.1509	1	0	1	Bacteria	Spirochaetes	Leptospirae	Leptospirales	Leptospiraceae	Leptospira	metagenome
FJ479328.1.1497	1	1	0	Bacteria	Acidobacteria	Holophagae	Subgroup 7	uncultured bacterium	uncultured bacterium	uncultured bacterium
GQ263252.1.1485	1	1	0	Bacteria	Proteobacteria	Gammaproteobacteria	Betaproteobacteriales	Nitrosomonadaceae	MND1	uncultured bacterium
EU132166.1.1379	1	1	0	Bacteria	Acidobacteria	Subgroup 6	uncultured bacterium	uncultured bacterium	uncultured bacterium	uncultured bacterium
FPLS01000973.16.1546	1	1	0	Bacteria	Acidobacteria	Subgroup 6	metagenome	metagenome	metagenome	metagenome
FJ236059.1.1496	1	0	1	Bacteria	Planctomycetes	Planctomycetacia	Pirellulales	Pirellulaceae	Pir4 lineage	uncultured Pirellula sp.
EU223939.1.1530	1	0	1	Bacteria	Acidobacteria	Blastocatellia (Subgroup 4)	Pyrinomonadales	Pyrinomonadaceae	RB41	uncultured Acidobacterium sp.
SH117088.07FU-FJ426996-refs	1	1	0	Fungi	Ascomycota	Dothideomycetes	Pleosporales	Didymellaceae	Epicoccum	nigrum
JN178278.1.1492	1	1	0	Bacteria	Chloroflexi	Anaerolineae	SBR1031	A4b	uncultured bacterium	uncultured bacterium
EU134274.1.1315	1	1	0	Bacteria	Cyanobacteria	Melainabacteria	Obscuribacterales	uncultured bacterium	uncultured bacterium	uncultured bacterium
HQ863998.1.1495	1	0	1	Bacteria	Acidobacteria	Subgroup 5	uncultured bacterium	uncultured bacterium	uncultured bacterium	uncultured bacterium
EU881345.1.1488	1	0	1	Bacteria	Acidobacteria	Blastocatellia (Subgroup 4)	45597	uncultured bacterium	uncultured bacterium	uncultured bacterium
DQ984629.1.1483	1	1	0	Bacteria	Acidobacteria	Blastocatellia (Subgroup 4)	Blastocatellales	Blastocatellaceae	uncultured	uncultured bacterium
HQ597353.1.1507	1	1	0	Bacteria	Acidobacteria	Subgroup 6	uncultured Acidobacteria bacterium	uncultured Acidobacteria bacterium	uncultured Acidobacteria bacterium	uncultured Acidobacteria bacterium
SH522847.07FU-KP995458-reps	1	1	0	Fungi	Basidiomycota	Agaricomycetes	Agaricales	unidentified	unidentified	unidentified
GU808333.1.1522	1	1	0	Bacteria	Actinobacteria	Actinobacteria	Streptomycetales	Streptomycetaceae	Streptomyces	Streptomyces sp. VITTK3
KC172305.1.1672	1	0	1	Bacteria	Acidobacteria	Blastocatellia (Subgroup 4)	Pyrinomonadales	Pyrinomonadaceae	RB41	uncultured Acidobacteria bacterium
EU135098.1.1357	1	1	0	Bacteria	Planctomycetes	Planctomycetacia	Pirellulales	Pirellulaceae	Pirellula	uncultured bacterium
JN178018.1.1545	1	1	0	Bacteria	Proteobacteria	Deltaproteobacteria	RCP2-54	uncultured bacterium	uncultured bacterium	uncultured bacterium
JN178860.1.1555	1	0	1	Bacteria	Gemmatimonadetes	S0134 terrestrial group	uncultured bacterium	uncultured bacterium	uncultured bacterium	uncultured bacterium
KJ192082.1.1494	1	1	0	Bacteria	Bacteroidetes	Bacteroidia	Chitinophagales	Chitinophagaceae	uncultured	uncultured Chitinophagaceae bacterium
FPLS01014627.16.1478	1	0	1	Bacteria	Proteobacteria	Alphaproteobacteria	Rhizobiales	Xanthobacteraceae	Rhodoplanes	metagenome
AB672192.1.1431	1	0	1	Bacteria	Armatimonadetes	Fimbriimonadia	Fimbriimonadales	Fimbriimonadaceae	uncultured bacterium	uncultured bacterium
KC554356.1.1541	1	0	1	Bacteria	Actinobacteria	Thermoleophilia	Solirubrobacterales	Solirubrobacteraceae	Solirubrobacter	uncultured bacterium
JX575612.1.1447	1	0	1	Bacteria	Actinobacteria	Acidimicrobiia	Microtrichales	Iamiaceae	Iamia	uncultured bacterium
KF712671.1.1490	1	0	1	Bacteria	Acidobacteria	Blastocatellia (Subgroup 4)	Blastocatellales	Blastocatellaceae	JGI 0001001-H03	uncultured bacterium
FJ479122.1.1510	1	0	1	Bacteria	Actinobacteria	Rubrobacteria	Rubrobacterales	Rubrobacteriaceae	Rubrobacter	uncultured bacterium
FM179380.206052.208197	1	0	1	Bacteria	Proteobacteria	Alphaproteobacteria	Rickettsiales	Mitochondria	Vitis vinifera (wine grape)	Vitis vinifera (wine grape)
HQ119986.1.1493	1	0	1	Bacteria	Acidobacteria	Blastocatellia (Subgroup 4)	Blastocatellales	Blastocatellaceae	uncultured	uncultured bacterium
FPLL01002951.10.1548	1	1	0	Bacteria	Verrucomicrobia	Verrucomicrobiae	Opitutales	Opitutaceae	Opitutus	metagenome
JQ323117.1.1458	1	1	0	Bacteria	Proteobacteria	Alphaproteobacteria	Rhizobiales	Xanthobacteraceae	uncultured	uncultured bacterium
EF612355.1.1493	1	0	1	Bacteria	Acidobacteria	Subgroup 6	uncultured Acidobacteria bacterium	uncultured Acidobacteria bacterium	uncultured Acidobacteria bacterium	uncultured Acidobacteria bacterium
FJ543017.1.1513	1	1	0	Bacteria	Verrucomicrobia	Verrucomicrobiae	Verrucomicrobiales	Rubritaleaceae	Luteolibacter	uncultured Verrucomicrobiaceae bacterium
DQ499280.1.1513	1	0	1	Bacteria	Acidobacteria	Subgroup 6	uncultured bacterium	uncultured bacterium	uncultured bacterium	uncultured bacterium
JX280084.1.1513	1	0	1	Bacteria	Acidobacteria	Subgroup 6	uncultured bacterium	uncultured bacterium	uncultured bacterium	uncultured bacterium
JN178243.1.1522	1	0	1	Bacteria	Planctomycetes	Planctomycetacia	Pirellulales	Pirellulaceae	Pirellula	uncultured bacterium
SH490914.07FU-JX340144-reps-singleton	1	0	1	Fungi	unidentified	unidentified	unidentified	unidentified	unidentified	unidentified
SH184176.07FU-KC438382-reps	1	1	0	Fungi	Ascomycota	Dothideomycetes	Pleosporales	Sporormiaceae	unidentified	unidentified
FPLP01009683.16.1526	1	1	0	Bacteria	Proteobacteria	Gammaproteobacteria	Betaproteobacteriales	Burkholderiaceae	Rubrivivax	metagenome
EU335188.1.1475	1	1	0	Bacteria	Proteobacteria	Alphaproteobacteria	Dongiales	Dongiaceae	Dongia	uncultured bacterium
GU124695.1.1540	1	1	0	Bacteria	Proteobacteria	Gammaproteobacteria	Pseudomonadales	Pseudomonadaceae	Pseudomonas	Pseudomonas sp. CT9
JX080249.1.1484	1	1	0	Bacteria	Acidobacteria	Subgroup 25	uncultured bacterium	uncultured bacterium	uncultured bacterium	uncultured bacterium
AP011960.87922.89406	1	1	0	Bacteria	Cyanobacteria	Oxyphotobacteria	Chloroplast	Fistulifera solaris	Fistulifera solaris	Fistulifera solaris
AY177767.1.1490	1	1	0	Bacteria	Bacteroidetes	Bacteroidia	Chitinophagales	Chitinophagaceae	uncultured	uncultured Flavobacterium sp.
HQ660787.1.1550	1	0	1	Bacteria	Firmicutes	Negativicutes	Selenomonadales	Veillonellaceae	Pelosinus	uncultured bacterium
KC554389.1.1543	1	0	1	Bacteria	Actinobacteria	Thermoleophilia	Gaiellales	uncultured	uncultured bacterium	uncultured bacterium
LN833487.1.1515	1	1	0	Bacteria	Firmicutes	Bacilli	Bacillales	Bacillaceae	Bacillus	uncultured Bacillus sp.
FJ478609.1.1521	1	1	0	Bacteria	Acidobacteria	Subgroup 6	uncultured bacterium	uncultured bacterium	uncultured bacterium	uncultured bacterium
AB179503.1.1499	1	0	1	Bacteria	Proteobacteria	Gammaproteobacteria	Salinisphaerales	Solimonadaceae	Polycyclovorans	uncultured bacterium
JQ711704.1.1475	1	0	1	Bacteria	Proteobacteria	Alphaproteobacteria	Rhodospirillales	Magnetospirillaceae	Magnetospirillum	uncultured bacterium
FPLS01009845.10.1458	1	0	1	Bacteria	Actinobacteria	Thermoleophilia	Solirubrobacterales	Solirubrobacteraceae	Solirubrobacter	metagenome
FPLS01048364.8.1503	1	0	1	Bacteria	Proteobacteria	Deltaproteobacteria	Myxococcales	Haliangiaceae	Haliangium	metagenome
EU979080.1.1509	1	0	1	Bacteria	BRC1	uncultured Acidobacteria bacterium	uncultured Acidobacteria bacterium	uncultured Acidobacteria bacterium	uncultured Acidobacteria bacterium	uncultured Acidobacteria bacterium
FPLS01033185.17.1484	1	0	1	Bacteria	Proteobacteria	Alphaproteobacteria	Reyranellales	Reyranellaceae	Reyranella	metagenome
KJ191969.1.1450	1	0	1	Bacteria	Proteobacteria	Alphaproteobacteria	Rhizobiales	Xanthobacteraceae	Rhodoplanes	uncultured Hyphomicrobiaceae bacterium
JQ769882.1.1498	1	0	1	Bacteria	Acidobacteria	Holophagae	Subgroup 7	uncultured bacterium	uncultured bacterium	uncultured bacterium
DQ303296.1.1480	1	0	1	Bacteria	Proteobacteria	Alphaproteobacteria	Rhizobiales	Xanthobacteraceae	Bradyrhizobium	uncultured Bradyrhizobium sp.
JN869159.1.1492	1	0	1	Bacteria	Planctomycetes	Planctomycetacia	Gemmatales	Gemmataceae	Gemmata	uncultured bacterium
JF776920.1.1451	1	0	1	Bacteria	Proteobacteria	Gammaproteobacteria	Betaproteobacteriales	Burkholderiaceae	Massilia	uncultured beta proteobacterium
FJ444658.1.1512	1	0	1	Bacteria	Gemmatimonadetes	Gemmatimonadetes	Gemmatimonadales	Gemmatimonadaceae	uncultured	uncultured bacterium
HQ118512.1.1531	1	1	0	Bacteria	Acidobacteria	Blastocatellia (Subgroup 4)	Pyrinomonadales	Pyrinomonadaceae	RB41	uncultured bacterium
FJ479405.1.1509	1	0	1	Bacteria	Actinobacteria	Thermoleophilia	Solirubrobacterales	67-14	uncultured bacterium	uncultured bacterium
KC554506.1.1520	1	0	1	Bacteria	Actinobacteria	Acidimicrobiia	IMCC26256	uncultured bacterium	uncultured bacterium	uncultured bacterium
ASJV01103755.9882.11361	1	0	1	Bacteria	Cyanobacteria	Oxyphotobacteria	Chloroplast	Capsicum annuum var. glabriusculum	Capsicum annuum var. glabriusculum	Capsicum annuum var. glabriusculum
JX080268.1.1494	1	0	1	Bacteria	Verrucomicrobia	Verrucomicrobiae	Pedosphaerales	Pedosphaeraceae	uncultured bacterium	uncultured bacterium
FPLL01007009.11.1544	1	1	0	Bacteria	Acidobacteria	Subgroup 6	metagenome	metagenome	metagenome	metagenome
FJ479144.1.1520	1	0	1	Bacteria	Acidobacteria	Blastocatellia (Subgroup 4)	Pyrinomonadales	Pyrinomonadaceae	RB41	uncultured bacterium
KT905721.1.1512	1	0	1	Bacteria	Actinobacteria	Actinobacteria	Propionibacteriales	Nocardioidaceae	Nocardioides	uncultured bacterium
LKHV01000004.167292.168796	1	1	0	Bacteria	Proteobacteria	Gammaproteobacteria	Gammaproteobacteria Incertae Sedis	Unknown Family	Candidatus Berkiella	Candidatus Berkiella cookevillensis
KX753116.1.1452	1	0	1	Bacteria	Planctomycetes	Phycisphaerae	Tepidisphaerales	WD2101 soil group	uncultured bacterium	uncultured bacterium
JF776893.1.1404	1	0	1	Bacteria	Proteobacteria	Alphaproteobacteria	Caulobacterales	Caulobacteraceae	Phenylobacterium	uncultured alpha proteobacterium
JX114414.1.1512	1	0	1	Bacteria	Acidobacteria	Subgroup 6	uncultured Acidobacteria bacterium	uncultured Acidobacteria bacterium	uncultured Acidobacteria bacterium	uncultured Acidobacteria bacterium
JN177827.1.1524	1	0	1	Bacteria	Proteobacteria	Gammaproteobacteria	Betaproteobacteriales	Nitrosomonadaceae	MND1	uncultured bacterium
FJ479113.1.1508	1	0	1	Bacteria	Actinobacteria	Thermoleophilia	Gaiellales	uncultured	uncultured bacterium	uncultured bacterium
HQ697818.1.1517	1	0	1	Bacteria	Verrucomicrobia	Verrucomicrobiae	Pedosphaerales	Pedosphaeraceae	uncultured bacterium	uncultured bacterium
SH434798.07FU-FJ266490-refs	1	1	0	Fungi	Ascomycota	Dothideomycetes	Pleosporales	Pleosporaceae	Alternaria	terricola
FPLL01008822.11.1544	1	0	1	Bacteria	Acidobacteria	Subgroup 6	metagenome	metagenome	metagenome	metagenome
FPLS01039396.12.1527	1	0	1	Bacteria	Proteobacteria	Gammaproteobacteria	Cellvibrionales	Cellvibrionaceae	Cellvibrio	metagenome
EU589280.1.1463	1	0	1	Bacteria	Proteobacteria	Alphaproteobacteria	Dongiales	Dongiaceae	Dongia	uncultured soil bacterium
JX945566.1.1554	1	0	1	Bacteria	Acidobacteria	Blastocatellia (Subgroup 4)	Pyrinomonadales	Pyrinomonadaceae	RB41	uncultured Acidobacterium sp.
AY493954.1.1446	1	0	1	Bacteria	Bacteroidetes	Bacteroidia	Cytophagales	Microscillaceae	uncultured	uncultured soil bacterium
AY221076.1.1478	1	0	1	Bacteria	Proteobacteria	Alphaproteobacteria	Rhizobiales	Xanthobacteraceae	uncultured	uncultured bacterium
EU134153.1.1328	1	0	1	Bacteria	Chloroflexi	Anaerolineae	SBR1031	A4b	uncultured bacterium	uncultured bacterium
JN178246.1.1481	1	0	1	Bacteria	Proteobacteria	Alphaproteobacteria	Rhizobiales	Devosiaceae	Devosia	uncultured bacterium
JN417580.1.1529	1	1	0	Bacteria	Proteobacteria	Gammaproteobacteria	Betaproteobacteriales	Nitrosomonadaceae	MND1	uncultured soil bacterium
SH193145.07FU-JX981468-reps	1	0	1	Fungi	Ascomycota	Dothideomycetes	Pleosporales	Pleosporaceae	Pyrenophora	lolii
JN367225.1.1466	1	0	1	Bacteria	Rokubacteria	NC10	Rokubacteriales	uncultured bacterium	uncultured bacterium	uncultured bacterium
AY921662.1.1374	1	1	0	Bacteria	Acidobacteria	Blastocatellia (Subgroup 4)	Blastocatellales	Blastocatellaceae	uncultured	uncultured Acidobacteria bacterium
JN037958.1.1527	1	0	1	Bacteria	Planctomycetes	BD7-11	uncultured planctomycete	uncultured planctomycete	uncultured planctomycete	uncultured planctomycete
FJ236056.1.1500	1	1	0	Bacteria	Planctomycetes	Planctomycetacia	Planctomycetales	uncultured	uncultured Planctomyces sp.	uncultured Planctomyces sp.
FPLS01048608.16.1531	1	0	1	Bacteria	Proteobacteria	Gammaproteobacteria	Betaproteobacteriales	Burkholderiaceae	Xylophilus	metagenome
KC172193.1.1504	1	0	1	Bacteria	Nitrospirae	Nitrospira	Nitrospirales	Nitrospiraceae	Nitrospira	uncultured Nitrospirae bacterium
SH196911.07FU-HF970246-reps	1	0	1	Fungi	Glomeromycota	Glomeromycetes	Diversisporales	Diversisporaceae	unidentified	unidentified
JQ793526.1.1521	1	1	0	Bacteria	Firmicutes	Bacilli	Bacillales	Bacillaceae	Bacillus	uncultured Bacillus sp.
FM209344.1.1496	1	0	1	Bacteria	Proteobacteria	Gammaproteobacteria	Betaproteobacteriales	Burkholderiaceae	Caenimonas	uncultured bacterium
KC331302.1.1518	1	0	1	Bacteria	Acidobacteria	Subgroup 6	uncultured bacterium	uncultured bacterium	uncultured bacterium	uncultured bacterium
HQ397104.1.1485	1	1	0	Bacteria	Acidobacteria	Blastocatellia (Subgroup 4)	Blastocatellales	Blastocatellaceae	uncultured	uncultured Acidobacteria bacterium
JX489870.1.1499	1	0	1	Bacteria	Proteobacteria	Gammaproteobacteria	Steroidobacterales	Steroidobacteraceae	Steroidobacter	uncultured soil bacterium
HQ827913.1.1480	1	0	1	Bacteria	Planctomycetes	Pla4 lineage	uncultured bacterium	uncultured bacterium	uncultured bacterium	uncultured bacterium
FPLS01001335.15.1481	1	0	1	Bacteria	Proteobacteria	Alphaproteobacteria	Rhizobiales	Rhizobiaceae	Mesorhizobium	metagenome
SH185946.07FU-JF432973-reps	1	0	1	Fungi	Ascomycota	Sordariomycetes	Hypocreales	Nectriaceae	unidentified	unidentified
JQ861378.1.1499	1	0	1	Bacteria	Bacteroidetes	Bacteroidia	Chitinophagales	Chitinophagaceae	Flavisolibacter	uncultured Bacteroidetes bacterium
KJ540847.1.1479	1	0	1	Bacteria	Proteobacteria	Deltaproteobacteria	Myxococcales	bacteriap25	uncultured delta proteobacterium	uncultured delta proteobacterium
JN178478.1.1485	1	0	1	Bacteria	Proteobacteria	Alphaproteobacteria	Rhizobiales	Rhizobiaceae	Mesorhizobium	uncultured bacterium
FPLL01005693.15.1530	1	0	1	Bacteria	Proteobacteria	Gammaproteobacteria	Oceanospirillales	Pseudohongiellaceae	BIyi10	metagenome
HM131973.1.1518	1	1	0	Bacteria	Verrucomicrobia	Verrucomicrobiae	Pedosphaerales	Pedosphaeraceae	uncultured soil bacterium	uncultured soil bacterium
JX079378.1.1528	1	0	1	Bacteria	Proteobacteria	Gammaproteobacteria	Betaproteobacteriales	Nitrosomonadaceae	MND1	uncultured Burkholderia sp.
FPLS01016585.16.1534	1	0	1	Bacteria	Proteobacteria	Gammaproteobacteria	Betaproteobacteriales	Nitrosomonadaceae	IS-44	metagenome
KF494616.1.1525	1	0	1	Bacteria	Acidobacteria	Blastocatellia (Subgroup 4)	Pyrinomonadales	Pyrinomonadaceae	RB41	uncultured bacterium
FPLS01030589.10.1237	1	0	1	Bacteria	Proteobacteria	Gammaproteobacteria	Betaproteobacteriales	Burkholderiaceae	Variovorax	metagenome
JX120407.1.1496	1	1	0	Bacteria	Proteobacteria	Gammaproteobacteria	Betaproteobacteriales	TRA3-20	uncultured bacterium	uncultured bacterium
DQ017911.1.1452	1	0	1	Bacteria	Chloroflexi	Anaerolineae	SBR1031	A4b	uncultured bacterium	uncultured bacterium
HM186516.1.1378	1	0	1	Bacteria	Bacteroidetes	Bacteroidia	Chitinophagales	Chitinophagaceae	Parasegetibacter	uncultured bacterium
KC331564.1.1515	1	0	1	Bacteria	Acidobacteria	Subgroup 6	uncultured bacterium	uncultured bacterium	uncultured bacterium	uncultured bacterium
FPLM01005731.11.1525	1	0	1	Bacteria	Planctomycetes	Planctomycetacia	Pirellulales	Pirellulaceae	Pir4 lineage	metagenome
AB636940.1.1445	1	0	1	Bacteria	Proteobacteria	Alphaproteobacteria	Sphingomonadales	Sphingomonadaceae	Altererythrobacter	uncultured bacterium
GZ868972.8.1529	1	1	0	Bacteria	Firmicutes	Bacilli	Bacillales	Bacillaceae	Bacillus	unidentified

## Sheet: degree metrics SRz
Table S4. SRz network degree metrics. In blue, responsive-to-water-deficit hub nodes.
OTU ID	total degree	negative degree	positive degree	Kingdom	Phylum	Class	Order	Family	Genus	Species
LN572787.1.1367	39	22	17	Bacteria	Bacteroidetes	Bacteroidia	Cytophagales	Microscillaceae	uncultured	uncultured bacterium
KJ535391.1.1590	27	25	2	Bacteria	Proteobacteria	Gammaproteobacteria	Pseudomonadales	Pseudomonadaceae	Pseudomonas	Pseudomonas putida
KJ535381.1.1573	24	22	2	Bacteria	Proteobacteria	Gammaproteobacteria	Pseudomonadales	Pseudomonadaceae	Pseudomonas	Pseudomonas plecoglossicida
KC554542.1.1541	23	0	23	Bacteria	Actinobacteria	Thermoleophilia	Solirubrobacterales	Solirubrobacteraceae	Solirubrobacter	uncultured bacterium
SH228414.07FU-AJ512433-refs	22	0	22	Fungi	Ascomycota	Saccharomycetes	Saccharomycetales	Saccharomycodaceae	Hanseniaspora	guilliermondii
HQ190482.1.1523	22	0	22	Bacteria	Acidobacteria	Subgroup 6	uncultured bacterium	uncultured bacterium	uncultured bacterium	uncultured bacterium
FPLS01004003.9.1527	22	13	9	Bacteria	Proteobacteria	Gammaproteobacteria	Betaproteobacteriales	Nitrosomonadaceae	MND1	metagenome
FPLL01006124.11.1514	22	0	22	Bacteria	Planctomycetes	Planctomycetacia	Pirellulales	Pirellulaceae	uncultured	metagenome
JF776903.1.1469	21	1	20	Bacteria	Actinobacteria	Thermoleophilia	Solirubrobacterales	67-14	uncultured actinobacterium	uncultured actinobacterium
HM447714.1.1372	21	1	20	Bacteria	Gemmatimonadetes	BD2-11 terrestrial group	uncultured bacterium	uncultured bacterium	uncultured bacterium	uncultured bacterium
AH012920.32772.34324	21	0	21	Bacteria	Acidobacteria	Blastocatellia (Subgroup 4)	Pyrinomonadales	Pyrinomonadaceae	RB41	uncultured Acidobacteria bacterium
FPLS01015190.16.1525	21	0	21	Bacteria	Gemmatimonadetes	Gemmatimonadetes	Gemmatimonadales	Gemmatimonadaceae	uncultured	metagenome
FJ801219.1.1511	21	0	21	Bacteria	Proteobacteria	Gammaproteobacteria	Xanthomonadales	Xanthomonadaceae	Arenimonas	uncultured bacterium
JN178546.1.1551	21	0	21	Bacteria	Actinobacteria	Thermoleophilia	Solirubrobacterales	67-14	uncultured bacterium	uncultured bacterium
SH192544.07FU-EF027373-reps	20	0	20	Fungi	Ascomycota	Sordariomycetes	Hypocreales	unidentified	unidentified	unidentified
EU979032.1.1489	20	0	20	Bacteria	Acidobacteria	Blastocatellia (Subgroup 4)	Blastocatellales	Blastocatellaceae	JGI 0001001-H03	uncultured Acidobacteria bacterium
FPLS01017859.13.1516	20	0	20	Bacteria	Acidobacteria	Blastocatellia (Subgroup 4)	Blastocatellales	Blastocatellaceae	JGI 0001001-H03	metagenome
FPLS01058742.12.1551	20	0	20	Bacteria	Acidobacteria	Blastocatellia (Subgroup 4)	Pyrinomonadales	Pyrinomonadaceae	RB41	metagenome
LN571230.1.1324	20	2	18	Bacteria	Proteobacteria	Alphaproteobacteria	Rhizobiales	Xanthobacteraceae	uncultured	uncultured bacterium
AY955094.1.1528	20	1	19	Bacteria	Proteobacteria	Gammaproteobacteria	Betaproteobacteriales	Burkholderiaceae	Caenimonas	uncultured bacterium
FJ479241.1.1521	20	0	20	Bacteria	Acidobacteria	Blastocatellia (Subgroup 4)	Pyrinomonadales	Pyrinomonadaceae	RB41	uncultured bacterium
SH198027.07FU-EF652036-refs	20	0	20	Fungi	Ascomycota	Eurotiomycetes	Eurotiales	Aspergillaceae	Aspergillus	penicillioides
FPLS01057815.13.1529	20	4	16	Bacteria	Proteobacteria	Gammaproteobacteria	CCD24	metagenome	metagenome	metagenome
HQ190454.1.1493	20	0	20	Bacteria	Bacteroidetes	Bacteroidia	Cytophagales	Microscillaceae	uncultured	uncultured bacterium
DQ378260.1.1446	20	0	20	Bacteria	Proteobacteria	Alphaproteobacteria	Puniceispirillales	Puniceispirillales Incertae Sedis	Constrictibacter	uncultured soil bacterium
KC554353.1.1542	20	0	20	Bacteria	Actinobacteria	Rubrobacteria	Rubrobacterales	Rubrobacteriaceae	Rubrobacter	uncultured bacterium
HQ863992.1.1526	20	0	20	Bacteria	Acidobacteria	Blastocatellia (Subgroup 4)	Pyrinomonadales	Pyrinomonadaceae	RB41	uncultured bacterium
SH204782.07FU-AB499778-reps	20	0	20	Fungi	Ascomycota	Dothideomycetes	Pleosporales	unidentified	unidentified	unidentified
HQ864005.1.1524	20	0	20	Bacteria	Acidobacteria	Blastocatellia (Subgroup 4)	Pyrinomonadales	Pyrinomonadaceae	RB41	uncultured bacterium
SH379501.07FU-HQ630322-refs	19	0	19	Fungi	Mortierellomycota	Mortierellomycetes	Mortierellales	Mortierellaceae	Mortierella	horticola
JQ711702.1.1512	19	0	19	Bacteria	Firmicutes	Clostridia	Clostridiales	Gracilibacteraceae	Gracilibacter	uncultured bacterium
JX120488.1.1484	19	0	19	Bacteria	Firmicutes	Clostridia	Clostridiales	Gracilibacteraceae	Lutispora	uncultured bacterium
KF037254.1.1423	19	0	19	Bacteria	Proteobacteria	Alphaproteobacteria	Caulobacterales	Hyphomonadaceae	Hirschia	uncultured bacterium
GBEF01033141.387.1869	19	18	1	Bacteria	Proteobacteria	Alphaproteobacteria	Rickettsiales	Mitochondria	Solanum melongena (eggplant)	Solanum melongena (eggplant)
AY491561.1.1489	19	0	19	Bacteria	Bacteroidetes	Bacteroidia	Chitinophagales	Chitinophagaceae	Parasegetibacter	uncultured bacterium
KT905744.1.1541	19	3	16	Bacteria	Actinobacteria	Thermoleophilia	Gaiellales	uncultured	uncultured bacterium	uncultured bacterium
JX521205.1.1506	19	0	19	Bacteria	Planctomycetes	Planctomycetacia	Pirellulales	Pirellulaceae	Pir4 lineage	uncultured bacterium
JQ800722.1.1453	18	0	18	Bacteria	Proteobacteria	Alphaproteobacteria	Sphingomonadales	Sphingomonadaceae	Altererythrobacter	uncultured bacterium
FPLS01051208.10.1550	18	0	18	Bacteria	Acidobacteria	Blastocatellia (Subgroup 4)	Pyrinomonadales	Pyrinomonadaceae	RB41	metagenome
KF494635.1.1520	18	0	18	Bacteria	Acidobacteria	Subgroup 6	uncultured bacterium	uncultured bacterium	uncultured bacterium	uncultured bacterium
HQ119268.1.1506	18	0	18	Bacteria	Proteobacteria	Gammaproteobacteria	Betaproteobacteriales	TRA3-20	uncultured bacterium	uncultured bacterium
HQ119769.1.1500	18	2	16	Bacteria	Bacteroidetes	Bacteroidia	Chitinophagales	Chitinophagaceae	Flavisolibacter	uncultured bacterium
JN417553.1.1542	18	0	18	Bacteria	Firmicutes	Bacilli	Bacillales	Bacillaceae	Bacillus	uncultured soil bacterium
FPLS01010502.16.1531	18	1	17	Bacteria	Proteobacteria	Gammaproteobacteria	CCD24	metagenome	metagenome	metagenome
FJ479580.1.1507	18	3	15	Bacteria	Actinobacteria	Thermoleophilia	Solirubrobacterales	Solirubrobacteraceae	Solirubrobacter	uncultured bacterium
AY281355.1.1380	18	0	18	Bacteria	Acidobacteria	Blastocatellia (Subgroup 4)	Pyrinomonadales	Pyrinomonadaceae	RB41	uncultured Acidobacteria bacterium
JN178475.1.1487	18	0	18	Bacteria	Proteobacteria	Alphaproteobacteria	Rhizobiales	uncultured	uncultured bacterium	uncultured bacterium
JN178532.1.1478	18	3	15	Bacteria	Proteobacteria	Alphaproteobacteria	Rhizobiales	Rhizobiales Incertae Sedis	Nordella	uncultured bacterium
AY922075.1.1366	18	1	17	Bacteria	Chloroflexi	Anaerolineae	Anaerolineales	Anaerolineaceae	uncultured	uncultured Chloroflexi bacterium
EU881323.1.1504	18	0	18	Bacteria	Proteobacteria	Gammaproteobacteria	Steroidobacterales	Steroidobacteraceae	uncultured	uncultured bacterium
FPLS01019569.11.1479	18	0	18	Bacteria	Proteobacteria	Alphaproteobacteria	Sphingomonadales	Sphingomonadaceae	Ellin6055	metagenome
HQ190402.1.1502	17	13	4	Bacteria	Proteobacteria	Gammaproteobacteria	Betaproteobacteriales	Nitrosomonadaceae	MND1	uncultured bacterium
GQ037182.1.1359	17	1	16	Bacteria	Planctomycetes	Planctomycetacia	Planctomycetales	uncultured	uncultured bacterium	uncultured bacterium
JF718670.1.1487	17	2	15	Bacteria	Actinobacteria	Acidimicrobiia	IMCC26256	uncultured bacterium	uncultured bacterium	uncultured bacterium
GU260711.12653.14166	17	11	6	Bacteria	Acidobacteria	Blastocatellia (Subgroup 4)	Blastocatellales	Blastocatellaceae	JGI 0001001-H03	uncultured bacterium 164
FPLS01006001.28.1493	17	0	17	Bacteria	Proteobacteria	Alphaproteobacteria	Caulobacterales	Caulobacteraceae	Caulobacter	metagenome
HQ120473.1.1492	17	0	17	Bacteria	Acidobacteria	Blastocatellia (Subgroup 4)	Blastocatellales	Blastocatellaceae	Stenotrophobacter	uncultured bacterium
KC331455.1.1498	17	0	17	Bacteria	Proteobacteria	Gammaproteobacteria	Betaproteobacteriales	TRA3-20	uncultured bacterium	uncultured bacterium
HQ114208.1.1432	17	0	17	Bacteria	Chloroflexi	Anaerolineae	Anaerolineales	Anaerolineaceae	uncultured	uncultured bacterium
KT361126.1.1526	17	0	17	Bacteria	Planctomycetes	Planctomycetacia	Pirellulales	Pirellulaceae	Pir4 lineage	uncultured bacterium
JQ770105.1.1486	17	0	17	Bacteria	Planctomycetes	Planctomycetacia	Planctomycetales	uncultured	uncultured bacterium	uncultured bacterium
JX647771.1.1506	17	0	17	Bacteria	Proteobacteria	Gammaproteobacteria	CCD24	uncultured bacterium	uncultured bacterium	uncultured bacterium
KJ540648.1.1478	17	0	17	Bacteria	Acidobacteria	Blastocatellia (Subgroup 4)	Pyrinomonadales	Pyrinomonadaceae	RB41	uncultured Acidobacteria bacterium
FPLS01042034.16.1555	17	0	17	Bacteria	Acidobacteria	Blastocatellia (Subgroup 4)	Pyrinomonadales	Pyrinomonadaceae	RB41	metagenome
KC554506.1.1520	17	2	15	Bacteria	Actinobacteria	Acidimicrobiia	IMCC26256	uncultured bacterium	uncultured bacterium	uncultured bacterium
KJ540662.1.1490	17	0	17	Bacteria	Acidobacteria	Subgroup 6	uncultured Acidobacteria bacterium	uncultured Acidobacteria bacterium	uncultured Acidobacteria bacterium	uncultured Acidobacteria bacterium
KP686623.1.1452	17	0	17	Bacteria	Bacteroidetes	Bacteroidia	Chitinophagales	Saprospiraceae	Phaeodactylibacter	uncultured bacterium
DQ108394.1.1457	17	0	17	Bacteria	Proteobacteria	Alphaproteobacteria	Caulobacterales	Caulobacteraceae	Brevundimonas	Brevundimonas sp. Tibet-IBa1
KC554389.1.1543	17	0	17	Bacteria	Actinobacteria	Thermoleophilia	Gaiellales	uncultured	uncultured bacterium	uncultured bacterium
HQ697378.1.1492	17	0	17	Bacteria	Planctomycetes	Planctomycetacia	Pirellulales	Pirellulaceae	Pirellula	uncultured bacterium
JN037854.1.1516	17	0	17	Bacteria	Acidobacteria	Subgroup 6	uncultured Acidobacteria bacterium	uncultured Acidobacteria bacterium	uncultured Acidobacteria bacterium	uncultured Acidobacteria bacterium
JN559169.1.1523	16	1	15	Bacteria	Acidobacteria	Blastocatellia (Subgroup 4)	Pyrinomonadales	Pyrinomonadaceae	RB41	uncultured bacterium
GQ156841.1.1492	16	0	16	Bacteria	Proteobacteria	Gammaproteobacteria	Betaproteobacteriales	TRA3-20	uncultured bacterium	uncultured bacterium
LC093159.1.1501	16	0	16	Bacteria	Proteobacteria	Gammaproteobacteria	Betaproteobacteriales	Burkholderiaceae	Ramlibacter	uncultured bacterium
SH192542.07FU-JQ606830-reps	16	1	15	Fungi	Ascomycota	Sordariomycetes	unidentified	unidentified	unidentified	unidentified
JN868888.1.1484	16	4	12	Bacteria	Gemmatimonadetes	Gemmatimonadetes	Gemmatimonadales	Gemmatimonadaceae	uncultured	uncultured bacterium
KC331345.1.1513	16	0	16	Bacteria	Acidobacteria	Subgroup 6	uncultured bacterium	uncultured bacterium	uncultured bacterium	uncultured bacterium
FPLS01052098.16.1520	15	1	14	Bacteria	Bacteroidetes	Bacteroidia	Chitinophagales	Chitinophagaceae	uncultured	metagenome
FPLS01043612.11.1525	15	1	14	Bacteria	Proteobacteria	Gammaproteobacteria	Betaproteobacteriales	Nitrosomonadaceae	Ellin6067	metagenome
JF135998.1.1380	15	1	14	Bacteria	Acidobacteria	Blastocatellia (Subgroup 4)	Pyrinomonadales	Pyrinomonadaceae	RB41	uncultured bacterium
KJ191858.1.1515	15	1	14	Bacteria	Acidobacteria	Subgroup 6	uncultured Acidobacteria bacterium	uncultured Acidobacteria bacterium	uncultured Acidobacteria bacterium	uncultured Acidobacteria bacterium
HM186062.1.1338	15	1	14	Bacteria	Acidobacteria	Blastocatellia (Subgroup 4)	Blastocatellales	Blastocatellaceae	OLB17	uncultured bacterium
AM934950.1.1342	15	0	15	Bacteria	Gemmatimonadetes	Gemmatimonadetes	Gemmatimonadales	Gemmatimonadaceae	Gemmatimonas	uncultured Gemmatimonadetes bacterium
SH458505.07FU-AY264267-reps-singleton	15	0	15	Fungi	Ascomycota	Sordariomycetes	Hypocreales	Nectriaceae	Fusarium	unidentified
FPLS01027507.9.1523	15	0	15	Bacteria	Proteobacteria	Gammaproteobacteria	Gammaproteobacteria Incertae Sedis	Unknown Family	Acidibacter	metagenome
JF168404.1.1346	15	0	15	Bacteria	Actinobacteria	Acidimicrobiia	Microtrichales	Iamiaceae	Iamia	uncultured bacterium
JN869164.1.1474	15	0	15	Bacteria	Proteobacteria	Alphaproteobacteria	Caulobacterales	Caulobacteraceae	Caulobacter	uncultured bacterium
DQ906819.1.1479	15	0	15	Bacteria	Firmicutes	Bacilli	Bacillales	Bacillaceae	Bacillus	uncultured bacterium
KJ540876.1.1463	15	1	14	Bacteria	Nitrospirae	Nitrospira	Nitrospirales	Nitrospiraceae	Nitrospira	uncultured Nitrospira sp.
HQ597143.1.1506	15	0	15	Bacteria	Acidobacteria	Subgroup 6	uncultured Acidobacteria bacterium	uncultured Acidobacteria bacterium	uncultured Acidobacteria bacterium	uncultured Acidobacteria bacterium
LN833487.1.1515	15	6	9	Bacteria	Firmicutes	Bacilli	Bacillales	Bacillaceae	Bacillus	uncultured Bacillus sp.
KF494536.1.1496	15	3	12	Bacteria	Gemmatimonadetes	Gemmatimonadetes	Gemmatimonadales	Gemmatimonadaceae	uncultured	uncultured bacterium
FPLL01004498.11.1479	15	0	15	Bacteria	Proteobacteria	Alphaproteobacteria	Rhizobiales	Xanthobacteraceae	Rhodoplanes	metagenome
SH207979.07FU-AB540575-refs	15	0	15	Fungi	Ascomycota	Sordariomycetes	Hypocreales	Hypocreales_fam_Incertae_sedis	Acremonium	persicinum
X97432.1.1464	15	13	2	Bacteria	Firmicutes	Clostridia	Clostridiales	Clostridiaceae 1	Clostridium sensu stricto 1	Clostridium vincentii
HQ119073.1.1501	15	4	11	Bacteria	Planctomycetes	Planctomycetacia	Planctomycetales	uncultured	uncultured bacterium	uncultured bacterium
KJ191853.1.1517	15	0	15	Bacteria	Acidobacteria	Subgroup 6	uncultured Acidobacteria bacterium	uncultured Acidobacteria bacterium	uncultured Acidobacteria bacterium	uncultured Acidobacteria bacterium
KJ540715.1.1480	15	1	14	Bacteria	Acidobacteria	Blastocatellia (Subgroup 4)	Pyrinomonadales	Pyrinomonadaceae	RB41	uncultured Acidobacteria bacterium
DQ416799.1.1513	15	15	0	Bacteria	Proteobacteria	Gammaproteobacteria	Pseudomonadales	Pseudomonadaceae	Pseudomonas	Pseudomonas sp. G1DM-43
FJ479302.1.1527	15	1	14	Bacteria	Proteobacteria	Deltaproteobacteria	RCP2-54	uncultured bacterium	uncultured bacterium	uncultured bacterium
EU881210.1.1464	15	0	15	Bacteria	Planctomycetes	Phycisphaerae	Phycisphaerales	Phycisphaeraceae	AKYG587	uncultured bacterium
KJ081611.1.1540	14	2	12	Bacteria	Proteobacteria	Gammaproteobacteria	Betaproteobacteriales	TRA3-20	uncultured proteobacterium	uncultured proteobacterium
KC620683.1.1530	14	0	14	Bacteria	Proteobacteria	Gammaproteobacteria	Betaproteobacteriales	Burkholderiaceae	Noviherbaspirillum	uncultured bacterium
FJ479348.1.1514	14	2	12	Bacteria	Acidobacteria	Subgroup 6	uncultured bacterium	uncultured bacterium	uncultured bacterium	uncultured bacterium
KC331453.1.1520	14	3	11	Bacteria	Proteobacteria	Deltaproteobacteria	Myxococcales	bacteriap25	uncultured bacterium	uncultured bacterium
JQ978618.1.1464	14	2	12	Bacteria	Proteobacteria	Alphaproteobacteria	Dongiales	Dongiaceae	Dongia	uncultured bacterium
LN570859.1.1399	14	0	14	Bacteria	Verrucomicrobia	Verrucomicrobiae	Pedosphaerales	Pedosphaeraceae	uncultured bacterium	uncultured bacterium
HQ190411.1.1458	14	7	7	Bacteria	Proteobacteria	Alphaproteobacteria	Azospirillales	uncultured	uncultured bacterium	uncultured bacterium
KC331323.1.1519	14	3	11	Bacteria	Proteobacteria	Deltaproteobacteria	Myxococcales	bacteriap25	uncultured bacterium	uncultured bacterium
GDAX01048398.486.2474	14	2	12	Bacteria	Cyanobacteria	Oxyphotobacteria	Chloroplast	Carya cathayensis	Carya cathayensis	Carya cathayensis
HM186444.1.1352	14	1	13	Bacteria	Bacteroidetes	Bacteroidia	Cytophagales	Microscillaceae	uncultured	uncultured bacterium
FPLL01002860.8.1522	14	0	14	Bacteria	Proteobacteria	Gammaproteobacteria	Betaproteobacteriales	Burkholderiaceae	Caenimonas	metagenome
KC554167.1.1515	14	3	11	Bacteria	Actinobacteria	MB-A2-108	uncultured bacterium	uncultured bacterium	uncultured bacterium	uncultured bacterium
JQ793383.1.1513	14	3	11	Bacteria	Firmicutes	Bacilli	Bacillales	Bacillaceae	Bacillus	uncultured Bacillaceae bacterium
AY464123.1.1548	14	12	2	Bacteria	Proteobacteria	Gammaproteobacteria	Pseudomonadales	Pseudomonadaceae	Pseudomonas	Pseudomonas sp. FDM13
JN177811.1.1468	14	3	11	Bacteria	Proteobacteria	Alphaproteobacteria	Sphingomonadales	Sphingomonadaceae	Altererythrobacter	uncultured bacterium
JN178456.1.1484	14	3	11	Bacteria	Proteobacteria	Alphaproteobacteria	Rhizobiales	Rhizobiaceae	Mesorhizobium	uncultured bacterium
JQ655778.1.1489	14	2	12	Bacteria	Acidobacteria	Blastocatellia (Subgroup 4)	Blastocatellales	Blastocatellaceae	uncultured	uncultured bacterium
FM992537.1.1508	13	0	13	Bacteria	Firmicutes	Bacilli	Bacillales	Paenibacillaceae	Paenibacillus	Paenibacillus sp. CL2.92
JN087919.1.1518	13	0	13	Bacteria	Proteobacteria	Deltaproteobacteria	Myxococcales	Sandaracinaceae	uncultured	uncultured bacterium
EU335365.1.1496	13	2	11	Bacteria	Acidobacteria	Subgroup 5	uncultured bacterium	uncultured bacterium	uncultured bacterium	uncultured bacterium
JN178415.1.1541	13	0	13	Bacteria	Nitrospirae	Nitrospira	Nitrospirales	Nitrospiraceae	Nitrospira	uncultured bacterium
GQ389033.1.1512	13	12	1	Bacteria	Proteobacteria	Gammaproteobacteria	Pseudomonadales	Pseudomonadaceae	Pseudomonas	uncultured bacterium
JX962747.1.1554	13	0	13	Bacteria	Planctomycetes	vadinHA49	uncultured Planctomycetaceae bacterium	uncultured Planctomycetaceae bacterium	uncultured Planctomycetaceae bacterium	uncultured Planctomycetaceae bacterium
EU236243.1.1393	13	12	1	Bacteria	Proteobacteria	Gammaproteobacteria	Betaproteobacteriales	Chromobacteriaceae	Vogesella	uncultured beta proteobacterium
KF712670.1.1523	13	0	13	Bacteria	Verrucomicrobia	Verrucomicrobiae	Pedosphaerales	Pedosphaeraceae	uncultured bacterium	uncultured bacterium
AXUZ01000033.109.1605	13	0	13	Bacteria	Bacteroidetes	Bacteroidia	Flavobacteriales	Weeksellaceae	Chryseobacterium	Chryseobacterium sp. UNC8MFCol
AY955095.1.1528	13	13	0	Bacteria	Proteobacteria	Gammaproteobacteria	Pseudomonadales	Pseudomonadaceae	Pseudomonas	uncultured bacterium
KC554549.1.1517	12	2	10	Bacteria	Actinobacteria	Acidimicrobiia	IMCC26256	uncultured bacterium	uncultured bacterium	uncultured bacterium
HQ397494.1.1515	12	0	12	Bacteria	Acidobacteria	Subgroup 6	uncultured bacterium	uncultured bacterium	uncultured bacterium	uncultured bacterium
JN579965.1.1567	12	0	12	Bacteria	Proteobacteria	Gammaproteobacteria	Pseudomonadales	Pseudomonadaceae	Pseudomonas	uncultured bacterium
SH181404.07FU-HQ731631-reps	12	0	12	Fungi	Ascomycota	Sordariomycetes	Hypocreales	Nectriaceae	Fusarium	solani
JQ978858.1.1524	12	0	12	Bacteria	Acidobacteria	Blastocatellia (Subgroup 4)	Pyrinomonadales	Pyrinomonadaceae	RB41	uncultured bacterium
SH382125.07FU-DQ222455-refs-singleton	12	11	1	Fungi	Basidiomycota	Tremellomycetes	Filobasidiales	Filobasidiaceae	Filobasidium	stepposum
LNRR01000005.305686.307182	12	12	0	Bacteria	Proteobacteria	Alphaproteobacteria	Sphingomonadales	Sphingomonadaceae	Sphingopyxis	Sphingopyxis sp. H005
SH190975.07FU-AB425974-refs	12	11	1	Fungi	Ascomycota	Sordariomycetes	Glomerellales	Plectosphaerellaceae	Plectosphaerella	oratosquillae
HQ120989.1.1525	12	7	5	Bacteria	Acidobacteria	Subgroup 6	uncultured bacterium	uncultured bacterium	uncultured bacterium	uncultured bacterium
JX485802.1.1524	12	5	7	Bacteria	Actinobacteria	Actinobacteria	Propionibacteriales	Nocardioidaceae	Kribbella	Kribbella sp. Drs08
FOWZ01000003.35306.36798	12	0	12	Bacteria	Proteobacteria	Alphaproteobacteria	Sphingomonadales	Sphingomonadaceae	Erythrobacter	Erythrobacter nanhaisediminis
AM900787.1.1481	12	0	12	Bacteria	Proteobacteria	Alphaproteobacteria	Sphingomonadales	Sphingomonadaceae	Sphingomonas	Sphingomonas sp. PA224
JN178342.1.1500	12	5	7	Bacteria	Proteobacteria	Alphaproteobacteria	Puniceispirillales	Puniceispirillales Incertae Sedis	Constrictibacter	uncultured bacterium
D84015.1.1526	12	0	12	Bacteria	Proteobacteria	Gammaproteobacteria	Pseudomonadales	Pseudomonadaceae	Pseudomonas	Pseudomonas fulva
AJ236893.1.1499	11	6	5	Bacteria	Firmicutes	Bacilli	Bacillales	Bacillaceae	Bacillus	Bacillus sp. IDA624
FPLS01042517.13.1529	11	5	6	Bacteria	Proteobacteria	Gammaproteobacteria	Pseudomonadales	Pseudomonadaceae	Pseudomonas	metagenome
JX079378.1.1528	11	0	11	Bacteria	Proteobacteria	Gammaproteobacteria	Betaproteobacteriales	Nitrosomonadaceae	MND1	uncultured Burkholderia sp.
FJ479548.1.1502	11	2	9	Bacteria	Proteobacteria	Gammaproteobacteria	Betaproteobacteriales	Nitrosomonadaceae	MND1	uncultured bacterium
DQ248237.1.1510	11	0	11	Bacteria	Firmicutes	Bacilli	Bacillales	Bacillaceae	Bacillus	uncultured soil bacterium
HQ119889.1.1383	11	0	11	Bacteria	Planctomycetes	Planctomycetacia	Pirellulales	Pirellulaceae	Pirellula	uncultured bacterium
FPLL01007078.20.1534	11	0	11	Bacteria	Proteobacteria	Gammaproteobacteria	Betaproteobacteriales	Burkholderiaceae	Caenimonas	metagenome
KC189666.1.1487	11	0	11	Bacteria	Proteobacteria	Gammaproteobacteria	Betaproteobacteriales	Burkholderiaceae	Hydrogenophaga	uncultured bacterium
SH176394.07FU-AY743636-refs	11	0	11	Fungi	Basidiomycota	Malasseziomycetes	Malasseziales	Malasseziaceae	Malassezia	restricta
AB630648.1.1493	11	0	11	Bacteria	Verrucomicrobia	Verrucomicrobiae	Pedosphaerales	Pedosphaeraceae	uncultured bacterium	uncultured bacterium
JN087916.1.1485	11	0	11	Bacteria	Gemmatimonadetes	Gemmatimonadetes	Gemmatimonadales	Gemmatimonadaceae	uncultured	uncultured bacterium
SH088944.07FU-FN547488-refs-singleton	11	0	11	Fungi	Glomeromycota	Glomeromycetes	Glomerales	Glomeraceae	Funneliformis	mosseae
JX489903.1.1450	11	0	11	Bacteria	Proteobacteria	Alphaproteobacteria	Sphingomonadales	Sphingomonadaceae	uncultured	uncultured soil bacterium
GU808333.1.1522	11	0	11	Bacteria	Actinobacteria	Actinobacteria	Streptomycetales	Streptomycetaceae	Streptomyces	Streptomyces sp. VITTK3
SH190979.07FU-HG935585-reps	11	0	11	Fungi	Ascomycota	Sordariomycetes	unidentified	unidentified	unidentified	unidentified
DQ648909.1.1502	11	0	11	Bacteria	Acidobacteria	Subgroup 6	uncultured Acidobacteria bacterium	uncultured Acidobacteria bacterium	uncultured Acidobacteria bacterium	uncultured Acidobacteria bacterium
SH210210.07FU-KP942942-reps	11	0	11	Fungi	Ascomycota	Sordariomycetes	Hypocreales	unidentified	unidentified	unidentified
FJ542861.1.1475	11	8	3	Bacteria	Firmicutes	Clostridia	Clostridiales	Clostridiaceae 1	Clostridium sensu stricto 1	uncultured Clostridium sp.
EU881211.1.1496	11	2	9	Bacteria	Gemmatimonadetes	Gemmatimonadetes	Gemmatimonadales	Gemmatimonadaceae	uncultured	uncultured bacterium
KJ511770.1.1562	11	0	11	Bacteria	Proteobacteria	Gammaproteobacteria	Pseudomonadales	Pseudomonadaceae	Pseudomonas	Pseudomonas syringae pv. syringae
FJ230921.1.1517	11	0	11	Bacteria	Acidobacteria	Subgroup 6	uncultured bacterium	uncultured bacterium	uncultured bacterium	uncultured bacterium
FN428789.1.1523	11	0	11	Bacteria	Proteobacteria	Gammaproteobacteria	Betaproteobacteriales	Burkholderiaceae	Acidovorax	uncultured bacterium
HQ119799.1.1504	11	5	6	Bacteria	Bacteroidetes	Bacteroidia	Chitinophagales	Chitinophagaceae	Flavisolibacter	uncultured bacterium
FPLS01033185.17.1484	11	1	10	Bacteria	Proteobacteria	Alphaproteobacteria	Reyranellales	Reyranellaceae	Reyranella	metagenome
HQ118734.1.1457	11	0	11	Bacteria	Proteobacteria	Alphaproteobacteria	Azospirillales	Inquilinaceae	Inquilinus	uncultured bacterium
FPLS01009433.17.1481	11	0	11	Bacteria	Proteobacteria	Alphaproteobacteria	Rhizobiales	Xanthobacteraceae	Rhodoplanes	metagenome
SH374282.07FU-HM365251-refs-singleton	11	2	9	Fungi	Ascomycota	Sordariomycetes	Sordariales	Chaetomiaceae	Chaetomium	undulatulum
SH206959.07FU-EU480044-reps	11	0	11	Fungi	Ascomycota	Pezizomycetes	Pezizales	Ascobolaceae	Ascobolus	unidentified
EF612355.1.1493	11	5	6	Bacteria	Acidobacteria	Subgroup 6	uncultured Acidobacteria bacterium	uncultured Acidobacteria bacterium	uncultured Acidobacteria bacterium	uncultured Acidobacteria bacterium
JX079267.1.1471	11	0	11	Bacteria	Proteobacteria	Alphaproteobacteria	Rhizobiales	uncultured	uncultured bacterium	uncultured bacterium
HQ119865.1.1494	11	0	11	Bacteria	Acidobacteria	Blastocatellia (Subgroup 4)	Blastocatellales	Blastocatellaceae	uncultured	uncultured bacterium
KF712576.1.1487	11	10	1	Bacteria	Proteobacteria	Gammaproteobacteria	Pseudomonadales	Pseudomonadaceae	Pseudomonas	uncultured bacterium
FJ478758.1.1486	11	4	7	Bacteria	Gemmatimonadetes	Gemmatimonadetes	Gemmatimonadales	Gemmatimonadaceae	uncultured	uncultured bacterium
KH278273.1.1516	11	0	11	Bacteria	Proteobacteria	Gammaproteobacteria	Pseudomonadales	Pseudomonadaceae	Pseudomonas	unidentified
FJ478670.1.1470	11	0	11	Bacteria	Chloroflexi	Anaerolineae	Anaerolineales	Anaerolineaceae	uncultured	uncultured bacterium
GQ500801.1.1486	11	9	2	Bacteria	Planctomycetes	Planctomycetacia	Pirellulales	Pirellulaceae	Pirellula	uncultured bacterium
DQ849078.1.1521	11	0	11	Bacteria	Actinobacteria	Actinobacteria	Micrococcales	Micrococcaceae	Pseudarthrobacter	Arthrobacter sp. CPC2
JQ793405.1.1510	11	0	11	Bacteria	Proteobacteria	Gammaproteobacteria	Pseudomonadales	Pseudomonadaceae	Pseudomonas	uncultured Pseudomonas sp.
HQ114104.1.1463	11	9	2	Bacteria	Proteobacteria	Gammaproteobacteria	Betaproteobacteriales	Methylophilaceae	MM2	uncultured bacterium
JX225935.1.1526	11	0	11	Bacteria	Firmicutes	Clostridia	Clostridiales	Peptococcaceae	Desulfosporosinus	uncultured bacterium
FPLS01004408.10.1524	11	0	11	Bacteria	Proteobacteria	Gammaproteobacteria	Betaproteobacteriales	Nitrosomonadaceae	Ellin6067	metagenome
KC541176.1.1524	11	0	11	Bacteria	Proteobacteria	Gammaproteobacteria	Betaproteobacteriales	Burkholderiaceae	Massilia	uncultured bacterium
EU881096.1.1452	11	0	11	Bacteria	Proteobacteria	Alphaproteobacteria	Reyranellales	Reyranellaceae	Reyranella	uncultured bacterium
EU337117.1.1529	11	0	11	Bacteria	Firmicutes	Bacilli	Lactobacillales	Leuconostocaceae	Leuconostoc	Leuconostoc pseudomesenteroides
KJ575014.1.1523	11	0	11	Bacteria	Firmicutes	Bacilli	Bacillales	Bacillaceae	Bacillus	Bacillus oceanisediminis
AB874573.1.1435	10	7	3	Bacteria	Firmicutes	Clostridia	Clostridiales	Clostridiaceae 1	Fonticella	uncultured Firmicutes bacterium
SH495930.07FU-JX136266-reps-singleton	10	0	10	Fungi	Basidiomycota	Agaricomycetes	Agaricales	Entolomataceae	Entoloma	unidentified
KY612288.1.1539	10	5	5	Bacteria	Proteobacteria	Gammaproteobacteria	Pseudomonadales	Pseudomonadaceae	Pseudomonas	Pseudomonas brassicacearum subsp. brassicacearum
DQ234150.1.1566	10	3	7	Bacteria	Proteobacteria	Gammaproteobacteria	Pseudomonadales	Pseudomonadaceae	Pseudomonas	uncultured Pseudomonas sp.
SH200656.07FU-GQ376102-refs	10	10	0	Fungi	Ascomycota	Eurotiomycetes	Onygenales	Gymnoascaceae	Gymnoascus	reessii
SH344892.07FU-JQ301891-refs	10	0	10	Fungi	Ascomycota	Eurotiomycetes	Eurotiales	Aspergillaceae	Aspergillus	austroafricanus
KX239106.1.1488	10	0	10	Bacteria	Bacteroidetes	Bacteroidia	Cytophagales	Microscillaceae	uncultured	uncultured bacterium
JX133413.1.1477	10	0	10	Bacteria	Acidobacteria	Acidobacteriia	Acidobacteriales	uncultured	uncultured bacterium	uncultured bacterium
FPLS01001726.13.1479	10	3	7	Bacteria	Proteobacteria	Alphaproteobacteria	Rhizobiales	Xanthobacteraceae	uncultured	metagenome
SH181628.07FU-AF444469-refs	10	0	10	Fungi	Basidiomycota	Tremellomycetes	Tremellales	Bulleribasidiaceae	Vishniacozyma	victoriae
FJ478497.1.1511	10	3	7	Bacteria	Actinobacteria	Thermoleophilia	Solirubrobacterales	67-14	uncultured bacterium	uncultured bacterium
JX945549.1.1527	10	4	6	Bacteria	Acidobacteria	Blastocatellia (Subgroup 4)	Blastocatellales	Blastocatellaceae	uncultured	uncultured Acidobacterium sp.
AM935929.1.1357	10	0	10	Bacteria	Proteobacteria	Gammaproteobacteria	Pseudomonadales	Pseudomonadaceae	Pseudomonas	uncultured Pseudomonas sp.
KJ540853.1.1446	10	0	10	Bacteria	Bacteroidetes	Bacteroidia	Cytophagales	Microscillaceae	uncultured	uncultured Ohtaekwangia sp.
KC283064.1.1540	10	0	10	Bacteria	Proteobacteria	Gammaproteobacteria	Betaproteobacteriales	Nitrosomonadaceae	MND1	uncultured beta proteobacterium
KF712700.1.1522	10	0	10	Bacteria	Gemmatimonadetes	BD2-11 terrestrial group	uncultured bacterium	uncultured bacterium	uncultured bacterium	uncultured bacterium
EU289497.1.1501	10	1	9	Bacteria	Proteobacteria	Gammaproteobacteria	Pseudomonadales	Pseudomonadaceae	Pseudomonas	uncultured bacterium
FJ478473.1.1494	10	3	7	Bacteria	Proteobacteria	Gammaproteobacteria	Betaproteobacteriales	TRA3-20	uncultured bacterium	uncultured bacterium
HQ121147.1.1463	10	3	7	Bacteria	Proteobacteria	Alphaproteobacteria	Rhizobiales	Rhizobiales Incertae Sedis	Bauldia	uncultured bacterium
Z95711.1.1552	10	0	10	Bacteria	Acidobacteria	Blastocatellia (Subgroup 4)	Pyrinomonadales	Pyrinomonadaceae	RB41	uncultured Acidobacteria bacterium
FJ444650.1.1518	10	0	10	Bacteria	Gemmatimonadetes	S0134 terrestrial group	uncultured bacterium	uncultured bacterium	uncultured bacterium	uncultured bacterium
SH493815.07FU-KU581569-reps-singleton	10	9	1	Fungi	unidentified	unidentified	unidentified	unidentified	unidentified	unidentified
FJ479282.1.1513	10	0	10	Bacteria	Acidobacteria	Subgroup 6	uncultured bacterium	uncultured bacterium	uncultured bacterium	uncultured bacterium
EU589280.1.1463	10	3	7	Bacteria	Proteobacteria	Alphaproteobacteria	Dongiales	Dongiaceae	Dongia	uncultured soil bacterium
KX753127.1.1467	10	0	10	Bacteria	Chloroflexi	TK10	uncultured bacterium	uncultured bacterium	uncultured bacterium	uncultured bacterium
AB240260.1.1484	10	0	10	Bacteria	Gemmatimonadetes	Gemmatimonadetes	Gemmatimonadales	Gemmatimonadaceae	uncultured	uncultured bacterium
EU134893.1.1311	10	0	10	Bacteria	Gemmatimonadetes	S0134 terrestrial group	uncultured bacterium	uncultured bacterium	uncultured bacterium	uncultured bacterium
KJ192088.1.1494	10	0	10	Bacteria	Bacteroidetes	Bacteroidia	Chitinophagales	Chitinophagaceae	Flavisolibacter	uncultured Chitinophagaceae bacterium
SH079312.07FU-EF679384-refs	10	4	6	Fungi	Ascomycota	Dothideomycetes	Capnodiales	Cladosporiaceae	Cladosporium	ramotenellum
GQ397062.1.1506	10	0	10	Bacteria	Proteobacteria	Gammaproteobacteria	Xanthomonadales	Rhodanobacteraceae	uncultured	uncultured bacterium
SH332127.07FU-AF358231-refs	10	0	10	Fungi	Ascomycota	Sordariomycetes	Hypocreales	Bionectriaceae	Clonostachys	rosea
KC554583.1.1540	10	5	5	Bacteria	Actinobacteria	Thermoleophilia	Solirubrobacterales	67-14	uncultured bacterium	uncultured bacterium
JN177895.1.1552	10	4	6	Bacteria	Acidobacteria	Blastocatellia (Subgroup 4)	Pyrinomonadales	Pyrinomonadaceae	RB41	uncultured bacterium
AY221603.1.1534	9	7	2	Bacteria	Proteobacteria	Gammaproteobacteria	Pseudomonadales	Pseudomonadaceae	Pseudomonas	uncultured soil bacterium
SH337757.07FU-FN547493-refs-singleton	9	0	9	Fungi	Glomeromycota	Glomeromycetes	Glomerales	Glomeraceae	Funneliformis	mosseae
SH020234.07FU-AF161054-reps-singleton	9	1	8	Fungi	Glomeromycota	Glomeromycetes	Glomerales	Glomeraceae	Funneliformis	mosseae
SH492148.07FU-JX325828-reps-singleton	9	0	9	Fungi	unidentified	unidentified	unidentified	unidentified	unidentified	unidentified
GQ302587.1.1517	9	0	9	Bacteria	Acidobacteria	Subgroup 6	uncultured Acidobacterium sp.	uncultured Acidobacterium sp.	uncultured Acidobacterium sp.	uncultured Acidobacterium sp.
EF019730.1.1377	9	2	7	Bacteria	Planctomycetes	Planctomycetacia	Pirellulales	Pirellulaceae	uncultured	uncultured planctomycete
FJ478732.1.1525	9	4	5	Bacteria	Acidobacteria	Blastocatellia (Subgroup 4)	Pyrinomonadales	Pyrinomonadaceae	RB41	uncultured bacterium
JX225251.1.1381	9	0	9	Bacteria	Firmicutes	Clostridia	Clostridiales	Gracilibacteraceae	uncultured	uncultured bacterium
KX753132.1.1503	9	5	4	Bacteria	Acidobacteria	Subgroup 6	uncultured bacterium	uncultured bacterium	uncultured bacterium	uncultured bacterium
JF417745.1.1511	9	5	4	Bacteria	Actinobacteria	Thermoleophilia	Solirubrobacterales	Solirubrobacteraceae	Solirubrobacter	uncultured bacterium
FPLS01055555.20.1554	9	4	5	Bacteria	Verrucomicrobia	Verrucomicrobiae	Opitutales	Opitutaceae	Opitutus	metagenome
KF712730.1.1494	9	0	9	Bacteria	Bacteroidetes	Bacteroidia	Chitinophagales	Chitinophagaceae	Terrimonas	uncultured bacterium
JX521187.1.1481	9	0	9	Bacteria	Chloroflexi	Anaerolineae	Anaerolineales	Anaerolineaceae	uncultured	uncultured bacterium
JN178057.1.1466	9	0	9	Bacteria	Proteobacteria	Alphaproteobacteria	Rhizobiales	uncultured	uncultured bacterium	uncultured bacterium
FN811187.1.1506	9	0	9	Bacteria	Bacteroidetes	Bacteroidia	Chitinophagales	Chitinophagaceae	Flavisolibacter	uncultured Bacteroidetes bacterium
KJ782981.1.1484	9	5	4	Bacteria	Planctomycetes	Planctomycetacia	Pirellulales	Pirellulaceae	uncultured	uncultured bacterium
KC011115.1.1520	9	0	9	Bacteria	Acidobacteria	Blastocatellia (Subgroup 4)	Pyrinomonadales	Pyrinomonadaceae	RB41	uncultured Acidobacteria bacterium
JN178339.1.1532	9	0	9	Bacteria	Gemmatimonadetes	Gemmatimonadetes	Gemmatimonadales	Gemmatimonadaceae	uncultured	uncultured bacterium
JF718680.1.1523	9	0	9	Bacteria	Acidobacteria	Blastocatellia (Subgroup 4)	Pyrinomonadales	Pyrinomonadaceae	RB41	uncultured bacterium
FPLS01056460.16.1510	9	0	9	Bacteria	Planctomycetes	Planctomycetacia	Pirellulales	Pirellulaceae	uncultured	metagenome
HQ660791.1.1553	9	7	2	Bacteria	Firmicutes	Negativicutes	Selenomonadales	Veillonellaceae	uncultured bacterium	uncultured bacterium
HQ397555.1.1525	9	0	9	Bacteria	Acidobacteria	Blastocatellia (Subgroup 4)	Pyrinomonadales	Pyrinomonadaceae	RB41	uncultured bacterium
HQ190455.1.1493	8	1	7	Bacteria	Bacteroidetes	Bacteroidia	Sphingobacteriales	Sphingobacteriaceae	Pedobacter	uncultured bacterium
KF037415.1.1527	8	0	8	Bacteria	Acidobacteria	Blastocatellia (Subgroup 4)	Pyrinomonadales	Pyrinomonadaceae	RB41	uncultured bacterium
AB245370.1.1463	8	1	7	Bacteria	Bacteroidetes	Bacteroidia	Cytophagales	Spirosomaceae	Emticicia	Emticicia ginsengisoli
AM111043.1.1476	8	0	8	Bacteria	Proteobacteria	Gammaproteobacteria	Pseudomonadales	Pseudomonadaceae	Pseudomonas	Pseudomonas sp. 7058
AUAO01000001.62111.63572	8	0	8	Bacteria	Proteobacteria	Alphaproteobacteria	Caulobacterales	Caulobacteraceae	Brevundimonas	Brevundimonas aveniformis DSM 17977
KR085821.1.1507	8	6	2	Bacteria	Proteobacteria	Gammaproteobacteria	Pseudomonadales	Pseudomonadaceae	Pseudomonas	Pseudomonas peli
CXWK01010583.2410.3928	8	6	2	Bacteria	Nitrospirae	Nitrospira	Nitrospirales	Nitrospiraceae	Nitrospira	wastewater metagenome
FPLS01048369.14.1531	8	3	5	Bacteria	Proteobacteria	Gammaproteobacteria	Steroidobacterales	Steroidobacteraceae	Steroidobacter	metagenome
FN436118.1.1521	8	7	1	Bacteria	Firmicutes	Negativicutes	Selenomonadales	Veillonellaceae	Sporomusa	uncultured bacterium
SH494462.07FU-LM652450-refs-singleton	8	0	8	Fungi	Ascomycota	Sordariomycetes	Microascales	Microascaceae	Pithoascus	nidicola
JQ978899.1.1509	8	4	4	Bacteria	Actinobacteria	Thermoleophilia	Solirubrobacterales	Solirubrobacteraceae	Solirubrobacter	uncultured bacterium
JN178817.1.1488	8	5	3	Bacteria	Proteobacteria	Alphaproteobacteria	Sphingomonadales	Sphingomonadaceae	Sphingomonas	uncultured bacterium
JF815502.1.1455	8	0	8	Bacteria	Firmicutes	Clostridia	Clostridiales	Clostridiaceae 1	Clostridium sensu stricto 1	uncultured Clostridiaceae bacterium
CP010086.2098638.2100154	8	0	8	Bacteria	Firmicutes	Clostridia	Clostridiales	Clostridiaceae 1	Clostridium sensu stricto 1	Clostridium beijerinckii
AB240341.1.1524	8	0	8	Bacteria	Firmicutes	Negativicutes	Selenomonadales	Veillonellaceae	Pelosinus	uncultured bacterium
JQ769613.1.1523	8	0	8	Bacteria	Acidobacteria	Blastocatellia (Subgroup 4)	Pyrinomonadales	Pyrinomonadaceae	RB41	uncultured bacterium
KF494755.1.1453	8	6	2	Bacteria	Proteobacteria	Alphaproteobacteria	Sphingomonadales	Sphingomonadaceae	Altererythrobacter	uncultured bacterium
KC554661.1.1526	8	3	5	Bacteria	Actinobacteria	Actinobacteria	Frankiales	Geodermatophilaceae	Blastococcus	uncultured bacterium
KX753116.1.1452	8	4	4	Bacteria	Planctomycetes	Phycisphaerae	Tepidisphaerales	WD2101 soil group	uncultured bacterium	uncultured bacterium
JQ693085.1.1500	8	0	8	Bacteria	Firmicutes	Clostridia	Clostridiales	Clostridiaceae 1	Clostridium sensu stricto 1	uncultured prokaryote
HQ121122.1.1464	8	3	5	Bacteria	Armatimonadetes	uncultured	uncultured bacterium	uncultured bacterium	uncultured bacterium	uncultured bacterium
KC432270.1.1374	8	0	8	Bacteria	Gemmatimonadetes	BD2-11 terrestrial group	uncultured bacterium	uncultured bacterium	uncultured bacterium	uncultured bacterium
ALXA01000013.88221.89768	8	0	8	Bacteria	Proteobacteria	Gammaproteobacteria	Pseudomonadales	Pseudomonadaceae	Pseudomonas	Pseudomonas putida S11
JQ769765.1.1516	8	0	8	Bacteria	Acidobacteria	Subgroup 6	uncultured bacterium	uncultured bacterium	uncultured bacterium	uncultured bacterium
KF512521.1.1444	8	0	8	Bacteria	Proteobacteria	Alphaproteobacteria	Caulobacterales	Caulobacteraceae	Caulobacter	uncultured bacterium
AJ012071.1.1521	8	7	1	Bacteria	Proteobacteria	Gammaproteobacteria	Betaproteobacteriales	Burkholderiaceae	Acidovorax	Acidovorax sp. G8B1
HQ119986.1.1493	8	0	8	Bacteria	Acidobacteria	Blastocatellia (Subgroup 4)	Blastocatellales	Blastocatellaceae	uncultured	uncultured bacterium
HQ660806.1.1514	8	0	8	Bacteria	Firmicutes	Clostridia	Clostridiales	Clostridiaceae 4	Anaerosolibacter	uncultured bacterium
JN177886.1.1552	8	4	4	Bacteria	Proteobacteria	Gammaproteobacteria	Betaproteobacteriales	Nitrosomonadaceae	MND1	uncultured bacterium
HQ190418.1.1501	8	3	5	Bacteria	Proteobacteria	Gammaproteobacteria	Steroidobacterales	Steroidobacteraceae	Steroidobacter	uncultured bacterium
HQ242725.1.1540	8	6	2	Bacteria	Proteobacteria	Gammaproteobacteria	Enterobacteriales	Enterobacteriaceae	Enterobacter	Lelliottia amnigena
JN178762.1.1580	8	5	3	Bacteria	Acidobacteria	Blastocatellia (Subgroup 4)	Pyrinomonadales	Pyrinomonadaceae	RB41	uncultured bacterium
JN037853.1.1482	7	0	7	Bacteria	Acidobacteria	Blastocatellia (Subgroup 4)	Blastocatellales	Blastocatellaceae	Aridibacter	uncultured Acidobacteria bacterium
JN178247.1.1534	7	1	6	Bacteria	Proteobacteria	Gammaproteobacteria	Pseudomonadales	Pseudomonadaceae	Pseudomonas	uncultured bacterium
FPLL01002488.9.1484	7	1	6	Bacteria	Proteobacteria	Alphaproteobacteria	Dongiales	Dongiaceae	Dongia	metagenome
FN436096.1.1470	7	0	7	Bacteria	Firmicutes	Clostridia	Clostridiales	Clostridiaceae 1	Clostridium sensu stricto 13	uncultured bacterium
JN178067.1.1536	7	4	3	Bacteria	Proteobacteria	Gammaproteobacteria	Betaproteobacteriales	Nitrosomonadaceae	MND1	uncultured bacterium
DQ378264.1.1476	7	2	5	Bacteria	Bacteroidetes	Bacteroidia	Bacteroidales	Prolixibacteraceae	WCHB1-32	uncultured soil bacterium
FJ665184.1.1490	7	0	7	Bacteria	Firmicutes	Clostridia	Clostridiales	Clostridiaceae 1	Clostridium sensu stricto 13	uncultured bacterium
HQ660787.1.1550	7	3	4	Bacteria	Firmicutes	Negativicutes	Selenomonadales	Veillonellaceae	Pelosinus	uncultured bacterium
HQ190422.1.1531	7	2	5	Bacteria	Acidobacteria	Blastocatellia (Subgroup 4)	Pyrinomonadales	Pyrinomonadaceae	RB41	uncultured bacterium
JX079376.1.1541	7	4	3	Bacteria	Actinobacteria	Thermoleophilia	Solirubrobacterales	67-14	uncultured Solirubrobacter sp.	uncultured Solirubrobacter sp.
FM209078.1.1388	7	0	7	Bacteria	Actinobacteria	Thermoleophilia	Solirubrobacterales	Solirubrobacteraceae	uncultured	uncultured Rubrobacteria bacterium
KC554629.1.1542	7	3	4	Bacteria	Actinobacteria	Thermoleophilia	Gaiellales	uncultured	uncultured bacterium	uncultured bacterium
AY138999.1.1524	7	0	7	Bacteria	Proteobacteria	Gammaproteobacteria	Betaproteobacteriales	Burkholderiaceae	Variovorax	beta proteobacterium CA1
HQ120146.1.1510	7	4	3	Bacteria	Proteobacteria	Gammaproteobacteria	Betaproteobacteriales	Nitrosomonadaceae	MND1	uncultured bacterium
FJ932484.1.1543	7	0	7	Bacteria	Proteobacteria	Gammaproteobacteria	Xanthomonadales	Xanthomonadaceae	Pseudoxanthomonas	Pseudoxanthomonas sp. XY3
JX222919.1.1486	7	6	1	Bacteria	Firmicutes	Clostridia	Clostridiales	Lachnospiraceae	uncultured	uncultured bacterium
SH497376.07FU-HG937181-reps-singleton	7	0	7	Fungi	Ascomycota	Sordariomycetes	Hypocreales	Nectriaceae	unidentified	unidentified
HM355885.1.1590	7	0	7	Bacteria	Firmicutes	Bacilli	Bacillales	Bacillaceae	Bacillus	Bacillus sp. NCIMB 11647
FQZI01000011.204.1723	7	5	2	Bacteria	Bacteroidetes	Bacteroidia	Flavobacteriales	Flavobacteriaceae	Flavobacterium	Flavobacterium terrae
HQ190392.1.1516	7	0	7	Bacteria	Acidobacteria	Subgroup 6	uncultured bacterium	uncultured bacterium	uncultured bacterium	uncultured bacterium
FPLS01022009.16.1481	7	0	7	Bacteria	Proteobacteria	Alphaproteobacteria	Rhizobiales	Xanthobacteraceae	Rhodoplanes	metagenome
SH219005.07FU-KR063507-reps	7	0	7	Fungi	Basidiomycota	Agaricomycetes	Agaricales	unidentified	unidentified	unidentified
FJ479442.1.1526	7	0	7	Bacteria	Acidobacteria	Blastocatellia (Subgroup 4)	Pyrinomonadales	Pyrinomonadaceae	RB41	uncultured bacterium
AOKA01000137.3650.5241	7	7	0	Bacteria	Proteobacteria	Gammaproteobacteria	Pseudomonadales	Pseudomonadaceae	Pseudomonas	Pseudomonas syringae pv. actinidiae ICMP 19102
KF010767.1.1496	7	0	7	Bacteria	Proteobacteria	Gammaproteobacteria	Betaproteobacteriales	Burkholderiaceae	Massilia	uncultured bacterium
HQ119071.1.1463	7	2	5	Bacteria	Proteobacteria	Alphaproteobacteria	Rhizobiales	Xanthobacteraceae	Pseudolabrys	uncultured bacterium
SH294936.07FU-JQ693639-refs	7	0	7	Fungi	Ascomycota	Dothideomycetes	Pleosporales	Pleosporaceae	Alternaria	rosae
Z95730.1.1553	7	0	7	Bacteria	Acidobacteria	Blastocatellia (Subgroup 4)	Pyrinomonadales	Pyrinomonadaceae	RB41	uncultured Acidobacteria bacterium
JX489895.1.1491	7	0	7	Bacteria	Planctomycetes	Planctomycetacia	Pirellulales	Pirellulaceae	uncultured	uncultured soil bacterium
SH558249.07FU-KJ834503-refs-singleton	7	0	7	Fungi	Ascomycota	Eurotiomycetes	Eurotiales	Aspergillaceae	Penicillium	antarcticum
JN178325.1.1561	7	4	3	Bacteria	Verrucomicrobia	Verrucomicrobiae	Opitutales	Opitutaceae	Opitutus	uncultured bacterium
JF120794.1.1331	7	6	1	Bacteria	Planctomycetes	Phycisphaerae	Tepidisphaerales	WD2101 soil group	uncultured bacterium	uncultured bacterium
KF906566.1.1529	7	2	5	Bacteria	Proteobacteria	Gammaproteobacteria	Pseudomonadales	Pseudomonadaceae	Pseudomonas	uncultured bacterium
AY221076.1.1478	7	2	5	Bacteria	Proteobacteria	Alphaproteobacteria	Rhizobiales	Xanthobacteraceae	uncultured	uncultured bacterium
SH217942.07FU-HM148081-refs	7	4	3	Fungi	Ascomycota	Dothideomycetes	Capnodiales	Cladosporiaceae	Cladosporium	delicatulum
HQ597910.1.1517	7	0	7	Bacteria	Acidobacteria	Subgroup 6	uncultured Acidobacteria bacterium	uncultured Acidobacteria bacterium	uncultured Acidobacteria bacterium	uncultured Acidobacteria bacterium
SH496224.07FU-JX338229-reps-singleton	7	0	7	Fungi	unidentified	unidentified	unidentified	unidentified	unidentified	unidentified
HQ190477.1.1531	7	2	5	Bacteria	Proteobacteria	Deltaproteobacteria	Myxococcales	bacteriap25	uncultured bacterium	uncultured bacterium
GQ263147.1.1417	7	0	7	Bacteria	Proteobacteria	Alphaproteobacteria	Sphingomonadales	Sphingomonadaceae	Altererythrobacter	uncultured bacterium
FJ478669.1.1458	7	0	7	Bacteria	Proteobacteria	Alphaproteobacteria	Dongiales	Dongiaceae	Dongia	uncultured bacterium
GU260713.941.2492	7	0	7	Bacteria	Acidobacteria	Blastocatellia (Subgroup 4)	Pyrinomonadales	Pyrinomonadaceae	RB41	uncultured bacterium 253
EU669609.1.1460	7	4	3	Bacteria	Proteobacteria	Alphaproteobacteria	uncultured	uncultured bacterium	uncultured bacterium	uncultured bacterium
FM209087.1.1416	6	0	6	Bacteria	Gemmatimonadetes	BD2-11 terrestrial group	uncultured Gemmatimonadetes bacterium	uncultured Gemmatimonadetes bacterium	uncultured Gemmatimonadetes bacterium	uncultured Gemmatimonadetes bacterium
AJ550466.1.1496	6	0	6	Bacteria	Proteobacteria	Gammaproteobacteria	Pseudomonadales	Pseudomonadaceae	Pseudomonas	Pseudomonas alcaliphila
JN417597.1.1543	6	1	5	Bacteria	Firmicutes	Bacilli	Bacillales	Bacillaceae	Bacillus	uncultured soil bacterium
FJ478770.1.1510	6	2	4	Bacteria	Actinobacteria	Thermoleophilia	Gaiellales	uncultured	uncultured bacterium	uncultured bacterium
KU978368.1.1538	6	5	1	Bacteria	Proteobacteria	Gammaproteobacteria	Enterobacteriales	Enterobacteriaceae	Enterobacter	uncultured bacterium
JN177879.1.1570	6	0	6	Bacteria	Acidobacteria	Blastocatellia (Subgroup 4)	Pyrinomonadales	Pyrinomonadaceae	RB41	uncultured bacterium
SH278420.07FU-AF444372-refs	6	0	6	Fungi	Basidiomycota	Tremellomycetes	Tremellales	Cryptococcaceae	Cryptococcus	saitoi
SH185946.07FU-JF432973-reps	6	0	6	Fungi	Ascomycota	Sordariomycetes	Hypocreales	Nectriaceae	unidentified	unidentified
JX079385.1.1478	6	1	5	Bacteria	Proteobacteria	Alphaproteobacteria	Rhizobiales	Beijerinckiaceae	Microvirga	uncultured Balneimonas sp.
JX945548.1.1553	6	2	4	Bacteria	Acidobacteria	Subgroup 6	uncultured Acidobacterium sp.	uncultured Acidobacterium sp.	uncultured Acidobacterium sp.	uncultured Acidobacterium sp.
JQ711704.1.1475	6	1	5	Bacteria	Proteobacteria	Alphaproteobacteria	Rhodospirillales	Magnetospirillaceae	Magnetospirillum	uncultured bacterium
GU936907.1.1460	6	0	6	Bacteria	Cyanobacteria	Oxyphotobacteria	Chloroplast	Chlorophyta symbiont of Baikalospongia sp.	Chlorophyta symbiont of Baikalospongia sp.	Chlorophyta symbiont of Baikalospongia sp.
HQ119938.1.1462	6	3	3	Bacteria	Proteobacteria	Alphaproteobacteria	Rhizobiales	Rhizobiales Incertae Sedis	Nordella	uncultured bacterium
EU979112.1.1503	6	0	6	Bacteria	Acidobacteria	Holophagae	Subgroup 7	uncultured Acidobacteria bacterium	uncultured Acidobacteria bacterium	uncultured Acidobacteria bacterium
HQ597109.1.1515	6	3	3	Bacteria	Acidobacteria	Blastocatellia (Subgroup 4)	Pyrinomonadales	Pyrinomonadaceae	RB41	uncultured Acidobacteria bacterium
FPLS01008974.16.1546	6	0	6	Bacteria	Acidobacteria	Subgroup 6	metagenome	metagenome	metagenome	metagenome
SH026903.07FU-AY354387-reps-singleton	6	0	6	Fungi	Ascomycota	Sordariomycetes	Hypocreales	Nectriaceae	Fusarium	unidentified
SH603153.07FU-KP124419-refs-singleton	6	0	6	Fungi	Ascomycota	Dothideomycetes	Pleosporales	Pleosporaceae	Alternaria	betae-kenyensis
DQ499279.1.1471	6	2	4	Bacteria	Proteobacteria	Alphaproteobacteria	Dongiales	Dongiaceae	Dongia	uncultured bacterium
SH522121.07FU-KU580754-reps	6	0	6	Fungi	unidentified	unidentified	unidentified	unidentified	unidentified	unidentified
SH198277.07FU-AY295335-reps	6	6	0	Fungi	Ascomycota	Sordariomycetes	Hypocreales	unidentified	unidentified	unidentified
DQ248294.1.1487	6	3	3	Bacteria	Firmicutes	Clostridia	Clostridiales	Clostridiaceae 1	Clostridium sensu stricto 13	uncultured soil bacterium
EU935280.1.1490	6	0	6	Bacteria	Proteobacteria	Alphaproteobacteria	Sphingomonadales	Sphingomonadaceae	Erythrobacter	bacterium L200B.639
JN367225.1.1466	6	0	6	Bacteria	Rokubacteria	NC10	Rokubacteriales	uncultured bacterium	uncultured bacterium	uncultured bacterium
FPLS01030608.10.1547	6	0	6	Bacteria	Verrucomicrobia	Verrucomicrobiae	Opitutales	Opitutaceae	Opitutus	metagenome
GQ503847.1.1489	6	4	2	Bacteria	Firmicutes	Clostridia	Clostridiales	Clostridiaceae 1	Clostridium sensu stricto 7	Clostridium sp. enrichment culture clone tpsrb019
HQ120025.1.1491	6	1	5	Bacteria	Planctomycetes	Planctomycetacia	Pirellulales	Pirellulaceae	Pirellula	uncultured bacterium
AB695962.1.1472	6	0	6	Bacteria	Firmicutes	Bacilli	Bacillales	Bacillaceae	Bacillus	uncultured bacterium
BBDP01000119.417.1931	6	0	6	Bacteria	Proteobacteria	Gammaproteobacteria	Betaproteobacteriales	Burkholderiaceae	Xylophilus	Variovorax sp. RA8
HM186176.1.1361	6	0	6	Bacteria	Firmicutes	Clostridia	Clostridiales	Peptococcaceae	Thermincola	uncultured bacterium
JN869054.1.1458	6	0	6	Bacteria	Proteobacteria	Alphaproteobacteria	Caulobacterales	Hyphomonadaceae	SWB02	uncultured bacterium
FJ167486.1.1466	6	0	6	Bacteria	Firmicutes	Clostridia	Clostridiales	Clostridiaceae 1	Clostridium sensu stricto 13	uncultured bacterium
JN177917.1.1503	6	4	2	Bacteria	Proteobacteria	Alphaproteobacteria	Sphingomonadales	Sphingomonadaceae	Sphingomonas	uncultured bacterium
JQ655786.1.1494	6	0	6	Bacteria	Bacteroidetes	Bacteroidia	Chitinophagales	Saprospiraceae	uncultured	uncultured bacterium
AY921911.1.1403	6	0	6	Bacteria	Gemmatimonadetes	Gemmatimonadetes	Gemmatimonadales	Gemmatimonadaceae	uncultured	uncultured Gemmatimonadetes bacterium
HQ597086.1.1507	6	0	6	Bacteria	Acidobacteria	Blastocatellia (Subgroup 4)	DS-100	uncultured Acidobacteria bacterium	uncultured Acidobacteria bacterium	uncultured Acidobacteria bacterium
KM200734.1.1449	6	0	6	Bacteria	Proteobacteria	Alphaproteobacteria	Rhizobiales	Rhizobiaceae	Allorhizobium-Neorhizobium-Pararhizobium-Rhizobium	uncultured bacterium
SH421220.07FU-HQ880761-refs	6	0	6	Fungi	Ascomycota	Sordariomycetes	Hypocreales	Cordycipitaceae	Beauveria	bassiana
JN030439.1.1505	6	0	6	Bacteria	Bacteroidetes	Bacteroidia	Chitinophagales	Chitinophagaceae	Flavitalea	uncultured bacterium
FJ479477.1.1514	6	0	6	Bacteria	Acidobacteria	Subgroup 6	uncultured bacterium	uncultured bacterium	uncultured bacterium	uncultured bacterium
SH346230.07FU-GU237893-refs-singleton	6	0	6	Fungi	Ascomycota	Dothideomycetes	Pleosporales	Didymellaceae	Ascochyta	boltshauseri
KC432380.1.1364	6	0	6	Bacteria	Proteobacteria	Gammaproteobacteria	KF-JG30-C25	uncultured bacterium	uncultured bacterium	uncultured bacterium
EF632936.1.1529	6	0	6	Bacteria	Proteobacteria	Gammaproteobacteria	Betaproteobacteriales	Burkholderiaceae	Rhodoferax	uncultured bacterium
JX222954.1.1475	6	1	5	Bacteria	Firmicutes	Clostridia	Clostridiales	Clostridiaceae 1	Fonticella	uncultured bacterium
HQ190489.1.1516	6	0	6	Bacteria	Proteobacteria	Gammaproteobacteria	Xanthomonadales	Xanthomonadaceae	Arenimonas	uncultured bacterium
FJ455907.1.1472	6	0	6	Bacteria	Firmicutes	Clostridia	Clostridiales	Clostridiaceae 1	Clostridium sensu stricto 13	uncultured bacterium
JF495289.1.1445	6	1	5	Bacteria	Cyanobacteria	Oxyphotobacteria	Chloroplast	uncultured bacterium	uncultured bacterium	uncultured bacterium
FPLS01008980.18.1488	6	3	3	Bacteria	Proteobacteria	Alphaproteobacteria	Rhizobiales	Methyloligellaceae	uncultured	metagenome
GU566353.1.1540	6	5	1	Bacteria	Proteobacteria	Gammaproteobacteria	Aeromonadales	Aeromonadaceae	Aeromonas	Aeromonas sp. R30(2010)
JX505278.1.1462	6	6	0	Bacteria	Firmicutes	Clostridia	Clostridiales	Lachnospiraceae	uncultured	uncultured Cellulosilyticum sp.
FJ478677.1.1511	6	0	6	Bacteria	Acidobacteria	Subgroup 6	uncultured bacterium	uncultured bacterium	uncultured bacterium	uncultured bacterium
KY287273.1.1499	6	0	6	Bacteria	Proteobacteria	Gammaproteobacteria	Betaproteobacteriales	Burkholderiaceae	uncultured	uncultured bacterium
FNFX01000009.3296.4838	6	4	2	Bacteria	Proteobacteria	Gammaproteobacteria	Betaproteobacteriales	Methylophilaceae	Methylophilus	Methylophilus rhizosphaerae
JQ655784.1.1522	6	0	6	Bacteria	Verrucomicrobia	Verrucomicrobiae	Opitutales	Opitutaceae	Opitutus	uncultured bacterium
GU249610.1.1551	6	0	6	Bacteria	Proteobacteria	Deltaproteobacteria	Myxococcales	Polyangiaceae	Aetherobacter	Aetherobacter rufus
JN178244.1.1569	6	0	6	Bacteria	Acidobacteria	Blastocatellia (Subgroup 4)	Pyrinomonadales	Pyrinomonadaceae	RB41	uncultured bacterium
FPLS01042617.22.1501	6	0	6	Bacteria	Planctomycetes	Planctomycetacia	Gemmatales	Gemmataceae	Gemmata	metagenome
GQ302592.1.1522	6	0	6	Bacteria	Acidobacteria	Blastocatellia (Subgroup 4)	Pyrinomonadales	Pyrinomonadaceae	RB41	uncultured Acidobacterium sp.
EU939393.1.1566	6	0	6	Bacteria	Firmicutes	Bacilli	Bacillales	Planococcaceae	Sporosarcina	uncultured bacterium
KJ191996.1.1499	6	1	5	Bacteria	Proteobacteria	Gammaproteobacteria	Betaproteobacteriales	TRA3-20	uncultured Nitrosomonadales bacterium	uncultured Nitrosomonadales bacterium
GU124695.1.1540	6	2	4	Bacteria	Proteobacteria	Gammaproteobacteria	Pseudomonadales	Pseudomonadaceae	Pseudomonas	Pseudomonas sp. CT9
KC331274.1.1522	6	0	6	Bacteria	Verrucomicrobia	Verrucomicrobiae	Chthoniobacterales	Chthoniobacteraceae	Candidatus Udaeobacter	uncultured bacterium
FN436092.1.1488	6	1	5	Bacteria	Firmicutes	Clostridia	Clostridiales	Clostridiaceae 1	Clostridium sensu stricto 13	uncultured bacterium
KC331354.1.1512	5	1	4	Bacteria	Acidobacteria	Subgroup 6	uncultured bacterium	uncultured bacterium	uncultured bacterium	uncultured bacterium
KF906828.1.1532	5	5	0	Bacteria	Proteobacteria	Gammaproteobacteria	Enterobacteriales	Enterobacteriaceae	Enterobacter	Enterobacter sp. CG3
SH491809.07FU-JX327844-reps-singleton	5	1	4	Fungi	unidentified	unidentified	unidentified	unidentified	unidentified	unidentified
JN178829.1.1516	5	0	5	Bacteria	Gemmatimonadetes	Gemmatimonadetes	Gemmatimonadales	Gemmatimonadaceae	uncultured	uncultured bacterium
HE974806.1.1523	5	2	3	Bacteria	Firmicutes	Negativicutes	Selenomonadales	Veillonellaceae	Pelosinus	uncultured Veillonellaceae bacterium
HQ120351.1.1509	5	0	5	Bacteria	Proteobacteria	Gammaproteobacteria	Gammaproteobacteria Incertae Sedis	Unknown Family	Acidibacter	uncultured bacterium
LN570710.1.1362	5	0	5	Bacteria	Bacteroidetes	Bacteroidia	Cytophagales	Microscillaceae	Ohtaekwangia	uncultured bacterium
FM173965.1.1536	5	0	5	Bacteria	Firmicutes	Bacilli	Bacillales	Bacillaceae	Bacillus	Bacillaceae bacterium CL5.138
LN572327.1.1335	5	5	0	Bacteria	Proteobacteria	Alphaproteobacteria	Dongiales	Dongiaceae	Dongia	uncultured bacterium
JN038656.1.1441	5	0	5	Bacteria	Planctomycetes	Phycisphaerae	Phycisphaerales	Phycisphaeraceae	SM1A02	uncultured planctomycete
HM277914.1.1373	5	0	5	Bacteria	Acidobacteria	Subgroup 6	uncultured bacterium	uncultured bacterium	uncultured bacterium	uncultured bacterium
JN417578.1.1474	5	3	2	Bacteria	Proteobacteria	Alphaproteobacteria	Rhizobiales	KF-JG30-B3	uncultured soil bacterium	uncultured soil bacterium
SH196911.07FU-HF970246-reps	5	0	5	Fungi	Glomeromycota	Glomeromycetes	Diversisporales	Diversisporaceae	unidentified	unidentified
HQ118726.1.1496	5	5	0	Bacteria	Gemmatimonadetes	Gemmatimonadetes	Gemmatimonadales	Gemmatimonadaceae	uncultured	uncultured bacterium
SH314927.07FU-AJ512432-refs	5	1	4	Fungi	Ascomycota	Saccharomycetes	Saccharomycetales	Saccharomycodaceae	Hanseniaspora	uvarum
FPLM01005731.11.1525	5	1	4	Bacteria	Planctomycetes	Planctomycetacia	Pirellulales	Pirellulaceae	Pir4 lineage	metagenome
GQ339117.1.1518	5	1	4	Bacteria	Firmicutes	Negativicutes	Selenomonadales	Veillonellaceae	Pelosinus	uncultured bacterium
SH533919.07FU-JX327925-reps	5	5	0	Fungi	unidentified	unidentified	unidentified	unidentified	unidentified	unidentified
AB630883.1.1419	5	0	5	Bacteria	Planctomycetes	Phycisphaerae	Phycisphaerales	Phycisphaeraceae	AKYG587	uncultured bacterium
SH429908.07FU-KF465761-refs	5	0	5	Fungi	Ascomycota	Dothideomycetes	Pleosporales	Pleosporaceae	Alternaria	alternata
KU978208.1.1520	5	0	5	Bacteria	Proteobacteria	Gammaproteobacteria	Enterobacteriales	Enterobacteriaceae	Enterobacter	uncultured bacterium
FPLS01010780.16.1491	5	0	5	Bacteria	Proteobacteria	Alphaproteobacteria	Dongiales	Dongiaceae	Dongia	metagenome
FJ405364.1.1499	5	0	5	Bacteria	Proteobacteria	Gammaproteobacteria	Pseudomonadales	Pseudomonadaceae	Pseudomonas	Pseudomonas sp. SPe
LT629972.502997.504537	5	0	5	Bacteria	Proteobacteria	Gammaproteobacteria	Pseudomonadales	Pseudomonadaceae	Pseudomonas	Pseudomonas fuscovaginae
JX999366.1.1589	5	0	5	Bacteria	Firmicutes	Clostridia	Clostridiales	Lachnospiraceae	Mobilisporobacter	Mobilisporobacter senegalensis
FOOF01000043.3238.4772	5	2	3	Bacteria	Proteobacteria	Gammaproteobacteria	Betaproteobacteriales	Burkholderiaceae	Massilia	Duganella sp. CF458
FPLS01022444.19.1488	5	0	5	Bacteria	Proteobacteria	Alphaproteobacteria	Sphingomonadales	Sphingomonadaceae	uncultured	metagenome
JN178449.1.1495	5	0	5	Bacteria	Proteobacteria	Alphaproteobacteria	Rhizobiales	Devosiaceae	Devosia	uncultured bacterium
SH198039.07FU-KU582265-reps	5	0	5	Fungi	Ascomycota	Eurotiomycetes	Eurotiales	Aspergillaceae	Aspergillus	unidentified
EF540359.1.1445	5	0	5	Bacteria	Acidobacteria	Blastocatellia (Subgroup 4)	Blastocatellales	Blastocatellaceae	Stenotrophobacter	uncultured soil bacterium
JF815501.1.1428	5	3	2	Bacteria	Firmicutes	Clostridia	Clostridiales	Clostridiaceae 1	Clostridium sensu stricto 10	uncultured Clostridiaceae bacterium
LC057698.1.1533	5	0	5	Bacteria	Proteobacteria	Gammaproteobacteria	Pseudomonadales	Pseudomonadaceae	Pseudomonas	Pseudomonas moraviensis
JN178118.1.1477	5	4	1	Bacteria	Proteobacteria	Alphaproteobacteria	Sphingomonadales	Sphingomonadaceae	Sphingomonas	uncultured bacterium
HG917228.1.1519	5	0	5	Bacteria	Firmicutes	Bacilli	Bacillales	Bacillaceae	Bacillus	uncultured Bacillus sp.
JN409159.1.1459	5	0	5	Bacteria	Proteobacteria	Gammaproteobacteria	Diplorickettsiales	Diplorickettsiaceae	Aquicella	uncultured gamma proteobacterium
HQ120683.1.1493	5	0	5	Bacteria	Planctomycetes	Planctomycetacia	Pirellulales	Pirellulaceae	Pirellula	uncultured bacterium
JX566634.1.1523	5	3	2	Bacteria	Proteobacteria	Gammaproteobacteria	Betaproteobacteriales	Chromobacteriaceae	Vogesella	Vogesella sp. 5137
FJ479551.1.1511	5	0	5	Bacteria	Acidobacteria	Subgroup 6	uncultured bacterium	uncultured bacterium	uncultured bacterium	uncultured bacterium
SH205939.07FU-AY364836-refs	5	0	5	Fungi	Basidiomycota	Microbotryomycetes	Sporidiobolales	Sporidiobolaceae	Sporobolomyces	symmetricus
GQ848416.1.1554	5	5	0	Bacteria	Firmicutes	Bacilli	Bacillales	Bacillaceae	Bacillus	uncultured bacterium
DQ829628.1.1510	5	0	5	Bacteria	Acidobacteria	Subgroup 6	uncultured Acidobacteria bacterium	uncultured Acidobacteria bacterium	uncultured Acidobacteria bacterium	uncultured Acidobacteria bacterium
ABDT01000022.7889.9396	5	0	5	Bacteria	Firmicutes	Clostridia	Clostridiales	Clostridiaceae 1	Clostridium sensu stricto 1	Clostridium butyricum 5521
FPLL01005211.10.1488	5	0	5	Bacteria	Chloroflexi	Dehalococcoidia	S085	metagenome	metagenome	metagenome
SH031273.07FU-EU754924-reps-singleton	5	3	2	Fungi	Ascomycota	Sordariomycetes	Hypocreales	Nectriaceae	Fusarium	unidentified
FPLS01037210.16.1544	5	5	0	Bacteria	Actinobacteria	Thermoleophilia	Gaiellales	Gaiellaceae	Gaiella	metagenome
SH016310.07FU-EU479983-reps-singleton	5	2	3	Fungi	Ascomycota	Dothideomycetes	unidentified	unidentified	unidentified	unidentified
SH492253.07FU-JX329237-reps-singleton	5	0	5	Fungi	unidentified	unidentified	unidentified	unidentified	unidentified	unidentified
JX133430.1.1463	5	0	5	Bacteria	Firmicutes	Clostridia	Clostridiales	Clostridiaceae 1	Clostridium sensu stricto 8	uncultured bacterium
JF319172.1.1475	5	3	2	Bacteria	Acidobacteria	Subgroup 6	uncultured Acidobacteria bacterium	uncultured Acidobacteria bacterium	uncultured Acidobacteria bacterium	uncultured Acidobacteria bacterium
KY818662.1.1527	5	2	3	Bacteria	Actinobacteria	Actinobacteria	Streptomycetales	Streptomycetaceae	Streptomyces	Streptomyces cacaoi subsp. cacaoi
CBYK010000018.15619.17117	5	0	5	Bacteria	Firmicutes	Clostridia	Clostridiales	Clostridiaceae 1	Clostridium sensu stricto 1	Clostridium butyricum
JN868893.1.1517	5	3	2	Bacteria	Proteobacteria	Gammaproteobacteria	Alteromonadales	Alteromonadaceae	Rheinheimera	uncultured bacterium
AY941836.1.1520	5	3	2	Bacteria	Proteobacteria	Gammaproteobacteria	Enterobacteriales	Enterobacteriaceae	Enterobacter	uncultured bacterium
KJ191807.1.1524	5	3	2	Bacteria	Acidobacteria	Blastocatellia (Subgroup 4)	Pyrinomonadales	Pyrinomonadaceae	RB41	uncultured Acidobacteria bacterium
FJ444669.1.1511	5	1	4	Bacteria	Acidobacteria	Subgroup 6	uncultured bacterium	uncultured bacterium	uncultured bacterium	uncultured bacterium
SH196184.07FU-JX975966-reps	5	0	5	Fungi	Mortierellomycota	Mortierellomycetes	Mortierellales	Mortierellaceae	Mortierella	oligospora
CP005586.338414.339968	5	1	4	Bacteria	Firmicutes	Bacilli	Bacillales	Bacillaceae	Bacillus	Bacillus sp. 1NLA3E
AY661989.1.1529	5	1	4	Bacteria	Proteobacteria	Gammaproteobacteria	Pseudomonadales	Pseudomonadaceae	Pseudomonas	uncultured bacterium
AB508856.1.1493	5	0	5	Bacteria	Proteobacteria	Gammaproteobacteria	Pseudomonadales	Pseudomonadaceae	Pseudomonas	Pseudomonas sp. TSH63
KJ816861.1.1447	5	0	5	Bacteria	Proteobacteria	Gammaproteobacteria	Alteromonadales	Alteromonadaceae	Rheinheimera	Rheinheimera arenilitoris
AY559417.1.1545	5	0	5	Bacteria	Firmicutes	Bacilli	Bacillales	Bacillaceae	Bacillus	uncultured bacterium
SH196898.07FU-FR686958-reps	5	0	5	Fungi	Glomeromycota	Glomeromycetes	Diversisporales	Diversisporaceae	Diversispora	unidentified
AY212698.1.1518	5	3	2	Bacteria	Proteobacteria	Gammaproteobacteria	Betaproteobacteriales	Burkholderiaceae	Hydrogenophaga	uncultured bacterium
JX489861.1.1482	5	0	5	Bacteria	Fibrobacteres	Fibrobacteria	Fibrobacterales	Fibrobacteraceae	possible genus 04	uncultured soil bacterium
FQ658829.1.1339	5	0	5	Bacteria	Cyanobacteria	Melainabacteria	Vampirovibrionales	uncultured soil bacterium	uncultured soil bacterium	uncultured soil bacterium
HQ132470.1.1511	4	0	4	Bacteria	Gemmatimonadetes	Gemmatimonadetes	Gemmatimonadales	Gemmatimonadaceae	uncultured	uncultured alpha proteobacterium
JQ769815.1.1525	4	0	4	Bacteria	Acidobacteria	Blastocatellia (Subgroup 4)	Pyrinomonadales	Pyrinomonadaceae	RB41	uncultured bacterium
JX222981.1.1493	4	3	1	Bacteria	Firmicutes	Clostridia	Clostridiales	Lachnospiraceae	Lachnoclostridium 10	uncultured bacterium
EF217418.1.1519	4	0	4	Bacteria	Bacteroidetes	Bacteroidia	Cytophagales	Cyclobacteriaceae	Algoriphagus	Algoriphagus jejuensis
KC502958.1.1475	4	0	4	Bacteria	Proteobacteria	Alphaproteobacteria	Sphingomonadales	Sphingomonadaceae	Altererythrobacter	uncultured Sphingomonas sp.
EU817576.1.1498	4	0	4	Bacteria	Firmicutes	Bacilli	Bacillales	Bacillaceae	Bacillus	uncultured Bacillus sp.
SH496235.07FU-JX326056-reps-singleton	4	0	4	Fungi	unidentified	unidentified	unidentified	unidentified	unidentified	unidentified
AF394175.1.1529	4	0	4	Bacteria	Proteobacteria	Gammaproteobacteria	Pseudomonadales	Pseudomonadaceae	Pseudomonas	blackwater bioreactor bacterium BW32
FPLP01004529.10.1526	4	1	3	Bacteria	Proteobacteria	Gammaproteobacteria	Pseudomonadales	Pseudomonadaceae	Pseudomonas	metagenome
FJ529839.1.1532	4	3	1	Bacteria	Proteobacteria	Gammaproteobacteria	Pseudomonadales	Pseudomonadaceae	Pseudomonas	uncultured Pseudomonas sp.
JQ800677.1.1488	4	0	4	Bacteria	Bacteroidetes	Bacteroidia	Cytophagales	Microscillaceae	uncultured	uncultured bacterium
FPLL01004717.11.1473	4	4	0	Bacteria	Proteobacteria	Alphaproteobacteria	Rhizobiales	Xanthobacteraceae	Rhodoplanes	metagenome
FJ479532.1.1477	4	4	0	Bacteria	Proteobacteria	Alphaproteobacteria	Elsterales	uncultured	uncultured bacterium	uncultured bacterium
ASTG01000050.130.1596	4	0	4	Bacteria	Proteobacteria	Alphaproteobacteria	Sphingomonadales	Sphingomonadaceae	Sphingobium	Sphingobium sp. YL23
KF494498.1.1524	4	0	4	Bacteria	Acidobacteria	Blastocatellia (Subgroup 4)	Pyrinomonadales	Pyrinomonadaceae	RB41	uncultured bacterium
JQ861378.1.1499	4	2	2	Bacteria	Bacteroidetes	Bacteroidia	Chitinophagales	Chitinophagaceae	Flavisolibacter	uncultured Bacteroidetes bacterium
AB862887.1.1462	4	1	3	Bacteria	Proteobacteria	Alphaproteobacteria	Rhodospirillales	Rhodospirillaceae	uncultured	uncultured bacterium
FPLS01027638.18.1485	4	0	4	Bacteria	Proteobacteria	Alphaproteobacteria	Rhizobiales	Hyphomicrobiaceae	Hyphomicrobium	metagenome
FJ191759.1.1457	4	3	1	Bacteria	Proteobacteria	Gammaproteobacteria	Pseudomonadales	Pseudomonadaceae	Pseudomonas	uncultured Pseudomonas sp.
KJ598612.1.1507	4	0	4	Bacteria	Nitrospirae	Nitrospira	Nitrospirales	Nitrospiraceae	Nitrospira	Nitrospira sp. enrichment culture clone LUA16
JX222121.1.1496	4	3	1	Bacteria	Firmicutes	Clostridia	Clostridiales	Lachnospiraceae	uncultured	uncultured bacterium
AY259121.1.1534	4	3	1	Bacteria	Proteobacteria	Gammaproteobacteria	Pseudomonadales	Pseudomonadaceae	Pseudomonas	Pseudomonas sp. Hsa.28
EU330375.1.1503	4	0	4	Bacteria	Proteobacteria	Gammaproteobacteria	Pseudomonadales	Pseudomonadaceae	Pseudomonas	Pseudomonas sp. BSi20397
JQ711724.1.1515	4	0	4	Bacteria	Gemmatimonadetes	Gemmatimonadetes	Gemmatimonadales	Gemmatimonadaceae	uncultured	uncultured bacterium
AB583917.1.1521	4	0	4	Bacteria	Firmicutes	Clostridia	Clostridiales	Peptococcaceae	Desulfosporosinus	uncultured bacterium
KJ540757.1.1491	4	0	4	Bacteria	Verrucomicrobia	Verrucomicrobiae	Pedosphaerales	Pedosphaeraceae	uncultured subdivision 3 bacterium	uncultured subdivision 3 bacterium
KC331288.1.1500	4	3	1	Bacteria	Proteobacteria	Gammaproteobacteria	Betaproteobacteriales	Nitrosomonadaceae	MND1	uncultured bacterium
JN868736.1.1530	4	2	2	Bacteria	Proteobacteria	Gammaproteobacteria	Pseudomonadales	Pseudomonadaceae	Pseudomonas	uncultured bacterium
AP017423.6724846.6726385	4	3	1	Bacteria	Proteobacteria	Gammaproteobacteria	Pseudomonadales	Pseudomonadaceae	Pseudomonas	Pseudomonas sp. LAB-08
JX223388.1.1477	4	0	4	Bacteria	Firmicutes	Clostridia	Clostridiales	Family XI	Sedimentibacter	uncultured bacterium
DQ129245.1.1463	4	0	4	Bacteria	Firmicutes	Clostridia	Clostridiales	Clostridiaceae 1	Clostridium sensu stricto 8	uncultured bacterium
FJ478815.1.1511	4	0	4	Bacteria	Acidobacteria	Subgroup 6	uncultured bacterium	uncultured bacterium	uncultured bacterium	uncultured bacterium
FPLS01022831.16.1477	4	0	4	Bacteria	Proteobacteria	Alphaproteobacteria	Caulobacterales	Caulobacteraceae	Phenylobacterium	metagenome
EF101982.1.1537	4	2	2	Bacteria	Proteobacteria	Gammaproteobacteria	Pseudomonadales	Pseudomonadaceae	Pseudomonas	Pseudomonas putida
JQ815865.1.1504	4	0	4	Bacteria	Proteobacteria	Gammaproteobacteria	Betaproteobacteriales	Methylophilaceae	Methylotenera	uncultured bacterium
SH022241.07FU-HQ166486-reps-singleton	4	3	1	Fungi	Ascomycota	unidentified	unidentified	unidentified	unidentified	unidentified
FJ444658.1.1512	4	0	4	Bacteria	Gemmatimonadetes	Gemmatimonadetes	Gemmatimonadales	Gemmatimonadaceae	uncultured	uncultured bacterium
AF407686.1.1508	4	0	4	Bacteria	Firmicutes	Clostridia	Clostridiales	Clostridiaceae 1	Clostridium sensu stricto 8	uncultured bacterium
FPLS01035952.18.1495	4	0	4	Bacteria	Planctomycetes	Planctomycetacia	Planctomycetales	Rubinisphaeraceae	SH-PL14	metagenome
KF711822.3.1530	4	0	4	Bacteria	Actinobacteria	Thermoleophilia	Solirubrobacterales	Solirubrobacteraceae	Solirubrobacter	uncultured bacterium ctg7180000001448
BDAD01000041.103.1619	4	0	4	Bacteria	Proteobacteria	Gammaproteobacteria	Pseudomonadales	Pseudomonadaceae	Pseudomonas	Pseudomonas jinjuensis NBRC 103047
JN417580.1.1529	4	2	2	Bacteria	Proteobacteria	Gammaproteobacteria	Betaproteobacteriales	Nitrosomonadaceae	MND1	uncultured soil bacterium
AB695960.1.1521	4	4	0	Bacteria	Firmicutes	Bacilli	Bacillales	Bacillaceae	Bacillus	uncultured bacterium
KJ535379.1.1533	4	0	4	Bacteria	Proteobacteria	Gammaproteobacteria	Pseudomonadales	Pseudomonadaceae	Pseudomonas	Pseudomonas sp. MDFPXXIVR289b
GFKE01009079.76.1594	4	0	4	Bacteria	Proteobacteria	Gammaproteobacteria	Pseudomonadales	Pseudomonadaceae	Pseudomonas	Sargassum henslowianum
SH345969.07FU-GU237862-refs	4	0	4	Fungi	Ascomycota	Dothideomycetes	Pleosporales	Didymellaceae	Stagonosporopsis	dorenboschii
JN869148.1.1529	4	2	2	Bacteria	Proteobacteria	Gammaproteobacteria	Betaproteobacteriales	Chromobacteriaceae	Vogesella	uncultured bacterium
X71857.1.1491	4	0	4	Bacteria	Firmicutes	Clostridia	Clostridiales	Clostridiaceae 1	Clostridium sensu stricto 1	Clostridium puniceum
JF319187.1.1477	4	0	4	Bacteria	Proteobacteria	Deltaproteobacteria	Myxococcales	Sandaracinaceae	uncultured	uncultured delta proteobacterium
SH495758.07FU-HG425932-reps-singleton	4	0	4	Fungi	Glomeromycota	Glomeromycetes	Diversisporales	Diversisporaceae	unidentified	unidentified
EF632748.1.1502	4	2	2	Bacteria	Firmicutes	Clostridia	Clostridiales	Clostridiaceae 1	Clostridium sensu stricto 8	uncultured bacterium
SH490607.07FU-JX374577-reps-singleton	4	2	2	Fungi	unidentified	unidentified	unidentified	unidentified	unidentified	unidentified
KC554453.1.1518	4	2	2	Bacteria	Actinobacteria	Acidimicrobiia	Microtrichales	Iamiaceae	Iamia	uncultured bacterium
KF010756.1.1496	4	0	4	Bacteria	Proteobacteria	Gammaproteobacteria	Betaproteobacteriales	Burkholderiaceae	Massilia	uncultured bacterium
GAKY01053958.1.1493	4	0	4	Bacteria	Planctomycetes	Planctomycetacia	Pirellulales	Pirellulaceae	Pir4 lineage	Symbiodinium sp. A1
FJ542903.1.1477	4	0	4	Bacteria	Planctomycetes	Planctomycetacia	Pirellulales	Pirellulaceae	Blastopirellula	uncultured Planctomycetaceae bacterium
AJ229203.1.1456	4	1	3	Bacteria	Firmicutes	Clostridia	Clostridiales	Lachnospiraceae	Herbinix	unidentified eubacterium clone BSV51
HE804453.1.1425	4	2	2	Bacteria	Firmicutes	Clostridia	Clostridiales	Clostridiaceae 1	Clostridium sensu stricto 10	uncultured bacterium
KC329579.1.1488	4	0	4	Bacteria	Planctomycetes	Planctomycetacia	Pirellulales	Pirellulaceae	uncultured	uncultured bacterium
JN178246.1.1481	4	0	4	Bacteria	Proteobacteria	Alphaproteobacteria	Rhizobiales	Devosiaceae	Devosia	uncultured bacterium
DQ499280.1.1513	4	0	4	Bacteria	Acidobacteria	Subgroup 6	uncultured bacterium	uncultured bacterium	uncultured bacterium	uncultured bacterium
HQ645180.1.1532	4	1	3	Bacteria	Acidobacteria	Blastocatellia (Subgroup 4)	Pyrinomonadales	Pyrinomonadaceae	RB41	uncultured bacterium
HQ190426.1.1515	4	0	4	Bacteria	Gemmatimonadetes	Gemmatimonadetes	Gemmatimonadales	Gemmatimonadaceae	uncultured	uncultured bacterium
FPLL01007120.16.1486	4	2	2	Bacteria	Proteobacteria	Alphaproteobacteria	Sphingomonadales	Sphingomonadaceae	Altererythrobacter	metagenome
LWAE01000001.134952.136451	4	0	4	Bacteria	Firmicutes	Clostridia	Clostridiales	Clostridiaceae 1	Clostridium sensu stricto 12	Clostridium magnum DSM 2767
EU979019.1.1486	4	0	4	Bacteria	Planctomycetes	Planctomycetacia	Pirellulales	Pirellulaceae	Pirellula	uncultured planctomycete
FXWK01000003.3849.5334	4	0	4	Bacteria	Proteobacteria	Alphaproteobacteria	Rhizobiales	Devosiaceae	Devosia	Devosia lucknowensis
KP721486.1.1493	4	0	4	Bacteria	Proteobacteria	Alphaproteobacteria	Rhizobiales	Rhizobiaceae	Allorhizobium-Neorhizobium-Pararhizobium-Rhizobium	Rhizobium rosettiformans
KF712777.1.1500	4	0	4	Bacteria	Proteobacteria	Gammaproteobacteria	Salinisphaerales	Solimonadaceae	Hydrocarboniphaga	uncultured bacterium
CP014784.4306659.4308204	4	4	0	Bacteria	Proteobacteria	Gammaproteobacteria	Pseudomonadales	Pseudomonadaceae	Pseudomonas	Pseudomonas alcaligenes
FJ478992.1.1517	4	2	2	Bacteria	Gemmatimonadetes	S0134 terrestrial group	uncultured bacterium	uncultured bacterium	uncultured bacterium	uncultured bacterium
JX489915.1.1509	4	0	4	Bacteria	Proteobacteria	Deltaproteobacteria	Myxococcales	Haliangiaceae	Haliangium	uncultured soil bacterium
SH206396.07FU-KP641179-refs	4	0	4	Fungi	Ascomycota	Dothideomycetes	Dothideales	Dothioraceae	Hormonema	viticola
FN436134.1.1481	4	1	3	Bacteria	Firmicutes	Clostridia	Clostridiales	Clostridiaceae 1	Fonticella	uncultured bacterium
SH183654.07FU-JN943809-refs	4	0	4	Fungi	Chytridiomycota	Spizellomycetes	Spizellomycetales	Spizellomycetaceae	Spizellomyces	acuminatus
FPLS01016995.21.1530	4	0	4	Bacteria	Proteobacteria	Gammaproteobacteria	Betaproteobacteriales	Burkholderiaceae	Massilia	metagenome
AOTI010541966.326.1849	4	1	3	Bacteria	Proteobacteria	Gammaproteobacteria	Pseudomonadales	Pseudomonadaceae	Pseudomonas	Triticum urartu
LN570355.1.1299	4	0	4	Bacteria	Proteobacteria	Alphaproteobacteria	Caulobacterales	Hyphomonadaceae	Hirschia	uncultured bacterium
AATN01001290.251.1721	4	2	2	Bacteria	Proteobacteria	Alphaproteobacteria	Reyranellales	Reyranellaceae	Reyranella	metagenome
LXJR01000069.408.1954	4	0	4	Bacteria	Proteobacteria	Gammaproteobacteria	Pseudomonadales	Pseudomonadaceae	Pseudomonas	Pseudomonas sp. 21C1
SH492141.07FU-JX360020-reps-singleton	4	2	2	Fungi	unidentified	unidentified	unidentified	unidentified	unidentified	unidentified
JX222293.1.1480	4	0	4	Bacteria	Firmicutes	Clostridia	Clostridiales	Clostridiaceae 1	Clostridium sensu stricto 13	uncultured bacterium
HE576042.1.1498	4	2	2	Bacteria	Proteobacteria	Gammaproteobacteria	Pseudomonadales	Pseudomonadaceae	Pseudomonas	uncultured bacterium
HM186375.1.1359	4	1	3	Bacteria	Nitrospirae	Nitrospira	Nitrospirales	Nitrospiraceae	Nitrospira	uncultured bacterium
SH407688.07FU-AY443470-refs	4	0	4	Fungi	Ascomycota	Eurotiomycetes	Eurotiales	Aspergillaceae	Penicillium	jensenii
JHVO01000026.12.1514	4	0	4	Bacteria	Actinobacteria	Actinobacteria	Frankiales	Geodermatophilaceae	Blastococcus	Geodermatophilaceae bacterium URHB0062
SH022133.07FU-EU516774-reps-singleton	4	1	3	Fungi	unidentified	unidentified	unidentified	unidentified	unidentified	unidentified
FPLS01029562.16.1482	4	0	4	Bacteria	Proteobacteria	Alphaproteobacteria	Elsterales	uncultured	metagenome	metagenome
HQ119923.1.1398	4	1	3	Bacteria	Bacteroidetes	Bacteroidia	Cytophagales	Microscillaceae	uncultured	uncultured bacterium
KC620708.1.1526	4	0	4	Bacteria	Proteobacteria	Gammaproteobacteria	Betaproteobacteriales	Burkholderiaceae	Massilia	uncultured bacterium
AB695959.1.1472	3	2	1	Bacteria	Firmicutes	Bacilli	Bacillales	Bacillaceae	Bacillus	uncultured bacterium
FPLP01007858.3.1493	3	0	3	Bacteria	Planctomycetes	Planctomycetacia	Pirellulales	Pirellulaceae	uncultured	metagenome
HQ190398.1.1492	3	3	0	Bacteria	Gemmatimonadetes	Gemmatimonadetes	Gemmatimonadales	Gemmatimonadaceae	uncultured	uncultured bacterium
JX224455.1.1524	3	0	3	Bacteria	Firmicutes	Clostridia	Clostridiales	Peptococcaceae	Desulfosporosinus	uncultured bacterium
FPLL01005540.10.1471	3	0	3	Bacteria	Proteobacteria	Alphaproteobacteria	Caulobacterales	Caulobacteraceae	Caulobacter	metagenome
KF712884.1.1455	3	0	3	Bacteria	Proteobacteria	Alphaproteobacteria	Reyranellales	Reyranellaceae	uncultured	uncultured bacterium
FJ478809.1.1526	3	0	3	Bacteria	Acidobacteria	Blastocatellia (Subgroup 4)	Pyrinomonadales	Pyrinomonadaceae	RB41	uncultured bacterium
AB289615.1.1529	3	0	3	Bacteria	Proteobacteria	Gammaproteobacteria	Pseudomonadales	Pseudomonadaceae	Pseudomonas	Pseudomonas sp. Ch313
JN178486.1.1548	3	0	3	Bacteria	Acidobacteria	Blastocatellia (Subgroup 4)	Pyrinomonadales	Pyrinomonadaceae	RB41	uncultured bacterium
HQ597053.1.1506	3	0	3	Bacteria	Acidobacteria	Subgroup 6	uncultured Acidobacteria bacterium	uncultured Acidobacteria bacterium	uncultured Acidobacteria bacterium	uncultured Acidobacteria bacterium
JF009644.1.1357	3	0	3	Bacteria	Proteobacteria	Gammaproteobacteria	Pseudomonadales	Pseudomonadaceae	Pseudomonas	uncultured bacterium
SH180145.07FU-JX316376-reps	3	0	3	Fungi	Mortierellomycota	Mortierellomycetes	Mortierellales	Mortierellaceae	Mortierella	unidentified
EU881110.1.1517	3	0	3	Bacteria	Acidobacteria	Subgroup 6	uncultured bacterium	uncultured bacterium	uncultured bacterium	uncultured bacterium
JQ711699.1.1511	3	2	1	Bacteria	Firmicutes	Clostridia	Clostridiales	Family XIII	Anaerovorax	uncultured bacterium
JRJC01000023.11.1813	3	1	2	Bacteria	Proteobacteria	Gammaproteobacteria	Enterobacteriales	Enterobacteriaceae	Enterobacter	Enterobacter sp. UCD-UG_FMILLET
AVOF01000271.234.1771	3	0	3	Bacteria	Proteobacteria	Gammaproteobacteria	Pseudomonadales	Pseudomonadaceae	Pseudomonas	Pseudomonas sp. EGD-AK9
JX521209.1.1479	3	0	3	Bacteria	Firmicutes	Clostridia	Clostridiales	Clostridiaceae 1	Clostridium sensu stricto 13	uncultured bacterium
SH357830.07FU-AF145319-refs	3	0	3	Fungi	Basidiomycota	Tremellomycetes	Filobasidiales	Piskurozymaceae	Solicoccozyma	fuscescens
KF437553.1.1475	3	0	3	Bacteria	Proteobacteria	Alphaproteobacteria	Sphingomonadales	Sphingomonadaceae	Sphingobium	Sphingobium sp. FL24
GALZ01007494.69.1571	3	0	3	Bacteria	Proteobacteria	Gammaproteobacteria	Pseudomonadales	Pseudomonadaceae	Pseudomonas	Actinidia chinensis
JF815503.1.1437	3	0	3	Bacteria	Firmicutes	Clostridia	Clostridiales	Lachnospiraceae	uncultured	uncultured Lachnospiraceae bacterium
JQ726645.1.1527	3	2	1	Bacteria	Proteobacteria	Gammaproteobacteria	Steroidobacterales	Steroidobacteraceae	Steroidobacter	uncultured Steroidobacter sp.
SH207664.07FU-EU040234-reps	3	0	3	Fungi	Ascomycota	Dothideomycetes	Pleosporales	Pleosporales_fam_Incertae_sedis	Ochrocladosporium	frigidarii
SH228420.07FU-AJ512439-refs	3	0	3	Fungi	Ascomycota	Saccharomycetes	Saccharomycetales	Saccharomycodaceae	Hanseniaspora	lachancei
AJ582757.1.1553	3	0	3	Bacteria	Firmicutes	Clostridia	Clostridiales	Peptococcaceae	Desulfosporosinus	Desulfosporosinus lacus
JN408968.1.1491	3	0	3	Bacteria	Verrucomicrobia	Verrucomicrobiae	Pedosphaerales	Pedosphaeraceae	uncultured Verrucomicrobia bacterium	uncultured Verrucomicrobia bacterium
KJ650684.1.1526	3	0	3	Bacteria	Firmicutes	Clostridia	Clostridiales	Peptococcaceae	Desulfosporosinus	uncultured Desulfosporosinus sp.
SH184176.07FU-KC438382-reps	3	0	3	Fungi	Ascomycota	Dothideomycetes	Pleosporales	Sporormiaceae	unidentified	unidentified
LN573565.1.1385	3	0	3	Bacteria	Acidobacteria	Subgroup 6	uncultured bacterium	uncultured bacterium	uncultured bacterium	uncultured bacterium
GQ161989.1.1481	3	0	3	Bacteria	Proteobacteria	Alphaproteobacteria	Sphingomonadales	Sphingomonadaceae	Sphingomonas	Sphingomonas alpina
HE804344.1.1423	3	0	3	Bacteria	Firmicutes	Clostridia	Clostridiales	Clostridiaceae 1	Clostridium sensu stricto 8	uncultured bacterium
FPLS01042095.15.1484	3	0	3	Bacteria	Proteobacteria	Alphaproteobacteria	Sphingomonadales	Sphingomonadaceae	Altererythrobacter	metagenome
AB299579.1.1420	3	0	3	Bacteria	Proteobacteria	Alphaproteobacteria	Sphingomonadales	Sphingomonadaceae	Sphingobium	Sphingomonas sp. M37-VN10-2W
AB478690.1.1525	3	3	0	Bacteria	Proteobacteria	Gammaproteobacteria	Betaproteobacteriales	Burkholderiaceae	Hydrogenophaga	uncultured Comamonadaceae bacterium
KC620737.1.1484	3	0	3	Bacteria	Proteobacteria	Alphaproteobacteria	Sphingomonadales	Sphingomonadaceae	Sphingomonas	uncultured bacterium
JX221838.1.1494	3	0	3	Bacteria	Firmicutes	Clostridia	Clostridiales	Lachnospiraceae	Lachnoclostridium	uncultured bacterium
KY867530.1.1519	3	1	2	Bacteria	Proteobacteria	Gammaproteobacteria	Aeromonadales	Aeromonadaceae	Aeromonas	Aeromonas hydrophila subsp. hydrophila
AY221604.1.1508	3	0	3	Bacteria	Firmicutes	BRH-c20a	uncultured soil bacterium	uncultured soil bacterium	uncultured soil bacterium	uncultured soil bacterium
EF632756.1.1522	3	2	1	Bacteria	Proteobacteria	Gammaproteobacteria	Betaproteobacteriales	Burkholderiaceae	Hydrogenophaga	uncultured bacterium
JX489870.1.1499	3	0	3	Bacteria	Proteobacteria	Gammaproteobacteria	Steroidobacterales	Steroidobacteraceae	Steroidobacter	uncultured soil bacterium
HQ119139.1.1497	3	1	2	Bacteria	Gemmatimonadetes	Gemmatimonadetes	Gemmatimonadales	Gemmatimonadaceae	uncultured	uncultured bacterium
SH117088.07FU-FJ426996-refs	3	0	3	Fungi	Ascomycota	Dothideomycetes	Pleosporales	Didymellaceae	Epicoccum	nigrum
DQ398884.1.1491	3	0	3	Bacteria	Proteobacteria	Gammaproteobacteria	Betaproteobacteriales	Burkholderiaceae	Ramlibacter	uncultured bacterium
SH204701.07FU-HQ607908-reps	3	0	3	Fungi	Ascomycota	Sordariomycetes	Hypocreales	unidentified	unidentified	unidentified
HQ119528.1.1508	3	1	2	Bacteria	Planctomycetes	Planctomycetacia	Planctomycetales	Rubinisphaeraceae	SH-PL14	uncultured bacterium
JQ769610.1.1486	3	0	3	Bacteria	Gemmatimonadetes	Gemmatimonadetes	Gemmatimonadales	Gemmatimonadaceae	uncultured	uncultured bacterium
HQ119671.1.1495	3	0	3	Bacteria	Bacteroidetes	Bacteroidia	Cytophagales	Microscillaceae	uncultured	uncultured bacterium
KT962171.1.1498	3	0	3	Bacteria	Proteobacteria	Gammaproteobacteria	Xanthomonadales	Xanthomonadaceae	Lysobacter	Lysobacter rhizophilus
FJ479113.1.1508	3	0	3	Bacteria	Actinobacteria	Thermoleophilia	Gaiellales	uncultured	uncultured bacterium	uncultured bacterium
AB806242.1.1450	3	0	3	Bacteria	Firmicutes	Clostridia	Clostridiales	Peptococcaceae	Thermincola	uncultured bacterium
AMQH01000037.83.1573	3	0	3	Bacteria	Firmicutes	Clostridia	Clostridiales	Clostridiaceae 1	Clostridium sensu stricto 13	Clostridium tunisiense TJ
AB874515.1.1453	3	0	3	Bacteria	Firmicutes	Clostridia	Clostridiales	Lachnospiraceae	uncultured	uncultured Firmicutes bacterium
AY570591.1.1476	3	0	3	Bacteria	Firmicutes	Clostridia	Clostridiales	Family XI	Sedimentibacter	uncultured bacterium
JX485752.1.1493	3	0	3	Bacteria	Proteobacteria	Alphaproteobacteria	Sphingomonadales	Sphingomonadaceae	Sphingomonas	Sphingomonas sp. SMrs27
FJ478609.1.1521	3	0	3	Bacteria	Acidobacteria	Subgroup 6	uncultured bacterium	uncultured bacterium	uncultured bacterium	uncultured bacterium
AB630626.1.1412	3	0	3	Bacteria	Planctomycetes	Phycisphaerae	Phycisphaerales	Phycisphaeraceae	SM1A02	uncultured bacterium
SH205226.07FU-KM203575-reps	3	0	3	Fungi	Ascomycota	Sordariomycetes	Hypocreales	Nectriaceae	unidentified	unidentified
FR687470.1.1470	3	0	3	Bacteria	Firmicutes	Clostridia	Clostridiales	Clostridiaceae 1	Clostridium sensu stricto 12	uncultured bacterium
KC554211.1.1542	3	0	3	Bacteria	Actinobacteria	Thermoleophilia	Gaiellales	Gaiellaceae	Gaiella	uncultured bacterium
JX223221.1.1526	3	0	3	Bacteria	Proteobacteria	Deltaproteobacteria	Desulfuromonadales	Geobacteraceae	Geobacter	uncultured bacterium
JN177862.1.1584	3	0	3	Bacteria	Acidobacteria	Blastocatellia (Subgroup 4)	Pyrinomonadales	Pyrinomonadaceae	RB41	uncultured bacterium
HQ190332.1.1520	3	0	3	Bacteria	Firmicutes	Bacilli	Bacillales	Bacillaceae	Bacillus	uncultured bacterium
HQ645213.1.1497	3	0	3	Bacteria	Gemmatimonadetes	Gemmatimonadetes	Gemmatimonadales	Gemmatimonadaceae	uncultured	uncultured bacterium
FJ479453.1.1515	3	0	3	Bacteria	Acidobacteria	Subgroup 6	uncultured bacterium	uncultured bacterium	uncultured bacterium	uncultured bacterium
JX223314.1.1530	3	0	3	Bacteria	Firmicutes	Clostridia	Clostridiales	Peptococcaceae	Desulfosporosinus	uncultured bacterium
SH488060.07FU-KU212147-reps-singleton	3	0	3	Fungi	Ascomycota	Saccharomycetes	Saccharomycetales	Saccharomycetales_fam_Incertae_sedis	Candida	kruisii
AB821118.1.1465	3	0	3	Bacteria	Proteobacteria	Alphaproteobacteria	Reyranellales	Reyranellaceae	Reyranella	uncultured bacterium
FPLS01007018.1.1359	3	0	3	Bacteria	Proteobacteria	Alphaproteobacteria	Rhodospirillales	Magnetospiraceae	uncultured	metagenome
LN563759.1.1367	3	0	3	Bacteria	Proteobacteria	Gammaproteobacteria	Betaproteobacteriales	Burkholderiaceae	Comamonas	uncultured bacterium
JF096149.1.1355	3	0	3	Bacteria	Firmicutes	Clostridia	Clostridiales	Lachnospiraceae	Anaerocolumna	uncultured bacterium
GU138662.20427.21937	3	0	3	Bacteria	Proteobacteria	Alphaproteobacteria	Rickettsiales	Mitochondria	Pythium ultimum	Pythium ultimum
EF530678.1.1515	3	0	3	Bacteria	Acidobacteria	Subgroup 6	uncultured bacterium	uncultured bacterium	uncultured bacterium	uncultured bacterium
JF703476.1.1392	3	0	3	Bacteria	Planctomycetes	Phycisphaerae	Phycisphaerales	Phycisphaeraceae	SM1A02	uncultured bacterium
FJ478551.1.1512	3	0	3	Bacteria	Acidobacteria	Subgroup 6	uncultured bacterium	uncultured bacterium	uncultured bacterium	uncultured bacterium
FPLK01002444.7.1544	3	0	3	Bacteria	Verrucomicrobia	Verrucomicrobiae	Opitutales	Opitutaceae	Lacunisphaera	metagenome
BBPC01190614.7148.8812	3	0	3	Bacteria	Proteobacteria	Gammaproteobacteria	Pseudomonadales	Pseudomonadaceae	Pseudomonas	Humulus lupulus var. lupulus
DQ314545.1.1498	3	0	3	Bacteria	Proteobacteria	Gammaproteobacteria	Pseudomonadales	Pseudomonadaceae	Pseudomonas	Pseudomonas sp. BWDY-41
AM900775.1.1542	3	0	3	Bacteria	Firmicutes	Bacilli	Bacillales	Bacillaceae	Bacillus	Bacillus sp. PA27
JX221814.1.1524	3	0	3	Bacteria	Firmicutes	Clostridia	Clostridiales	Peptococcaceae	Desulfosporosinus	uncultured bacterium
SH202562.07FU-EU379203-reps	3	1	2	Fungi	Chytridiomycota	Rhizophlyctidomycetes	Rhizophlyctidales	Rhizophlyctidaceae	Rhizophlyctis	rosea
AF441727.1.1520	3	0	3	Bacteria	Proteobacteria	Alphaproteobacteria	Rhizobiales	Rhizobiaceae	Allorhizobium-Neorhizobium-Pararhizobium-Rhizobium	alpha proteobacterium Kaza-29
HQ597614.1.1510	3	0	3	Bacteria	Acidobacteria	Subgroup 6	uncultured Acidobacteria bacterium	uncultured Acidobacteria bacterium	uncultured Acidobacteria bacterium	uncultured Acidobacteria bacterium
CP004121.149180.150680	3	0	3	Bacteria	Firmicutes	Clostridia	Clostridiales	Clostridiaceae 1	Clostridium sensu stricto 1	Clostridium saccharoperbutylacetonicum N1-4(HMT)
DQ465009.1.1524	3	0	3	Bacteria	Proteobacteria	Gammaproteobacteria	Pseudomonadales	Pseudomonadaceae	Pseudomonas	Pseudomonas sp. VTT E-052906
FPLS01001199.16.1530	3	2	1	Bacteria	Proteobacteria	Gammaproteobacteria	Betaproteobacteriales	Burkholderiaceae	Caenimonas	metagenome
AM086139.1.1428	3	0	3	Bacteria	Firmicutes	Clostridia	Clostridiales	Clostridiaceae 1	Clostridium sensu stricto 13	uncultured bacterium
SH006657.07FU-GQ203787-reps-singleton	3	0	3	Fungi	Ascomycota	Dothideomycetes	Pleosporales	Sporormiaceae	Preussia	minipascua
JN178446.1.1510	3	0	3	Bacteria	Acidobacteria	Blastocatellia (Subgroup 4)	Blastocatellales	Blastocatellaceae	JGI 0001001-H03	uncultured bacterium
JN178394.1.1566	3	0	3	Bacteria	Acidobacteria	Blastocatellia (Subgroup 4)	Pyrinomonadales	Pyrinomonadaceae	RB41	uncultured bacterium
JX514412.1.1464	3	0	3	Bacteria	Proteobacteria	Gammaproteobacteria	Pseudomonadales	Pseudomonadaceae	Pseudomonas	Pseudomonas putida
JF429096.1.1517	3	2	1	Bacteria	Proteobacteria	Gammaproteobacteria	Betaproteobacteriales	Nitrosomonadaceae	MND1	uncultured bacterium
HQ118540.1.1532	3	0	3	Bacteria	Acidobacteria	Blastocatellia (Subgroup 4)	Pyrinomonadales	Pyrinomonadaceae	RB41	uncultured bacterium
KC331293.1.1523	3	0	3	Bacteria	Rokubacteria	NC10	Rokubacteriales	uncultured bacterium	uncultured bacterium	uncultured bacterium
SH008359.07FU-GQ921796-reps-singleton	3	0	3	Fungi	Ascomycota	Dothideomycetes	Pleosporales	unidentified	unidentified	unidentified
JX566643.1.1539	3	0	3	Bacteria	Firmicutes	Bacilli	Bacillales	Bacillaceae	Bacillus	Bacillus sp. 6029
CP011966.143084.144600	3	1	2	Bacteria	Firmicutes	Clostridia	Clostridiales	Clostridiaceae 1	Clostridium sensu stricto 1	Clostridium beijerinckii NRRL B-598
SH217329.07FU-AY632659-refs	3	3	0	Fungi	Ascomycota	Sordariomycetes	Hypocreales	Hypocreales_fam_Incertae_sedis	Emericellopsis	humicola
JF776963.1.1459	3	0	3	Bacteria	Proteobacteria	Gammaproteobacteria	Betaproteobacteriales	Nitrosomonadaceae	MND1	uncultured beta proteobacterium
SH000845.07FU-JF724154-reps-singleton	3	0	3	Fungi	Ascomycota	Sordariomycetes	Hypocreales	Stachybotryaceae	Myrothecium	roridum
EF688362.1.1490	3	0	3	Bacteria	Bacteroidetes	Bacteroidia	Cytophagales	Microscillaceae	uncultured	uncultured soil bacterium
HQ120960.1.1525	3	0	3	Bacteria	Acidobacteria	Subgroup 6	uncultured bacterium	uncultured bacterium	uncultured bacterium	uncultured bacterium
FM179380.206052.208197	3	0	3	Bacteria	Proteobacteria	Alphaproteobacteria	Rickettsiales	Mitochondria	Vitis vinifera (wine grape)	Vitis vinifera (wine grape)
JN177892.1.1543	3	0	3	Bacteria	Nitrospirae	Nitrospira	Nitrospirales	Nitrospiraceae	Nitrospira	uncultured bacterium
SH219674.07FU-AB587028-refs	3	0	3	Fungi	Ascomycota	Sordariomycetes	Hypocreales	Nectriaceae	Gibberella	tricincta
JN579999.1.1526	3	0	3	Bacteria	Proteobacteria	Gammaproteobacteria	Betaproteobacteriales	Nitrosomonadaceae	Ellin6067	uncultured bacterium
KJ081610.1.1489	3	2	1	Bacteria	Proteobacteria	Alphaproteobacteria	Dongiales	Dongiaceae	Dongia	uncultured proteobacterium
JN177824.1.1529	3	1	2	Bacteria	Proteobacteria	Gammaproteobacteria	Betaproteobacteriales	Burkholderiaceae	Noviherbaspirillum	uncultured bacterium
JQ769556.1.1523	3	0	3	Bacteria	Acidobacteria	Blastocatellia (Subgroup 4)	Pyrinomonadales	Pyrinomonadaceae	RB41	uncultured bacterium
ABDT01000078.60337.61836	3	0	3	Bacteria	Firmicutes	Clostridia	Clostridiales	Clostridiaceae 1	Clostridium sensu stricto 1	Clostridium butyricum 5521
SH174295.07FU-KC222728-reps	3	0	3	Fungi	Ascomycota	Sordariomycetes	Hypocreales	Nectriaceae	Cylindrocarpon	unidentified
SH204094.07FU-DQ104711-refs	2	0	2	Fungi	Ascomycota	Saccharomycetes	Saccharomycetales	Pichiaceae	Pichia	kluyveri
KF975509.1.1530	2	1	1	Bacteria	Proteobacteria	Gammaproteobacteria	Pseudomonadales	Pseudomonadaceae	Pseudomonas	uncultured bacterium
JX224349.1.1578	2	0	2	Bacteria	Firmicutes	Clostridia	Clostridiales	Gracilibacteraceae	Gracilibacter	uncultured bacterium
JX221725.1.1482	2	0	2	Bacteria	Firmicutes	Clostridia	Clostridiales	Gracilibacteraceae	Gracilibacter	uncultured bacterium
EU214963.1.1484	2	2	0	Bacteria	Actinobacteria	Actinobacteria	Streptomycetales	Streptomycetaceae	Streptomyces	Streptomyces sp. CNS-739_SD06
EF157216.1.1465	2	0	2	Bacteria	Gemmatimonadetes	Longimicrobia	Longimicrobiales	Longimicrobiaceae	uncultured bacterium	uncultured bacterium
AF443584.1.1387	2	0	2	Bacteria	Proteobacteria	Gammaproteobacteria	Betaproteobacteriales	Burkholderiaceae	Massilia	uncultured bacterium
SH196384.07FU-AF050259-refs	2	0	2	Fungi	Ascomycota	Eurotiomycetes	Chaetothyriales	Herpotrichiellaceae	Capronia	semi-immersa
EU676410.1.1454	2	0	2	Bacteria	Bacteroidetes	Bacteroidia	Chitinophagales	Chitinophagaceae	Lacibacter	uncultured bacterium
FR853603.1.1511	2	2	0	Bacteria	Proteobacteria	Gammaproteobacteria	Alteromonadales	Shewanellaceae	Shewanella	uncultured bacterium
LN573536.1.1385	2	0	2	Bacteria	Acidobacteria	Subgroup 6	uncultured bacterium	uncultured bacterium	uncultured bacterium	uncultured bacterium
JX223148.1.1475	2	0	2	Bacteria	Firmicutes	Clostridia	Clostridiales	Clostridiaceae 1	Clostridium sensu stricto 13	uncultured bacterium
SH181896.07FU-KT948019-reps	2	0	2	Fungi	unidentified	unidentified	unidentified	unidentified	unidentified	unidentified
SH496315.07FU-KU581896-reps-singleton	2	0	2	Fungi	unidentified	unidentified	unidentified	unidentified	unidentified	unidentified
AB289317.1.1531	2	0	2	Bacteria	Proteobacteria	Gammaproteobacteria	Pseudomonadales	Pseudomonadaceae	Pseudomonas	Pseudomonas sp. Ch10048
HM263288.1.1331	2	0	2	Bacteria	Firmicutes	Clostridia	Clostridiales	Clostridiaceae 1	Clostridium sensu stricto 1	uncultured bacterium
SH554783.07FU-KR909405-refs	2	0	2	Fungi	Ascomycota	Sordariomycetes	Hypocreales	Nectriaceae	Fusarium	denticulatum
JX504892.1.1472	2	0	2	Bacteria	Firmicutes	Bacilli	Bacillales	Bacillaceae	Bacillus	uncultured Bacillus sp.
KC331261.1.1481	2	0	2	Bacteria	Acidobacteria	Acidobacteriia	Acidobacteriales	uncultured	uncultured bacterium	uncultured bacterium
GQ926869.1.1565	2	0	2	Bacteria	Proteobacteria	Gammaproteobacteria	Pseudomonadales	Pseudomonadaceae	Pseudomonas	uncultured Pseudomonadales bacterium
GU272255.1.1503	2	0	2	Bacteria	Proteobacteria	Gammaproteobacteria	Pseudomonadales	Pseudomonadaceae	Pseudomonas	uncultured bacterium
HQ597879.1.1510	2	0	2	Bacteria	Acidobacteria	Subgroup 6	uncultured Acidobacteria bacterium	uncultured Acidobacteria bacterium	uncultured Acidobacteria bacterium	uncultured Acidobacteria bacterium
SH210354.07FU-HG937025-reps	2	0	2	Fungi	Ascomycota	Sordariomycetes	Microascales	unidentified	unidentified	unidentified
ARNI01000005.12.1498	2	0	2	Bacteria	Bacteroidetes	Bacteroidia	Cytophagales	Spirosomaceae	Dyadobacter	Dyadobacter beijingensis DSM 21582
SH200316.07FU-GU910815-reps	2	0	2	Fungi	Ascomycota	Sordariomycetes	unidentified	unidentified	unidentified	unidentified
KC541316.1.1530	2	0	2	Bacteria	Proteobacteria	Gammaproteobacteria	Betaproteobacteriales	Burkholderiaceae	Simplicispira	uncultured bacterium
FRYK01000009.464.1981	2	1	1	Bacteria	Bacteroidetes	Bacteroidia	Flavobacteriales	Flavobacteriaceae	Flavobacterium	Flavobacterium cucumis
EF192897.1.1530	2	0	2	Bacteria	Proteobacteria	Gammaproteobacteria	Betaproteobacteriales	Burkholderiaceae	Hydrogenophaga	uncultured bacterium
AJ229194.1.1398	2	2	0	Bacteria	Firmicutes	Clostridia	Clostridiales	Clostridiaceae 1	Fonticella	unidentified eubacterium clone BSV34
KJ535382.1.1549	2	1	1	Bacteria	Proteobacteria	Gammaproteobacteria	Pseudomonadales	Pseudomonadaceae	Pseudomonas	Pseudomonas putida
SH177137.07FU-GU246267-refs	2	0	2	Fungi	Ascomycota	Saccharomycetes	Saccharomycetales	Saccharomycetales_fam_Incertae_sedis	Diutina	catenulata
LN570711.1.1366	2	0	2	Bacteria	Bacteroidetes	Bacteroidia	Cytophagales	Microscillaceae	uncultured	uncultured bacterium
AM935809.1.1318	2	0	2	Bacteria	Proteobacteria	Alphaproteobacteria	uncultured	uncultured Acetobacteraceae bacterium	uncultured Acetobacteraceae bacterium	uncultured Acetobacteraceae bacterium
FJ479320.1.1512	2	0	2	Bacteria	Acidobacteria	Subgroup 6	uncultured bacterium	uncultured bacterium	uncultured bacterium	uncultured bacterium
FPLP01001790.16.1460	2	0	2	Bacteria	Proteobacteria	Alphaproteobacteria	Caulobacterales	Hyphomonadaceae	SWB02	metagenome
EU979085.1.1523	2	0	2	Bacteria	Gemmatimonadetes	S0134 terrestrial group	uncultured Gemmatimonadetes bacterium	uncultured Gemmatimonadetes bacterium	uncultured Gemmatimonadetes bacterium	uncultured Gemmatimonadetes bacterium
EU221335.1.1529	2	0	2	Bacteria	Firmicutes	Bacilli	Bacillales	Bacillaceae	Bacillus	Bacillus niacini
SH219683.07FU-GU721377-reps	2	1	1	Fungi	Ascomycota	Sordariomycetes	Hypocreales	Nectriaceae	Fusarium	unidentified
SH490605.07FU-JX374907-reps-singleton	2	2	0	Fungi	unidentified	unidentified	unidentified	unidentified	unidentified	unidentified
KC331564.1.1515	2	0	2	Bacteria	Acidobacteria	Subgroup 6	uncultured bacterium	uncultured bacterium	uncultured bacterium	uncultured bacterium
EU135098.1.1357	2	0	2	Bacteria	Planctomycetes	Planctomycetacia	Pirellulales	Pirellulaceae	Pirellula	uncultured bacterium
KC191769.1.1549	2	0	2	Bacteria	Acidobacteria	Blastocatellia (Subgroup 4)	Pyrinomonadales	Pyrinomonadaceae	RB41	uncultured bacterium
JF833933.1.1527	2	0	2	Bacteria	Rokubacteria	NC10	Rokubacteriales	uncultured bacterium	uncultured bacterium	uncultured bacterium
HQ190362.1.1514	2	0	2	Bacteria	Gemmatimonadetes	Gemmatimonadetes	Gemmatimonadales	Gemmatimonadaceae	uncultured	uncultured bacterium
JX224344.1.1524	2	0	2	Bacteria	Firmicutes	Clostridia	Clostridiales	Peptococcaceae	Desulfosporosinus	uncultured bacterium
JN559186.1.1521	2	0	2	Bacteria	Acidobacteria	Blastocatellia (Subgroup 4)	Pyrinomonadales	Pyrinomonadaceae	RB41	uncultured bacterium
KJ955672.1.1473	2	1	1	Bacteria	Firmicutes	Clostridia	Clostridiales	Ruminococcaceae	uncultured	uncultured Ruminococcaceae bacterium
JX223193.1.1365	2	0	2	Bacteria	Firmicutes	Clostridia	Clostridiales	Lachnospiraceae	uncultured	uncultured bacterium
KY012261.1.1456	2	0	2	Bacteria	Proteobacteria	Gammaproteobacteria	Pseudomonadales	Pseudomonadaceae	Pseudomonas	Pseudomonas composti
AFWX01000001.261106.262599	2	0	2	Bacteria	Firmicutes	Clostridia	Clostridiales	Clostridiaceae 1	Clostridium sensu stricto 1	Clostridium sp. DL-VIII
JN178028.1.1553	2	0	2	Bacteria	Firmicutes	Bacilli	Bacillales	Bacillaceae	Bacillus	uncultured bacterium
KJ767356.1.1516	2	0	2	Bacteria	Firmicutes	Bacilli	Bacillales	Bacillaceae	Bacillus	Bacillus niacini
CP011020.1730313.1731859	2	0	2	Bacteria	Proteobacteria	Gammaproteobacteria	Pseudomonadales	Pseudomonadaceae	Pseudomonas	Pseudomonas chlororaphis
JX312337.1.1485	2	0	2	Bacteria	Bacteroidetes	Bacteroidia	Flavobacteriales	Flavobacteriaceae	Flavobacterium	Flavobacterium sp. TAK-SED-38
JN417563.1.1533	2	0	2	Bacteria	Nitrospirae	Nitrospira	Nitrospirales	Nitrospiraceae	Nitrospira	uncultured soil bacterium
KC172301.1.1506	2	1	1	Bacteria	Nitrospirae	Nitrospira	Nitrospirales	Nitrospiraceae	Nitrospira	uncultured Nitrospirae bacterium
HG917233.1.1494	2	0	2	Bacteria	Proteobacteria	Gammaproteobacteria	Alteromonadales	Alteromonadaceae	Rheinheimera	uncultured Rheinheimera sp.
JF815499.1.1463	2	0	2	Bacteria	Firmicutes	Clostridia	Clostridiales	Clostridiaceae 1	Clostridium sensu stricto 10	uncultured Clostridiaceae bacterium
HQ119020.1.1496	2	0	2	Bacteria	Planctomycetes	Planctomycetacia	Pirellulales	Pirellulaceae	Pirellula	uncultured bacterium
EU547451.1.1543	2	0	2	Bacteria	Proteobacteria	Gammaproteobacteria	Pseudomonadales	Pseudomonadaceae	Pseudomonas	Pseudomonas migulae
KM823753.1.1523	2	0	2	Bacteria	Proteobacteria	Gammaproteobacteria	Betaproteobacteriales	Burkholderiaceae	Massilia	uncultured bacterium
EU881177.1.1517	2	0	2	Bacteria	Acidobacteria	Subgroup 6	uncultured bacterium	uncultured bacterium	uncultured bacterium	uncultured bacterium
BATO01000155.187.1703	2	0	2	Bacteria	Proteobacteria	Gammaproteobacteria	Pseudomonadales	Pseudomonadaceae	Pseudomonas	Pseudomonas alcaligenes MRY13-0052
FM213046.1.1528	2	0	2	Bacteria	Proteobacteria	Gammaproteobacteria	Xanthomonadales	Xanthomonadaceae	Pseudoxanthomonas	uncultured bacterium
HE804354.1.1424	2	0	2	Bacteria	Firmicutes	Clostridia	Clostridiales	Clostridiaceae 1	Clostridium sensu stricto 8	uncultured bacterium
SH434819.07FU-KC584242-refs	2	1	1	Fungi	Ascomycota	Dothideomycetes	Pleosporales	Pleosporaceae	Alternaria	aspera
HQ455825.1.1542	2	1	1	Bacteria	Proteobacteria	Gammaproteobacteria	Pseudomonadales	Pseudomonadaceae	Pseudomonas	Pseudomonas koreensis
AB745416.1.1513	2	0	2	Bacteria	Proteobacteria	Gammaproteobacteria	Pseudomonadales	Moraxellaceae	Psychrobacter	uncultured bacterium
FPLS01000973.16.1546	2	0	2	Bacteria	Acidobacteria	Subgroup 6	metagenome	metagenome	metagenome	metagenome
FXWM01000002.346817.348370	2	0	2	Bacteria	Firmicutes	Bacilli	Bacillales	Bacillaceae	Bacillus	Bacillus sp. OV166
SH188230.07FU-JQ658342-reps	2	0	2	Fungi	Ascomycota	unidentified	unidentified	unidentified	unidentified	unidentified
JN178846.1.1525	2	2	0	Bacteria	Actinobacteria	Actinobacteria	Frankiales	Geodermatophilaceae	Blastococcus	uncultured bacterium
HQ119741.1.1502	2	2	0	Bacteria	Bacteroidetes	Bacteroidia	Chitinophagales	Chitinophagaceae	Niastella	uncultured bacterium
SH180110.07FU-HQ630340-refs	2	1	1	Fungi	Mortierellomycota	Mortierellomycetes	Mortierellales	Mortierellaceae	Mortierella	gamsii
JX222820.1.1493	2	1	1	Bacteria	Firmicutes	Clostridia	Clostridiales	Family XI	Sedimentibacter	uncultured bacterium
SH228413.07FU-AJ271031-refs	2	1	1	Fungi	Ascomycota	Saccharomycetes	Saccharomycetales	Saccharomycodaceae	Hanseniaspora	uvarum
AGTS01000010.187.1721	2	1	1	Bacteria	Proteobacteria	Gammaproteobacteria	Betaproteobacteriales	Burkholderiaceae	Acidovorax	Acidovorax sp. NO-1
GQ477162.1.1557	2	1	1	Bacteria	Proteobacteria	Gammaproteobacteria	Pseudomonadales	Pseudomonadaceae	Pseudomonas	Pseudomonas sp. RKS1-1
JN868965.1.1488	2	1	1	Bacteria	Proteobacteria	Alphaproteobacteria	Dongiales	Dongiaceae	Dongia	uncultured bacterium
DQ303296.1.1480	2	0	2	Bacteria	Proteobacteria	Alphaproteobacteria	Rhizobiales	Xanthobacteraceae	Bradyrhizobium	uncultured Bradyrhizobium sp.
HQ120919.1.1510	2	2	0	Bacteria	Proteobacteria	Gammaproteobacteria	Betaproteobacteriales	Nitrosomonadaceae	MND1	uncultured bacterium
EF516177.1.1484	2	0	2	Bacteria	Proteobacteria	Deltaproteobacteria	Myxococcales	Phaselicystidaceae	Phaselicystis	uncultured bacterium
JF429111.1.1531	2	0	2	Bacteria	Nitrospirae	Nitrospira	Nitrospirales	Nitrospiraceae	Nitrospira	uncultured bacterium
JN178404.1.1532	2	0	2	Bacteria	Planctomycetes	Planctomycetacia	Pirellulales	Pirellulaceae	Pirellula	uncultured bacterium
KJ540746.1.1484	2	0	2	Bacteria	Acidobacteria	Blastocatellia (Subgroup 4)	Pyrinomonadales	Pyrinomonadaceae	RB41	uncultured Acidobacteria bacterium
JX079489.1.1518	2	0	2	Bacteria	Actinobacteria	Actinobacteria	Propionibacteriales	Propionibacteriaceae	Cutibacterium	uncultured Propionibacterium sp.
SH018135.07FU-FJ582640-reps-singleton	2	0	2	Fungi	Ascomycota	Dothideomycetes	Pleosporales	Morosphaeriaceae	Acrocalymma	vagum
JN178511.1.1565	2	1	1	Bacteria	Acidobacteria	Blastocatellia (Subgroup 4)	Pyrinomonadales	Pyrinomonadaceae	RB41	uncultured bacterium
JN178478.1.1485	2	0	2	Bacteria	Proteobacteria	Alphaproteobacteria	Rhizobiales	Rhizobiaceae	Mesorhizobium	uncultured bacterium
KJ535378.1.1545	2	0	2	Bacteria	Proteobacteria	Gammaproteobacteria	Pseudomonadales	Pseudomonadaceae	Pseudomonas	Pseudomonas sp. MDFPXXIVR285d
KC331585.1.1515	2	0	2	Bacteria	Acidobacteria	Subgroup 6	uncultured bacterium	uncultured bacterium	uncultured bacterium	uncultured bacterium
BCZC01000309.210.1676	2	0	2	Bacteria	Proteobacteria	Alphaproteobacteria	Sphingomonadales	Sphingomonadaceae	Sphingobium	Sphingobium chlorophenolicum NBRC 16172
KP745039.1.1445	2	0	2	Bacteria	Bacteroidetes	Bacteroidia	Cytophagales	Microscillaceae	uncultured	uncultured bacterium
DQ303297.1.1488	2	0	2	Bacteria	Proteobacteria	Alphaproteobacteria	Rhizobiales	Xanthobacteraceae	Bradyrhizobium	uncultured Bradyrhizobium sp.
KR052807.1.1510	2	0	2	Bacteria	Firmicutes	Clostridia	Clostridiales	Clostridiaceae 1	Clostridium sensu stricto 8	Clostridium sp. A18
JQ655777.1.1520	2	0	2	Bacteria	Planctomycetes	vadinHA49	uncultured bacterium	uncultured bacterium	uncultured bacterium	uncultured bacterium
DQ985230.1.1445	2	0	2	Bacteria	Proteobacteria	Gammaproteobacteria	Pseudomonadales	Pseudomonadaceae	Pseudomonas	Pseudomonas sp. Man1
SH217806.07FU-JX489812-reps	2	0	2	Fungi	Ascomycota	Sordariomycetes	unidentified	unidentified	unidentified	unidentified
SH193145.07FU-JX981468-reps	2	0	2	Fungi	Ascomycota	Dothideomycetes	Pleosporales	Pleosporaceae	Pyrenophora	lolii
JQ825224.1.1520	2	0	2	Bacteria	Verrucomicrobia	Verrucomicrobiae	Chthoniobacterales	Chthoniobacteraceae	Candidatus Udaeobacter	uncultured bacterium
FPLL01003666.17.1480	1	0	1	Bacteria	Planctomycetes	Phycisphaerae	Phycisphaerales	Phycisphaeraceae	SM1A02	metagenome
AY570608.1.1482	1	0	1	Bacteria	Firmicutes	Clostridia	Clostridiales	Gracilibacteraceae	Gracilibacter	uncultured bacterium
FPLS01051875.28.1495	1	0	1	Bacteria	Proteobacteria	Alphaproteobacteria	Rhizobiales	Rhizobiaceae	Shinella	metagenome
EF198249.1.1532	1	1	0	Bacteria	Proteobacteria	Gammaproteobacteria	Pseudomonadales	Pseudomonadaceae	Pseudomonas	Pseudomonas sp. MACL12A
FPLS01017382.16.1460	1	0	1	Bacteria	Proteobacteria	Alphaproteobacteria	Caulobacterales	Hyphomonadaceae	SWB02	metagenome
HQ120853.1.1508	1	0	1	Bacteria	Proteobacteria	Gammaproteobacteria	Betaproteobacteriales	Nitrosomonadaceae	MND1	uncultured bacterium
FM955640.1.1509	1	0	1	Bacteria	Proteobacteria	Gammaproteobacteria	Betaproteobacteriales	Burkholderiaceae	Hydrogenophaga	uncultured bacterium
HQ190419.1.1532	1	0	1	Bacteria	Acidobacteria	Blastocatellia (Subgroup 4)	Pyrinomonadales	Pyrinomonadaceae	RB41	uncultured bacterium
AF159257.1.1502	1	0	1	Bacteria	Proteobacteria	Alphaproteobacteria	Sphingomonadales	Sphingomonadaceae	Sphingobium	Sphingobium chungbukense
JX223260.1.1495	1	1	0	Bacteria	Firmicutes	Clostridia	Clostridiales	Lachnospiraceae	Lachnoclostridium 10	uncultured bacterium
SH220680.07FU-JX968237-reps	1	0	1	Fungi	Basidiomycota	Agaricomycetes	Agaricales	Bolbitiaceae	Conocybe	anthracophila
JN409157.1.1478	1	0	1	Bacteria	Verrucomicrobia	Verrucomicrobiae	Pedosphaerales	Pedosphaeraceae	uncultured Verrucomicrobia bacterium	uncultured Verrucomicrobia bacterium
SH216250.07FU-EF679363-refs	1	0	1	Fungi	Ascomycota	Dothideomycetes	Capnodiales	Mycosphaerellaceae	Mycosphaerella	tassiana
JQ825028.1.1485	1	0	1	Bacteria	Acidobacteria	Subgroup 5	uncultured bacterium	uncultured bacterium	uncultured bacterium	uncultured bacterium
FJ478641.1.1456	1	0	1	Bacteria	Proteobacteria	Alphaproteobacteria	Dongiales	Dongiaceae	Dongia	uncultured bacterium
FJ479274.1.1520	1	0	1	Bacteria	Proteobacteria	Deltaproteobacteria	Myxococcales	bacteriap25	uncultured bacterium	uncultured bacterium
GQ263790.1.1423	1	0	1	Bacteria	Firmicutes	Clostridia	Clostridiales	Clostridiaceae 1	Clostridium sensu stricto 8	uncultured bacterium
SH206960.07FU-EU480039-reps	1	0	1	Fungi	Ascomycota	Pezizomycetes	Pezizales	Ascobolaceae	unidentified	unidentified
JQCR01000001.356741.358305	1	0	1	Bacteria	Firmicutes	Bacilli	Bacillales	Paenibacillaceae	Paenibacillus	Paenibacillus wynnii
AY221039.1.1502	1	0	1	Bacteria	Proteobacteria	Gammaproteobacteria	Gammaproteobacteria Incertae Sedis	Unknown Family	Acidibacter	uncultured bacterium
KY287462.1.1515	1	0	1	Bacteria	Firmicutes	Bacilli	Bacillales	Bacillaceae	Bacillus	uncultured bacterium
AY792271.1.1530	1	0	1	Bacteria	Proteobacteria	Gammaproteobacteria	Enterobacteriales	Enterobacteriaceae	Lelliottia	uncultured gamma proteobacterium
KF712754.1.1509	1	0	1	Bacteria	Proteobacteria	Gammaproteobacteria	Pseudomonadales	Pseudomonadaceae	Pseudomonas	uncultured bacterium
FM161355.1.1519	1	0	1	Bacteria	Proteobacteria	Gammaproteobacteria	Betaproteobacteriales	Burkholderiaceae	Massilia	Oxalobacteraceae bacterium 01WB01.3-3
AF289152.1.1499	1	0	1	Bacteria	Dependentiae	Babeliae	Babeliales	UBA12409	uncultured bacterium	uncultured bacterium
KJ535380.1.1532	1	0	1	Bacteria	Proteobacteria	Gammaproteobacteria	Pseudomonadales	Pseudomonadaceae	Pseudomonas	Pseudomonas putida
FPLS01013710.15.1477	1	0	1	Bacteria	Proteobacteria	Alphaproteobacteria	Rhizobiales	Devosiaceae	Devosia	metagenome
KM105834.1.1427	1	0	1	Bacteria	Firmicutes	Clostridia	Clostridiales	Clostridiaceae 1	Clostridium sensu stricto 8	uncultured bacterium
JX222632.1.1468	1	0	1	Bacteria	Firmicutes	Clostridia	Clostridiales	Ruminococcaceae	uncultured	uncultured bacterium
HM459682.1.1470	1	0	1	Bacteria	Proteobacteria	Gammaproteobacteria	Cellvibrionales	Cellvibrionaceae	Cellvibrio	uncultured bacterium
KC793903.1.1533	1	0	1	Bacteria	Proteobacteria	Gammaproteobacteria	Aeromonadales	Aeromonadaceae	Aeromonas	Aeromonas hydrophila subsp. hydrophila
AB362682.1.1552	1	0	1	Bacteria	Firmicutes	Bacilli	Lactobacillales	Leuconostocaceae	Leuconostoc	Leuconostoc mesenteroides
EF516317.1.1462	1	0	1	Bacteria	Proteobacteria	Gammaproteobacteria	Betaproteobacteriales	Nitrosomonadaceae	MND1	uncultured bacterium
SH187565.07FU-HE792910-refs	1	0	1	Fungi	Ascomycota	Dothideomycetes	Pleosporales	Pleosporaceae	Curvularia	hawaiiensis
AUBW01000056.58.1562	1	1	0	Bacteria	Bacteroidetes	Bacteroidia	Cytophagales	Cyclobacteriaceae	Algoriphagus	Algoriphagus terrigena DSM 22685
KM668174.1.1477	1	1	0	Bacteria	Firmicutes	Clostridia	Clostridiales	Family XI	Sedimentibacter	uncultured bacterium
SH205078.07FU-LK023834-reps	1	0	1	Fungi	Basidiomycota	Tremellomycetes	Tremellales	Tremellaceae	Cryptococcus	frias
FJ479106.1.1522	1	0	1	Bacteria	Acidobacteria	Blastocatellia (Subgroup 4)	Pyrinomonadales	Pyrinomonadaceae	RB41	uncultured bacterium
SH434804.07FU-KC584249-refs	1	0	1	Fungi	Ascomycota	Dothideomycetes	Pleosporales	Pleosporaceae	Alternaria	subcucurbitae
AY221037.1.1507	1	0	1	Bacteria	Chloroflexi	Anaerolineae	Anaerolineales	Anaerolineaceae	uncultured	uncultured bacterium
FPLS01061163.18.1535	1	0	1	Bacteria	Proteobacteria	Gammaproteobacteria	Betaproteobacteriales	Methylophilaceae	Methylotenera	metagenome
JX224089.1.1475	1	0	1	Bacteria	Firmicutes	Clostridia	Clostridiales	Gracilibacteraceae	uncultured	uncultured bacterium
JQ738785.1.1451	1	0	1	Bacteria	Proteobacteria	Alphaproteobacteria	Elsterales	uncultured	uncultured bacterium	uncultured bacterium
AY214191.1.1551	1	0	1	Bacteria	Firmicutes	Clostridia	Clostridiales	Peptococcaceae	Desulfosporosinus	uncultured bacterium
JX133265.1.1511	1	0	1	Bacteria	Firmicutes	Bacilli	Bacillales	Bacillaceae	Bacillus	uncultured bacterium
JF224310.1.1367	1	0	1	Bacteria	Bacteroidetes	Bacteroidia	Chitinophagales	Chitinophagaceae	uncultured	uncultured bacterium
SH218830.07FU-JQ081655-reps	1	0	1	Fungi	Ascomycota	Sordariomycetes	Myrmecridiales	Myrmecridiaceae	Myrmecridium	unidentified
HM186571.1.1403	1	0	1	Bacteria	Verrucomicrobia	Verrucomicrobiae	Pedosphaerales	Pedosphaeraceae	uncultured bacterium	uncultured bacterium
HQ118717.1.1440	1	0	1	Bacteria	Proteobacteria	Gammaproteobacteria	Betaproteobacteriales	TRA3-20	uncultured bacterium	uncultured bacterium
FPLS01041677.14.1506	1	0	1	Bacteria	Planctomycetes	Planctomycetacia	Pirellulales	Pirellulaceae	Rhodopirellula	metagenome
KF879101.1.1515	1	0	1	Bacteria	Firmicutes	Bacilli	Bacillales	Bacillaceae	Bacillus	Bacillus sp. BAB-2843
DQ129469.1.1472	1	0	1	Bacteria	Firmicutes	Bacilli	Bacillales	Bacillaceae	Bacillus	uncultured bacterium
SH181480.07FU-HQ657307-reps	1	0	1	Fungi	Ascomycota	unidentified	unidentified	unidentified	unidentified	unidentified
SH131865.07FU-AB587019-refs-singleton	1	0	1	Fungi	Ascomycota	Sordariomycetes	Hypocreales	Nectriaceae	Fusarium	kyushuense
EU979105.1.1517	1	0	1	Bacteria	Acidobacteria	Subgroup 6	uncultured Acidobacteria bacterium	uncultured Acidobacteria bacterium	uncultured Acidobacteria bacterium	uncultured Acidobacteria bacterium
AY228334.1.1474	1	0	1	Bacteria	Firmicutes	Clostridia	Clostridiales	Clostridiaceae 1	Clostridium sensu stricto 1	Clostridium chromiireducens
KC683059.1.1532	1	0	1	Bacteria	Proteobacteria	Gammaproteobacteria	Betaproteobacteriales	Methylophilaceae	Methylotenera	uncultured bacterium
GU444113.1.1518	1	0	1	Bacteria	Acidobacteria	Subgroup 6	uncultured bacterium	uncultured bacterium	uncultured bacterium	uncultured bacterium
HQ120838.1.1427	1	0	1	Bacteria	Proteobacteria	Alphaproteobacteria	Caulobacterales	Hyphomonadaceae	Hirschia	uncultured bacterium
LN570879.1.1393	1	0	1	Bacteria	Verrucomicrobia	Verrucomicrobiae	Opitutales	Opitutaceae	Lacunisphaera	uncultured bacterium
HQ119397.1.1495	1	0	1	Bacteria	Planctomycetes	Planctomycetacia	Pirellulales	Pirellulaceae	Pirellula	uncultured bacterium
JN177844.1.1524	1	0	1	Bacteria	Planctomycetes	Pla4 lineage	uncultured bacterium	uncultured bacterium	uncultured bacterium	uncultured bacterium
JQ711701.1.1265	1	0	1	Bacteria	Firmicutes	Clostridia	Clostridiales	Clostridiaceae 1	Clostridium sensu stricto 13	uncultured bacterium
FJ478711.1.1530	1	0	1	Bacteria	Verrucomicrobia	Verrucomicrobiae	Pedosphaerales	Pedosphaeraceae	uncultured bacterium	uncultured bacterium
JX225983.1.1536	1	0	1	Bacteria	Firmicutes	Clostridia	Clostridiales	Peptococcaceae	Desulfosporosinus	uncultured bacterium
JX221744.1.1525	1	0	1	Bacteria	Proteobacteria	Deltaproteobacteria	Desulfuromonadales	Geobacteraceae	Geobacter	uncultured bacterium
HQ597549.1.1508	1	0	1	Bacteria	Acidobacteria	Subgroup 6	uncultured Acidobacteria bacterium	uncultured Acidobacteria bacterium	uncultured Acidobacteria bacterium	uncultured Acidobacteria bacterium
SH190018.07FU-AF444319-refs	1	0	1	Fungi	Basidiomycota	Tremellomycetes	Filobasidiales	Piskurozymaceae	Solicoccozyma	terrea
EU800921.1.1469	1	0	1	Bacteria	Proteobacteria	Alphaproteobacteria	Acetobacterales	Acetobacterales Incertae Sedis	uncultured	uncultured bacterium
AB714001.1.1404	1	1	0	Bacteria	Firmicutes	Clostridia	Clostridiales	Lachnospiraceae	Mobilitalea	uncultured Clostridium sp.
SH522847.07FU-KP995458-reps	1	1	0	Fungi	Basidiomycota	Agaricomycetes	Agaricales	unidentified	unidentified	unidentified
SH497358.07FU-JX389602-reps-singleton	1	1	0	Fungi	unidentified	unidentified	unidentified	unidentified	unidentified	unidentified
AY599723.1.1481	1	0	1	Bacteria	Proteobacteria	Gammaproteobacteria	Betaproteobacteriales	Burkholderiaceae	Pseudoduganella	uncultured beta proteobacterium
SH203408.07FU-GQ153239-reps	1	0	1	Fungi	Ascomycota	Sordariomycetes	Coniochaetales	Coniochaetaceae	Coniochaeta	unidentified
EU134470.1.1332	1	0	1	Bacteria	Proteobacteria	Deltaproteobacteria	Myxococcales	BIrii41	uncultured bacterium	uncultured bacterium
Z95721.1.1546	1	0	1	Bacteria	Acidobacteria	Subgroup 6	uncultured Acidobacteria bacterium	uncultured Acidobacteria bacterium	uncultured Acidobacteria bacterium	uncultured Acidobacteria bacterium
SH490914.07FU-JX340144-reps-singleton	1	0	1	Fungi	unidentified	unidentified	unidentified	unidentified	unidentified	unidentified
JN178006.1.1520	1	0	1	Bacteria	Proteobacteria	Gammaproteobacteria	Betaproteobacteriales	Burkholderiaceae	uncultured	uncultured bacterium
JN869014.1.1519	1	1	0	Bacteria	Planctomycetes	Planctomycetacia	Pirellulales	Pirellulaceae	uncultured	uncultured bacterium
BCUN01000076.3978.5446	1	1	0	Bacteria	Proteobacteria	Alphaproteobacteria	Sphingomonadales	Sphingomonadaceae	Sphingobium	Sphingobium amiense NBRC 102518
KJ535397.1.1610	1	0	1	Bacteria	Proteobacteria	Gammaproteobacteria	Pseudomonadales	Pseudomonadaceae	Pseudomonas	Pseudomonas putida
GQ478263.1.1570	1	0	1	Bacteria	Firmicutes	Bacilli	Bacillales	Family XII	Exiguobacterium	Exiguobacterium sp. R4M-H
KM029958.1.1579	1	0	1	Bacteria	Proteobacteria	Gammaproteobacteria	Enterobacteriales	Enterobacteriaceae	Enterobacter	Klebsiella sp. enrichment culture clone NK-2
GQ396912.1.1491	1	0	1	Bacteria	Gemmatimonadetes	Gemmatimonadetes	Gemmatimonadales	Gemmatimonadaceae	uncultured	uncultured bacterium
HQ118524.1.1492	1	0	1	Bacteria	Acidobacteria	Blastocatellia (Subgroup 4)	Blastocatellales	Blastocatellaceae	Blastocatella	uncultured bacterium
SH219560.07FU-AM176722-reps	1	0	1	Fungi	Ascomycota	Sordariomycetes	unidentified	unidentified	unidentified	unidentified
EU753659.1.1495	1	0	1	Bacteria	Bacteroidetes	Bacteroidia	Chitinophagales	Chitinophagaceae	Parasegetibacter	uncultured Bacteroidetes bacterium
HQ910286.1.1487	1	1	0	Bacteria	Bacteroidetes	Bacteroidia	Cytophagales	Microscillaceae	uncultured	uncultured bacterium
FPLS01012670.16.1484	1	0	1	Bacteria	Proteobacteria	Alphaproteobacteria	Rhodospirillales	uncultured	metagenome	metagenome
HQ864123.1.1526	1	0	1	Bacteria	Acidobacteria	Blastocatellia (Subgroup 4)	Pyrinomonadales	Pyrinomonadaceae	RB41	uncultured bacterium
SH006639.07FU-GU909871-reps-singleton	1	0	1	Fungi	Ascomycota	Dothideomycetes	Pleosporales	Sporormiaceae	Preussia	unidentified
HE575392.1.1455	1	0	1	Bacteria	Firmicutes	Clostridia	Clostridiales	Lachnospiraceae	Herbinix	uncultured Clostridium sp.
FJ479576.1.1527	1	0	1	Bacteria	Acidobacteria	Blastocatellia (Subgroup 4)	Pyrinomonadales	Pyrinomonadaceae	RB41	uncultured bacterium
JQ825182.1.1495	1	1	0	Bacteria	Planctomycetes	Planctomycetacia	Pirellulales	Pirellulaceae	Pir4 lineage	uncultured Pirellula sp.
JRMB01000004.960.2514	1	0	1	Bacteria	Proteobacteria	Gammaproteobacteria	Pseudomonadales	Pseudomonadaceae	Pseudomonas	Pseudomonas lutea
JN177820.1.1542	1	0	1	Bacteria	Acidobacteria	Blastocatellia (Subgroup 4)	Blastocatellales	Blastocatellaceae	Stenotrophobacter	uncultured bacterium
KC331419.1.1519	1	0	1	Bacteria	Gemmatimonadetes	S0134 terrestrial group	uncultured bacterium	uncultured bacterium	uncultured bacterium	uncultured bacterium
FJ713028.1.1501	1	0	1	Bacteria	Bacteroidetes	Bacteroidia	Chitinophagales	Chitinophagaceae	Terrimonas	uncultured Terrimonas sp.
HQ597515.1.1508	1	0	1	Bacteria	Acidobacteria	Blastocatellia (Subgroup 4)	45597	uncultured Acidobacteria bacterium	uncultured Acidobacteria bacterium	uncultured Acidobacteria bacterium
JF175665.1.1324	1	0	1	Bacteria	Firmicutes	Clostridia	Clostridiales	Clostridiaceae 1	Clostridium sensu stricto 8	uncultured bacterium
HQ236018.1.1521	1	1	0	Bacteria	Firmicutes	Bacilli	Bacillales	Bacillaceae	Bacillus	Bacillus sp. SAD1-6
SH494496.07FU-JX364098-reps-singleton	1	1	0	Fungi	unidentified	unidentified	unidentified	unidentified	unidentified	unidentified
FPLS01021885.16.1486	1	0	1	Bacteria	Proteobacteria	Alphaproteobacteria	Rhizobiales	Xanthobacteraceae	uncultured	metagenome
AY921965.1.1355	1	0	1	Bacteria	Chloroflexi	KD4-96	uncultured Chloroflexi bacterium	uncultured Chloroflexi bacterium	uncultured Chloroflexi bacterium	uncultured Chloroflexi bacterium
EU979060.1.1455	1	0	1	Bacteria	Proteobacteria	Alphaproteobacteria	Sphingomonadales	Sphingomonadaceae	Ellin6055	uncultured alpha proteobacterium
KY646005.1.1529	1	0	1	Bacteria	Proteobacteria	Gammaproteobacteria	Pseudomonadales	Pseudomonadaceae	Pseudomonas	Pseudomonas mucidolens
AY464463.1.1551	1	0	1	Bacteria	Proteobacteria	Gammaproteobacteria	Pseudomonadales	Pseudomonadaceae	Pseudomonas	Pseudomonas sp. ACP14
FJ193698.1.1519	1	0	1	Bacteria	Proteobacteria	Gammaproteobacteria	Pseudomonadales	Pseudomonadaceae	Pseudomonas	uncultured Pseudomonas sp.
HQ397229.1.1516	1	0	1	Bacteria	Acidobacteria	Subgroup 6	uncultured Acidobacteria bacterium	uncultured Acidobacteria bacterium	uncultured Acidobacteria bacterium	uncultured Acidobacteria bacterium
FJ479512.1.1483	1	0	1	Bacteria	Actinobacteria	Acidimicrobiia	IMCC26256	uncultured bacterium	uncultured bacterium	uncultured bacterium
JQ323117.1.1458	1	0	1	Bacteria	Proteobacteria	Alphaproteobacteria	Rhizobiales	Xanthobacteraceae	uncultured	uncultured bacterium
JX079494.1.1482	1	1	0	Bacteria	Proteobacteria	Alphaproteobacteria	Sphingomonadales	Sphingomonadaceae	Sphingobium	uncultured Sphingobium sp.
SH175570.07FU-GU322944-reps	1	1	0	Fungi	Glomeromycota	Glomeromycetes	Glomerales	Glomeraceae	unidentified	unidentified
SH443332.07FU-U61678-refs	1	0	1	Fungi	Ascomycota	Sordariomycetes	Hypocreales	Nectriaceae	Fusarium	concentricum
GQ487902.1.1466	1	0	1	Bacteria	Firmicutes	Clostridia	Clostridiales	Clostridiaceae 1	Clostridium sensu stricto 10	uncultured bacterium
FWMJ01000001.306255.307810	1	0	1	Bacteria	Proteobacteria	Gammaproteobacteria	Enterobacteriales	Enterobacteriaceae	Klebsiella	Klebsiella pneumoniae
HM269716.1.1378	1	0	1	Bacteria	Firmicutes	Negativicutes	Selenomonadales	Veillonellaceae	Pelosinus	uncultured bacterium
JX945558.1.1522	1	0	1	Bacteria	Acidobacteria	Blastocatellia (Subgroup 4)	Blastocatellales	Blastocatellaceae	uncultured	uncultured Acidobacterium sp.
AJ229186.1.1383	1	0	1	Bacteria	Firmicutes	Clostridia	Clostridiales	Clostridiaceae 1	Clostridium sensu stricto 8	unidentified eubacterium clone BSV21
JX079506.1.1489	1	0	1	Bacteria	Proteobacteria	Alphaproteobacteria	Sphingomonadales	Sphingomonadaceae	Sphingobium	uncultured Sphingobium sp.
SH198028.07FU-FJ265959-reps	1	0	1	Fungi	Ascomycota	Eurotiomycetes	Eurotiales	Aspergillaceae	Aspergillus	penicillioides
AJ229224.1.1295	1	0	1	Bacteria	Firmicutes	Clostridia	Clostridiales	Clostridiaceae 1	Clostridium sensu stricto 10	unidentified eubacterium clone BSV80
AUGO01000020.105.1600	1	0	1	Bacteria	Bacteroidetes	Bacteroidia	Flavobacteriales	Flavobacteriaceae	Flavobacterium	Flavobacterium soli DSM 19725
Z95719.1.1544	1	0	1	Bacteria	Acidobacteria	Subgroup 6	uncultured Acidobacteria bacterium	uncultured Acidobacteria bacterium	uncultured Acidobacteria bacterium	uncultured Acidobacteria bacterium
FJ719038.1.1430	1	0	1	Bacteria	Bacteroidetes	Bacteroidia	Cytophagales	Spirosomaceae	Dyadobacter	uncultured bacterium
KR229982.1.1531	1	0	1	Bacteria	Proteobacteria	Gammaproteobacteria	Pseudomonadales	Pseudomonadaceae	Pseudomonas	Pseudomonas sp. YKJ
SH184264.07FU-KF849512-reps	1	1	0	Fungi	Glomeromycota	Glomeromycetes	Glomerales	Glomeraceae	Funneliformis	mosseae
KJ578056.1.1484	1	0	1	Bacteria	Gemmatimonadetes	Gemmatimonadetes	Gemmatimonadales	Gemmatimonadaceae	uncultured	uncultured bacterium
JX271995.1.1513	1	1	0	Bacteria	Proteobacteria	Gammaproteobacteria	Aeromonadales	Aeromonadaceae	Aeromonas	uncultured bacterium
MUNY01000075.58.1583	1	0	1	Bacteria	Bacteroidetes	Bacteroidia	Cytophagales	Cyclobacteriaceae	Algoriphagus	Algoriphagus sp. A40
SH289315.07FU-AF444534-refs	1	0	1	Fungi	Basidiomycota	Microbotryomycetes	Microbotryomycetes_ord_Incertae_sedis	Chrysozymaceae	Sampaiozyma	ingeniosa
DQ129445.1.1472	1	0	1	Bacteria	Firmicutes	Bacilli	Bacillales	Bacillaceae	Bacillus	uncultured bacterium
FPLS01005796.13.1474	1	0	1	Bacteria	Proteobacteria	Alphaproteobacteria	Rhizobiales	Devosiaceae	Devosia	metagenome
JN133810.1.1278	1	1	0	Bacteria	Firmicutes	Clostridia	Clostridiales	Peptococcaceae	Desulfitobacterium	uncultured bacterium
LKEI01000057.255.1844	1	0	1	Bacteria	Proteobacteria	Gammaproteobacteria	Pseudomonadales	Pseudomonadaceae	Pseudomonas	Pseudomonas fluorescens
AB425062.1.1481	1	1	0	Bacteria	Proteobacteria	Alphaproteobacteria	Sphingomonadales	Sphingomonadaceae	Sphingomonas	uncultured alpha proteobacterium
DQ264446.1.1509	1	0	1	Bacteria	Proteobacteria	Gammaproteobacteria	Pseudomonadales	Pseudomonadaceae	Pseudomonas	uncultured bacterium
SH357827.07FU-AF444351-refs	1	0	1	Fungi	Basidiomycota	Tremellomycetes	Filobasidiales	Piskurozymaceae	Solicoccozyma	phenolica
JQ738726.1.1509	1	0	1	Bacteria	Actinobacteria	Thermoleophilia	Solirubrobacterales	67-14	uncultured bacterium	uncultured bacterium
JQ978927.1.1559	1	0	1	Bacteria	Firmicutes	Bacilli	Bacillales	Bacillaceae	Bacillus	uncultured bacterium
FJ859698.1.1517	1	0	1	Bacteria	Firmicutes	Bacilli	Bacillales	Bacillaceae	Bacillus	Bacillus niacini
JN178324.1.1497	1	1	0	Bacteria	Planctomycetes	Phycisphaerae	Tepidisphaerales	WD2101 soil group	uncultured bacterium	uncultured bacterium
JN981934.1.1516	1	0	1	Bacteria	Proteobacteria	Gammaproteobacteria	Aeromonadales	Aeromonadaceae	Aeromonas	uncultured bacterium
AB741485.1.1498	1	0	1	Bacteria	Firmicutes	Bacilli	Bacillales	Bacillaceae	Bacillus	Bacillus pocheonensis
SH314942.07FU-AJ512436-refs	1	0	1	Fungi	Ascomycota	Saccharomycetes	Saccharomycetales	Saccharomycodaceae	Hanseniaspora	meyeri
GQ441328.1.1449	1	0	1	Bacteria	Gemmatimonadetes	Gemmatimonadetes	Gemmatimonadales	Gemmatimonadaceae	Gemmatimonas	uncultured bacterium
EU134868.1.1327	1	0	1	Bacteria	Gemmatimonadetes	Gemmatimonadetes	Gemmatimonadales	Gemmatimonadaceae	uncultured	uncultured bacterium

## Sheet: degree metrics TRz
Table S4. TRz network degree metrics. In blue, responsive-to-water-deficit hub nodes.
OTU ID	total degree	negative degree	positive degree	Kingdom	Phylum	Class	Order	Family	Genus	Species
EU979060.1.1455	20	0	20	Bacteria	Proteobacteria	Alphaproteobacteria	Sphingomonadales	Sphingomonadaceae	Ellin6055	uncultured alpha proteobacterium
SH218830.07FU-JQ081655-reps	20	17	3	Fungi	Ascomycota	Sordariomycetes	Myrmecridiales	Myrmecridiaceae	Myrmecridium	unidentified
JQ769613.1.1523	19	16	3	Bacteria	Acidobacteria	Blastocatellia (Subgroup 4)	Pyrinomonadales	Pyrinomonadaceae	RB41	uncultured bacterium
JQ825026.1.1510	19	0	19	Bacteria	Gemmatimonadetes	Gemmatimonadetes	Gemmatimonadales	Gemmatimonadaceae	uncultured	uncultured bacterium
SH183654.07FU-JN943809-refs	19	9	10	Fungi	Chytridiomycota	Spizellomycetes	Spizellomycetales	Spizellomycetaceae	Spizellomyces	acuminatus
SH210354.07FU-HG937025-reps	18	0	18	Fungi	Ascomycota	Sordariomycetes	Microascales	unidentified	unidentified	unidentified
SH174662.07FU-AF432893-reps	16	1	15	Fungi	Basidiomycota	Agaricomycetes	Agaricales	Agaricaceae	Agaricus	devoniensis
EU753659.1.1495	16	8	8	Bacteria	Bacteroidetes	Bacteroidia	Chitinophagales	Chitinophagaceae	Parasegetibacter	uncultured Bacteroidetes bacterium
KJ540872.1.1467	16	1	15	Bacteria	Actinobacteria	Rubrobacteria	Rubrobacterales	Rubrobacteriaceae	Rubrobacter	uncultured Rubrobacter sp.
SH190992.07FU-EF543844-reps	15	9	6	Fungi	Ascomycota	Sordariomycetes	Glomerellales	Plectosphaerellaceae	Cephalosporium	unidentified
JN178475.1.1487	15	0	15	Bacteria	Proteobacteria	Alphaproteobacteria	Rhizobiales	uncultured	uncultured bacterium	uncultured bacterium
SH117088.07FU-FJ426996-refs	15	13	2	Fungi	Ascomycota	Dothideomycetes	Pleosporales	Didymellaceae	Epicoccum	nigrum
FPLS01005417.11.1525	14	0	14	Bacteria	Proteobacteria	Gammaproteobacteria	Steroidobacterales	Steroidobacteraceae	Steroidobacter	metagenome
EU939393.1.1566	14	2	12	Bacteria	Firmicutes	Bacilli	Bacillales	Planococcaceae	Sporosarcina	uncultured bacterium
SH337757.07FU-FN547493-refs-singleton	14	1	13	Fungi	Glomeromycota	Glomeromycetes	Glomerales	Glomeraceae	Funneliformis	mosseae
SH183635.07FU-DQ420856-reps	14	7	7	Fungi	Mortierellomycota	Mortierellomycetes	Mortierellales	Mortierellaceae	Mortierella	alpina
KY190519.1.1477	13	6	7	Bacteria	Acidobacteria	Subgroup 6	uncultured bacterium	uncultured bacterium	uncultured bacterium	uncultured bacterium
GQ302587.1.1517	13	0	13	Bacteria	Acidobacteria	Subgroup 6	uncultured Acidobacterium sp.	uncultured Acidobacterium sp.	uncultured Acidobacterium sp.	uncultured Acidobacterium sp.
SH490605.07FU-JX374907-reps-singleton	13	0	13	Fungi	unidentified	unidentified	unidentified	unidentified	unidentified	unidentified
JX223356.1.1393	13	0	13	Bacteria	Firmicutes	Clostridia	Clostridiales	Clostridiaceae 1	Clostridium sensu stricto 13	uncultured bacterium
FJ932484.1.1543	13	1	12	Bacteria	Proteobacteria	Gammaproteobacteria	Xanthomonadales	Xanthomonadaceae	Pseudoxanthomonas	Pseudoxanthomonas sp. XY3
JN981934.1.1516	13	0	13	Bacteria	Proteobacteria	Gammaproteobacteria	Aeromonadales	Aeromonadaceae	Aeromonas	uncultured bacterium
SH204701.07FU-HQ607908-reps	13	8	5	Fungi	Ascomycota	Sordariomycetes	Hypocreales	unidentified	unidentified	unidentified
JX271995.1.1513	13	0	13	Bacteria	Proteobacteria	Gammaproteobacteria	Aeromonadales	Aeromonadaceae	Aeromonas	uncultured bacterium
KM029958.1.1579	13	8	5	Bacteria	Proteobacteria	Gammaproteobacteria	Enterobacteriales	Enterobacteriaceae	Enterobacter	Klebsiella sp. enrichment culture clone NK-2
CP008852.4714950.4716496	13	3	10	Bacteria	Firmicutes	Negativicutes	Selenomonadales	Veillonellaceae	Pelosinus	Pelosinus sp. UFO1
SH196184.07FU-JX975966-reps	13	2	11	Fungi	Mortierellomycota	Mortierellomycetes	Mortierellales	Mortierellaceae	Mortierella	oligospora
FM161355.1.1519	12	0	12	Bacteria	Proteobacteria	Gammaproteobacteria	Betaproteobacteriales	Burkholderiaceae	Massilia	Oxalobacteraceae bacterium 01WB01.3-3
JN178368.1.1558	12	0	12	Bacteria	Acidobacteria	Subgroup 6	uncultured bacterium	uncultured bacterium	uncultured bacterium	uncultured bacterium
HM186055.1.1353	12	0	12	Bacteria	Bacteroidetes	Bacteroidia	Cytophagales	Microscillaceae	uncultured	uncultured bacterium
JN417537.1.1514	12	4	8	Bacteria	Acidobacteria	Blastocatellia (Subgroup 4)	Blastocatellales	Blastocatellaceae	uncultured	uncultured soil bacterium
EU935280.1.1490	12	5	7	Bacteria	Proteobacteria	Alphaproteobacteria	Sphingomonadales	Sphingomonadaceae	Erythrobacter	bacterium L200B.639
GQ389033.1.1512	12	0	12	Bacteria	Proteobacteria	Gammaproteobacteria	Pseudomonadales	Pseudomonadaceae	Pseudomonas	uncultured bacterium
GU444114.1.1488	12	0	12	Bacteria	Bacteroidetes	Bacteroidia	Cytophagales	Microscillaceae	uncultured	uncultured bacterium
JF429096.1.1517	12	0	12	Bacteria	Proteobacteria	Gammaproteobacteria	Betaproteobacteriales	Nitrosomonadaceae	MND1	uncultured bacterium
DQ499280.1.1513	12	0	12	Bacteria	Acidobacteria	Subgroup 6	uncultured bacterium	uncultured bacterium	uncultured bacterium	uncultured bacterium
SH177137.07FU-GU246267-refs	12	0	12	Fungi	Ascomycota	Saccharomycetes	Saccharomycetales	Saccharomycetales_fam_Incertae_sedis	Diutina	catenulata
KF906828.1.1532	12	5	7	Bacteria	Proteobacteria	Gammaproteobacteria	Enterobacteriales	Enterobacteriaceae	Enterobacter	Enterobacter sp. CG3
AB862895.1.1506	12	0	12	Bacteria	Proteobacteria	Deltaproteobacteria	Myxococcales	Sandaracinaceae	uncultured	uncultured bacterium
AM086139.1.1428	12	2	10	Bacteria	Firmicutes	Clostridia	Clostridiales	Clostridiaceae 1	Clostridium sensu stricto 13	uncultured bacterium
AF441727.1.1520	11	1	10	Bacteria	Proteobacteria	Alphaproteobacteria	Rhizobiales	Rhizobiaceae	Allorhizobium-Neorhizobium-Pararhizobium-Rhizobium	alpha proteobacterium Kaza-29
JX521209.1.1479	11	0	11	Bacteria	Firmicutes	Clostridia	Clostridiales	Clostridiaceae 1	Clostridium sensu stricto 13	uncultured bacterium
HQ120332.1.1492	11	7	4	Bacteria	Bacteroidetes	Bacteroidia	Cytophagales	Microscillaceae	uncultured	uncultured bacterium
JN133810.1.1278	11	10	1	Bacteria	Firmicutes	Clostridia	Clostridiales	Peptococcaceae	Desulfitobacterium	uncultured bacterium
D84006.1.1530	11	2	9	Bacteria	Proteobacteria	Gammaproteobacteria	Pseudomonadales	Pseudomonadaceae	Pseudomonas	Pseudomonas alcaligenes
JQ327968.1.1548	11	0	11	Bacteria	Planctomycetes	vadinHA49	uncultured bacterium	uncultured bacterium	uncultured bacterium	uncultured bacterium
AY922075.1.1366	11	0	11	Bacteria	Chloroflexi	Anaerolineae	Anaerolineales	Anaerolineaceae	uncultured	uncultured Chloroflexi bacterium
GQ407151.1.1380	11	4	7	Bacteria	Firmicutes	Bacilli	Bacillales	Bacillaceae	Bacillus	Bacillus sp. DV9-6
HQ190398.1.1492	11	1	10	Bacteria	Gemmatimonadetes	Gemmatimonadetes	Gemmatimonadales	Gemmatimonadaceae	uncultured	uncultured bacterium
HQ120853.1.1508	11	0	11	Bacteria	Proteobacteria	Gammaproteobacteria	Betaproteobacteriales	Nitrosomonadaceae	MND1	uncultured bacterium
KJ540661.1.1478	11	4	7	Bacteria	Acidobacteria	Blastocatellia (Subgroup 4)	Pyrinomonadales	Pyrinomonadaceae	RB41	uncultured Acidobacteria bacterium
SH490914.07FU-JX340144-reps-singleton	11	6	5	Fungi	unidentified	unidentified	unidentified	unidentified	unidentified	unidentified
SH177122.07FU-AB501148-refs	11	0	11	Fungi	Ascomycota	Saccharomycetes	Saccharomycetales	Saccharomycodaceae	Hanseniaspora	unidentified
KJ150599.1.1475	11	0	11	Bacteria	Bacteroidetes	Bacteroidia	Flavobacteriales	Flavobacteriaceae	Flavobacterium	Flavobacterium palustre
GQ487902.1.1466	11	0	11	Bacteria	Firmicutes	Clostridia	Clostridiales	Clostridiaceae 1	Clostridium sensu stricto 10	uncultured bacterium
CP004121.149180.150680	11	2	9	Bacteria	Firmicutes	Clostridia	Clostridiales	Clostridiaceae 1	Clostridium sensu stricto 1	Clostridium saccharoperbutylacetonicum N1-4(HMT)
SH238190.07FU-JF735320-refs	11	0	11	Fungi	Ascomycota	Sordariomycetes	Hypocreales	Nectriaceae	Dactylonectria	estremocensis
AY328571.1.1476	11	1	10	Bacteria	Proteobacteria	Alphaproteobacteria	Sphingomonadales	Sphingomonadaceae	Sphingobium	uncultured bacterium
FJ478641.1.1456	11	0	11	Bacteria	Proteobacteria	Alphaproteobacteria	Dongiales	Dongiaceae	Dongia	uncultured bacterium
FPLL01003693.12.1527	11	0	11	Bacteria	Proteobacteria	Gammaproteobacteria	Oceanospirillales	Pseudohongiellaceae	BIyi10	metagenome
LMYF01004894.7194.8733	11	0	11	Bacteria	Verrucomicrobia	Verrucomicrobiae	Opitutales	Opitutaceae	Lacunisphaera	Hypsibius dujardini
U65012.445.1982	11	1	10	Bacteria	Proteobacteria	Gammaproteobacteria	Pseudomonadales	Pseudomonadaceae	Pseudomonas	Pseudomonas stutzeri
FWMJ01000001.306255.307810	11	7	4	Bacteria	Proteobacteria	Gammaproteobacteria	Enterobacteriales	Enterobacteriaceae	Klebsiella	Klebsiella pneumoniae
ABDT01000022.7889.9396	11	0	11	Bacteria	Firmicutes	Clostridia	Clostridiales	Clostridiaceae 1	Clostridium sensu stricto 1	Clostridium butyricum 5521
KF712576.1.1487	11	8	3	Bacteria	Proteobacteria	Gammaproteobacteria	Pseudomonadales	Pseudomonadaceae	Pseudomonas	uncultured bacterium
FPCI01000001.1954878.1956425	11	1	10	Bacteria	Proteobacteria	Gammaproteobacteria	Xanthomonadales	Xanthomonadaceae	Pseudoxanthomonas	Pseudoxanthomonas sp. YR558
SH008359.07FU-GQ921796-reps-singleton	11	2	9	Fungi	Ascomycota	Dothideomycetes	Pleosporales	unidentified	unidentified	unidentified
SH006639.07FU-GU909871-reps-singleton	10	6	4	Fungi	Ascomycota	Dothideomycetes	Pleosporales	Sporormiaceae	Preussia	unidentified
JF815501.1.1428	10	1	9	Bacteria	Firmicutes	Clostridia	Clostridiales	Clostridiaceae 1	Clostridium sensu stricto 10	uncultured Clostridiaceae bacterium
FPLL01005540.10.1471	10	0	10	Bacteria	Proteobacteria	Alphaproteobacteria	Caulobacterales	Caulobacteraceae	Caulobacter	metagenome
KR229982.1.1531	10	0	10	Bacteria	Proteobacteria	Gammaproteobacteria	Pseudomonadales	Pseudomonadaceae	Pseudomonas	Pseudomonas sp. YKJ
ACQT01000424.172.1693	10	0	10	Bacteria	Proteobacteria	Gammaproteobacteria	Betaproteobacteriales	Burkholderiaceae	Acidovorax	Acidovorax delafieldii 2AN
JX647771.1.1506	10	2	8	Bacteria	Proteobacteria	Gammaproteobacteria	CCD24	uncultured bacterium	uncultured bacterium	uncultured bacterium
SH031273.07FU-EU754924-reps-singleton	10	7	3	Fungi	Ascomycota	Sordariomycetes	Hypocreales	Nectriaceae	Fusarium	unidentified
X71857.1.1491	10	5	5	Bacteria	Firmicutes	Clostridia	Clostridiales	Clostridiaceae 1	Clostridium sensu stricto 1	Clostridium puniceum
AY121982.1.1271	10	0	10	Bacteria	Proteobacteria	Gammaproteobacteria	Pseudomonadales	Pseudomonadaceae	Pseudomonas	Pseudomonas putida
FPLS01042095.15.1484	10	1	9	Bacteria	Proteobacteria	Alphaproteobacteria	Sphingomonadales	Sphingomonadaceae	Altererythrobacter	metagenome
AB637186.1.1545	10	5	5	Bacteria	Firmicutes	Bacilli	Bacillales	Bacillaceae	Bacillus	uncultured bacterium
BCVI01000121.78.1607	10	9	1	Bacteria	Firmicutes	Bacilli	Bacillales	Bacillaceae	Bacillus	Bacillus soli NBRC 102451
JN579965.1.1567	10	1	9	Bacteria	Proteobacteria	Gammaproteobacteria	Pseudomonadales	Pseudomonadaceae	Pseudomonas	uncultured bacterium
EU981233.1.1421	10	0	10	Bacteria	Firmicutes	Clostridia	Clostridiales	Peptococcaceae	Desulfosporosinus	uncultured bacterium
SH206960.07FU-EU480039-reps	10	7	3	Fungi	Ascomycota	Pezizomycetes	Pezizales	Ascobolaceae	unidentified	unidentified
SH196384.07FU-AF050259-refs	10	0	10	Fungi	Ascomycota	Eurotiomycetes	Chaetothyriales	Herpotrichiellaceae	Capronia	semi-immersa
AATN01001290.251.1721	10	0	10	Bacteria	Proteobacteria	Alphaproteobacteria	Reyranellales	Reyranellaceae	Reyranella	metagenome
AY212698.1.1518	10	2	8	Bacteria	Proteobacteria	Gammaproteobacteria	Betaproteobacteriales	Burkholderiaceae	Hydrogenophaga	uncultured bacterium
AM900775.1.1542	10	7	3	Bacteria	Firmicutes	Bacilli	Bacillales	Bacillaceae	Bacillus	Bacillus sp. PA27
GU566353.1.1540	10	0	10	Bacteria	Proteobacteria	Gammaproteobacteria	Aeromonadales	Aeromonadaceae	Aeromonas	Aeromonas sp. R30(2010)
HE974806.1.1523	10	9	1	Bacteria	Firmicutes	Negativicutes	Selenomonadales	Veillonellaceae	Pelosinus	uncultured Veillonellaceae bacterium
ALXA01000013.88221.89768	10	0	10	Bacteria	Proteobacteria	Gammaproteobacteria	Pseudomonadales	Pseudomonadaceae	Pseudomonas	Pseudomonas putida S11
JX224528.1.1530	10	0	10	Bacteria	Firmicutes	Clostridia	Clostridiales	Peptococcaceae	Desulfosporosinus	uncultured bacterium
SH443358.07FU-AY213653-refs	9	0	9	Fungi	Ascomycota	Sordariomycetes	Hypocreales	Nectriaceae	Fusarium	acutatum
SH490972.07FU-JX331101-reps-singleton	9	0	9	Fungi	unidentified	unidentified	unidentified	unidentified	unidentified	unidentified
SH192544.07FU-EF027373-reps	9	0	9	Fungi	Ascomycota	Sordariomycetes	Hypocreales	unidentified	unidentified	unidentified
CP011100.356984.358541	9	0	9	Bacteria	Proteobacteria	Gammaproteobacteria	Aeromonadales	Aeromonadaceae	Aeromonas	Aeromonas hydrophila subsp. hydrophila
FN436096.1.1470	9	2	7	Bacteria	Firmicutes	Clostridia	Clostridiales	Clostridiaceae 1	Clostridium sensu stricto 13	uncultured bacterium
SH344892.07FU-JQ301891-refs	9	0	9	Fungi	Ascomycota	Eurotiomycetes	Eurotiales	Aspergillaceae	Aspergillus	austroafricanus
LN572787.1.1367	9	0	9	Bacteria	Bacteroidetes	Bacteroidia	Cytophagales	Microscillaceae	uncultured	uncultured bacterium
JRJC01000023.11.1813	9	8	1	Bacteria	Proteobacteria	Gammaproteobacteria	Enterobacteriales	Enterobacteriaceae	Enterobacter	Enterobacter sp. UCD-UG_FMILLET
JX222954.1.1475	9	1	8	Bacteria	Firmicutes	Clostridia	Clostridiales	Clostridiaceae 1	Fonticella	uncultured bacterium
JX079428.1.1553	9	0	9	Bacteria	Acidobacteria	Blastocatellia (Subgroup 4)	Pyrinomonadales	Pyrinomonadaceae	RB41	uncultured Skermanella sp.
GFKE01009079.76.1594	9	0	9	Bacteria	Proteobacteria	Gammaproteobacteria	Pseudomonadales	Pseudomonadaceae	Pseudomonas	Sargassum henslowianum
AB874573.1.1435	9	7	2	Bacteria	Firmicutes	Clostridia	Clostridiales	Clostridiaceae 1	Fonticella	uncultured Firmicutes bacterium
[truncated: 546 more rows]
